# Supplementary material for: Association of genetically predicted 486 blood metabolites on the risk of Alzheimer’s disease: a Mendelian randomization study
Source: Front Aging Neurosci. 2024 Apr 12;16:1372605. doi: 10.3389/fnagi.2024.1372605 (PMC11047179; doi:10.3389/fnagi.2024.1372605)
Supplement: Supplementary file 2 [file Table_1.XLSX]

## Sheet: Table S1
Supplementary Table S1. List of the identification for each of the 486 blood metabolites
Identification(ID)	Metabolites
M00053	glutamine
M00054	tryptophan
M00059	histidine
M00060	leucine
M00063	cholesterol
M00064	phenylalanine
M00513	creatinine
M00527	lactate
M00542	3-hydroxybutyrate (BHBA)
M00553	cotinine
M00569	caffeine
M00575	arabinose
M00577	fructose
M00584	mannose
M00599	pyruvate
M00606	uridine
M01105	linoleate (18:2n6)
M01107	allantoin
M01110	arachidonate (20:4n6)
M01114	deoxycholate
M01121	margarate (17:0)
M01123	inosine
M01125	isoleucine
M01284	threonine
M01299	tyrosine
M01301	lysine
M01302	methionine
M01303	malate
M01336	palmitate (16:0)
M01356	nonadecanoate (19:0)
M01358	stearate (18:0)
M01359	oleate (18:1n9)
M01361	pentadecanoate (15:0)
M01365	myristate (14:0)
M01444	pipecolate
M01493	ornithine
M01494	5-oxoproline
M01508	pantothenate
M01515	salicylate
M01558	4-acetamidobutanoate
M01561	alpha-tocopherol
M01564	citrate
M01572	glycerate
M01573	guanosine
M01585	N-acetylalanine
M01604	urate
M01605	ursodeoxycholate
M01638	arginine
M01640	ascorbate (Vitamin C)
M01644	heptanoate (7:0)
M01645	laurate (12:0)
M01649	valine
M01670	urea
M01712	cortisol
M01769	cortisone
M01898	proline
M02132	citrulline
M02137	biliverdin
M02342	serotonin (5HT)
M02730	gamma-glutamylglutamine
M02734	gamma-glutamyltyrosine
M03127	hypoxanthine
M03141	betaine
M03147	xanthine
M10642	caprate (10:0)
M11438	phosphate
M12017	3-methoxytyrosine
M12035	pelargonate (9:0)
M12067	undecanoate (11:0)
M12129	beta-hydroxyisovalerate
M12261	taurodeoxycholate
M12593	X-02973
M12626	X-03003
M12768	X-03088
M12774	X-03094
M15122	glycerol
M15140	kynurenine
M15335	mannitol
M15365	glycerol 3-phosphate (G3P)
M15488	acetylphosphate
M15500	carnitine
M15506	choline
M15630	N-acetylornithine
M15650	N1-methyladenosine
M15676	3-methyl-2-oxovalerate
M15677	3-methylhistidine
M15749	3-phenylpropionate (hydrocinnamate)
M15753	hippurate
M15778	benzoate
M15958	phenylacetate
M15990	glycerophosphorylcholine (GPC)
M15996	aspartate
M16634	X-04357
M16816	X-04494
M16818	X-04495
M16821	X-04498
M16822	X-04499
M16823	X-04500
M17799	ibuprofen
M17805	dihomo-linoleate (20:2n6)
M17807	X-18601
M17945	2-hydroxystearate
M18254	paraxanthine
M18281	2-hydroxyhippurate (salicylurate)
M18283	X-05426
M18335	quinate
M18349	indolelactate
M18357	glycylvaline
M18369	gamma-glutamylleucine
M18392	theobromine
M18394	theophylline
M18467	eicosapentaenoate (EPA; 20:5n3)
M18474	estrone 3-sulfate
M18476	glycocholate
M18477	glycodeoxycholate
M18494	taurochenodeoxycholate
M18497	taurocholate
M18929	X-05907
M19323	docosahexaenoate (DHA; 22:6n3)
M19324	1-stearoylglycerophosphoinositol
M19362	X-06226
M19364	X-06246
M19368	X-06267
M19396	X-06307
M19414	X-06350
M19415	X-06351
M19934	myo-inositol
M20489	glucose
M20675	1,5-anhydroglucitol (1,5-AG)
M20699	erythritol
M21044	2-hydroxybutyrate (AHB)
M21047	3-methyl-2-oxobutyrate
M21049	1,6-anhydroglucose
M21127	1-palmitoylglycerol (1-monopalmitin)
M21151	saccharin
M21184	1-oleoylglycerol (1-monoolein)
M21188	1-stearoylglycerol (1-monostearin)
M21630	X-08402
M22030	2-hydroxyisobutyrate
M22032	X-08766
M22116	4-methyl-2-oxopentanoate
M22130	phenyllactate (PLA)
M22138	homocitrulline
M22175	aspartylphenylalanine
M22177	levulinate (4-oxovalerate)
M22189	palmitoylcarnitine
M22481	X-08988
M22548	X-09026
M22649	X-09108
M22842	cholate
M24074	X-09706
M25459	X-10395
M25599	X-10429
M27256	X-10500
M27273	X-10506
M27278	X-10510
M27447	1-linoleoylglycerol (1-monolinolein)
M27513	indoleacetate
M27531	hyodeoxycholate
M27672	3-indoxyl sulfate
M27710	N-acetylglycine
M27716	bilirubin (Z,Z)
M27718	creatine
M27722	erythrose
M27728	glycerol 2-phosphate
M27738	threonate
M30805	X-10810
M31453	cysteine
M31522	pyroglutamylglycine
M31536	N-(2-furoyl)glycine
M31548	DSGEGDFXAEGGGVR*
M31555	pyridoxate
M31591	androsterone sulfate
M31787	3-carboxy-4-methyl-5-propyl-2-furanpropanoate (CMPF)
M32197	3-(4-hydroxyphenyl)lactate
M32198	acetylcarnitine
M32315	serine
M32319	trans-4-hydroxyproline
M32322	glutamate
M32328	hexanoylcarnitine
M32338	glycine
M32339	alanine
M32346	glycochenodeoxycholate
M32348	2-aminobutyrate
M32379	scyllo-inositol
M32388	dodecanedioate
M32393	gamma-glutamylvaline
M32405	indolepropionate
M32412	butyrylcarnitine
M32418	myristoleate (14:1n5)
M32425	dehydroisoandrosterone sulfate (DHEA-S)
M32445	3-methylxanthine
M32452	propionylcarnitine
M32489	caproate (6:0)
M32492	caprylate (8:0)
M32497	10-undecenoate (11:1n1)
M32504	docosapentaenoate (n3 DPA; 22:5n3)
M32518	X-11204
M32549	X-02269
M32553	phenol sulfate
M32557	X-06126
M32560	X-07765
M32564	X-11247
M32578	X-11261
M32586	bilirubin (E,E)*
M32587	X-02249
M32593	heme*
M32616	X-11299
M32632	X-11315
M32634	X-11317
M32635	1-linoleoylglycerophosphoethanolamine*
M32644	X-11327
M32651	X-11334
M32654	3-dehydrocarnitine*
M32672	pyroglutamine*
M32675	C-glycosyltryptophan*
M32691	X-11374
M32698	X-11381
M32709	X-03056
M32729	X-11412
M32735	X-01911
M32739	X-11422
M32740	X-11423
M32753	X-09789
M32754	X-11437
M32755	X-11438
M32757	X-11440
M32758	X-11441
M32759	X-11442
M32761	X-11444
M32762	X-11445
M32769	X-11452
M32786	X-11469
M32787	X-11470
M32795	X-11478
M32800	X-11483
M32802	X-11485
M32808	X-11491
M32814	X-11497
M32836	HWESASXX*
M32838	X-11521
M32846	X-11529
M32847	X-11530
M32854	X-11537
M32855	X-11538
M32857	X-11540
M32863	X-11546
M32867	X-11550
M32869	X-11552
M32910	X-11593
M32980	adrenate (22:4n6)
M33009	homostachydrine*
M33084	ADSGEGDFXAEGGGVR*
M33131	X-11786
M33132	X-11787
M33137	X-11792
M33138	X-11793
M33140	X-11795
M33144	X-11799
M33150	X-11805
M33163	X-11818
M33165	X-11820
M33173	2-hydroxyacetaminophen sulfate*
M33178	2-methoxyacetaminophen sulfate*
M33188	X-11843
M33190	X-11845
M33192	X-11847
M33194	X-11849
M33195	X-11850
M33197	X-11852
M33203	X-11858
M33204	X-11859
M33221	X-11876
M33228	1-arachidonoylglycerophosphocholine*
M33230	1-palmitoleoylglycerophosphocholine*
M33250	X-11905
M33353	X-12007
M33359	X-12013
M33363	gamma-glutamylmethionine*
M33364	gamma-glutamylthreonine*
M33380	X-12029
M33384	salicyluric glucuronide*
M33389	X-12038
M33390	X-12039
M33391	X-12040
M33408	X-12056
M33415	X-12063
M33420	gamma-tocopherol
M33422	gamma-glutamylphenylalanine
M33423	p-acetamidophenylglucuronide
M33441	isobutyrylcarnitine
M33442	pseudouridine
M33443	valerate
M33447	palmitoleate (16:1n7)
M33453	alpha-ketoglutarate
M33477	erythronate*
M33488	lathosterol
M33507	X-12092
M33508	X-12093
M33509	X-12094
M33510	X-12095
M33515	X-12100
M33531	X-12116
M33587	eicosenoate (20:1n9 or 11)
M33609	X-12188
M33610	X-12189
M33627	X-12206
M33633	X-12212
M33637	X-12216
M33638	X-12217
M33652	X-12230
M33653	X-12231
M33658	X-12236
M33666	X-12244
M33675	X-12253
M33683	X-12261
M33751	X-12329
M33782	X-10346
M33801	ADpSGEGDFXAEGGGVR*
M33821	1-eicosatrienoylglycerophosphocholine*
M33822	1-docosahexaenoylglycerophosphocholine*
M33833	X-12405
M33835	X-12407
M33864	X-12428
M33871	1-eicosadienoylglycerophosphocholine*
M33877	X-12435
M33883	X-12441
M33884	X-12442
M33885	X-12443
M33892	X-12450
M33901	X-12456
M33910	X-12465
M33935	piperine
M33936	octanoylcarnitine
M33937	alpha-hydroxyisovalerate
M33939	N-acetylthreonine
M33941	decanoylcarnitine
M33955	1-palmitoylglycerophosphocholine
M33957	1-heptadecanoylglycerophosphocholine
M33960	1-oleoylglycerophosphocholine
M33961	1-stearoylglycerophosphocholine
M33968	5-dodecenoate (12:1n7)
M33969	stearidonate (18:4n3)
M33971	10-heptadecenoate (17:1n7)
M33972	10-nonadecenoate (19:1n9)
M33973	epiandrosterone sulfate
M34035	linolenate [alpha or gamma; (18:3n3 or 6)]
M34040	X-12510
M34062	X-12524
M34106	bilirubin (E,Z or Z,E)*
M34109	metoprolol acid metabolite*
M34112	X-12544
M34123	X-12556
M34214	1-arachidonoylglycerophosphoinositol*
M34221	X-12627
M34244	X-12644
M34245	X-12645
M34283	asparagine
M34289	X-12680
M34306	X-12696
M34314	X-12704
M34322	X-12712
M34327	X-12717
M34329	X-12719
M34336	X-12726
M34338	X-12728
M34339	X-12729
M34344	X-12734
M34350	X-12740
M34359	X-12749
M34365	3-(cystein-S-yl)acetaminophen*
M34384	stachydrine
M34389	1-methylxanthine
M34390	7-methylxanthine
M34395	1-methylurate
M34400	1,7-dimethylurate
M34404	1,3,7-trimethylurate
M34407	isovalerylcarnitine
M34409	stearoylcarnitine
M34416	1-stearoylglycerophosphoethanolamine
M34419	1-linoleoylglycerophosphocholine
M34420	bradykinin, des-arg(9)
M34441	X-12771
M34453	X-12776
M34456	gamma-glutamylisoleucine*
M34469	X-12786
M34481	X-12798
M34499	X-12816
M34513	X-12830
M34516	X-12833
M34527	X-12844
M34530	X-12847
M34533	X-12850
M34534	laurylcarnitine
M34535	X-12851
M34539	X-12855
M34674	X-12990
M34732	isovalerate
M34761	X-13069
M34878	X-13183
M34912	X-13215
M35114	7-methylguanine
M35126	phenylacetylglutamine
M35127	pro-hydroxy-pro
M35137	N2,N2-dimethylguanosine
M35159	cysteine-glutathione disulfide
M35160	oleoylcarnitine
M35186	1-arachidonoylglycerophosphoethanolamine*
M35187	X-13429
M35189	X-13431
M35193	X-13435
M35240	X-13477
M35253	2-palmitoylglycerophosphocholine*
M35254	2-oleoylglycerophosphocholine*
M35255	2-stearoylglycerophosphocholine*
M35257	2-linoleoylglycerophosphocholine*
M35270	X-13496
M35305	1-palmitoylglycerophosphoinositol*
M35320	catechol sulfate
M35322	hydroquinone sulfate
M35326	X-13548
M35327	X-13549
M35331	X-13553
M35397	X-13619
M35431	2-methylbutyroylcarnitine
M35433	hydroxyisovaleroyl carnitine
M35439	glutaroyl carnitine
M35451	X-13658
M35464	X-13671
M35472	2-tetradecenoyl carnitine
M35527	4-hydroxyhippurate
M35551	X-13741
M35626	1-myristoylglycerophosphocholine
M35628	1-oleoylglycerophosphoethanolamine
M35631	1-palmitoylglycerophosphoethanolamine
M35635	3-(3-hydroxyphenyl)propionate
M35669	tetradecanedioate
M35675	2-hydroxypalmitate
M35678	hexadecanedioate
M35718	dihomo-linolenate (20:3n3 or n6)
M35754	X-13859
M35854	threitol
M35977	X-14056
M35978	X-14057
M36009	X-14086
M36095	thymol sulfate
M36097	4-acetaminophen sulfate
M36098	4-vinylphenol sulfate
M36099	4-ethylphenylsulfate
M36103	p-cresol sulfate
M36115	X-14189
M36131	X-14205
M36134	X-14208
M36230	X-14304
M36300	X-14374
M36376	X-14450
M36399	X-14473
M36468	X-14541
M36515	X-14588
M36552	X-14625
M36553	X-14626
M36559	X-14632
M36585	X-14658
M36589	X-14662
M36673	X-14745
M36738	gamma-glutamylglutamate
M36754	octadecanedioate
M36756	leucylleucine
M36776	7-alpha-hydroxy-3-oxo-4-cholestenoate (7-Hoca)
M36802	n-Butyl Oleate
M36808	dimethylarginine (SDMA + ADMA)
M36850	taurolithocholate 3-sulfate
M37004	X-14977
M37058	succinylcarnitine
M37097	tryptophan betaine
M37104	cyclo(leu-pro)
M37112	chiro-inositol
M37190	5alpha-androstan-3beta,17beta-diol disulfate
M37202	4-androsten-3beta,17beta-diol disulfate 1*
M37203	4-androsten-3beta,17beta-diol disulfate 2*
M37253	2-hydroxyglutarate
M37459	ergothioneine
M37506	palmitoyl sphingomyelin
M38150	phenylalanylphenylalanine
M38178	cis-4-decenoyl carnitine
M38768	15-methylpalmitate (isobar with 2-methylpalmitate)

## Sheet: Table S2
Supplementary Table S2. Harmonization data of 485 blood metabolites and Alzheimer's disease
SNP	effect_allele.exposure	other_allele.exposure	effect_allele.outcome	other_allele.outcome	beta.exposure	beta.outcome	eaf.exposure	remove	palindromic	ambiguous	id.outcome	chr	pos	se.outcome	samplesize.outcome	pval.outcome	outcome	originalname.outcome	outcome.deprecated	mr_keep.outcome	data_source.outcome	se.exposure	pval.exposure	samplesize.exposure	exposure	mr_keep.exposure	pval_origin.exposure	id.exposure	action	mr_keep	R2	F
rs11596604	A	G	A	G	0.0323	0.0293	0.0236	FALSE	FALSE	FALSE	ieu-b-2	10	87141944	0.0341	63926	0.391	Alzheimer's disease || id:ieu-b-2	Alzheimer's disease	Alzheimer's disease || ||	TRUE	igd	0.0069	2.515e-06	1768	M00053.metal.pos.txt.gz	TRUE	reported	RcFl8x	2	TRUE	0.0122426	21.8885
rs16977047	T	C	T	C	-0.0056	-0.0083	0.7034	FALSE	FALSE	FALSE	ieu-b-2	16	27924612	0.0157	63926	0.5961	Alzheimer's disease || id:ieu-b-2	Alzheimer's disease	Alzheimer's disease || ||	TRUE	igd	0.0011	1.078e-06	7372	M00053.metal.pos.txt.gz	TRUE	reported	RcFl8x	2	TRUE	0.00350333	25.9103
rs2199619	T	C	T	C	0.0054	-0.0021	0.2787	FALSE	FALSE	FALSE	ieu-b-2	2	28854958	0.0158	63926	0.8944	Alzheimer's disease || id:ieu-b-2	Alzheimer's disease	Alzheimer's disease || ||	TRUE	igd	0.0012	5.227e-06	7372	M00053.metal.pos.txt.gz	TRUE	reported	RcFl8x	2	TRUE	0.00273936	20.2445
rs2657879	A	G	A	G	0.015	-0.0503	0.8179	FALSE	FALSE	FALSE	ieu-b-2	12	56865338	0.0183	63926	0.00599405	Alzheimer's disease || id:ieu-b-2	Alzheimer's disease	Alzheimer's disease || ||	TRUE	igd	0.0017	6.147e-18	7372	M00053.metal.pos.txt.gz	TRUE	reported	RcFl8x	2	TRUE	0.0104505	77.8335
rs2748991	T	C	T	C	-0.007	-0.0149	0.446	FALSE	FALSE	FALSE	ieu-b-2	6	52596516	0.0146	63926	0.3069	Alzheimer's disease || id:ieu-b-2	Alzheimer's disease	Alzheimer's disease || ||	TRUE	igd	0.0015	2.342e-06	5604	M00053.metal.pos.txt.gz	TRUE	reported	RcFl8x	2	TRUE	0.00387107	21.77
rs7078003	T	C	T	C	0.0087	-0.013	0.1654	FALSE	FALSE	FALSE	ieu-b-2	10	99359412	0.0194	63926	0.503499	Alzheimer's disease || id:ieu-b-2	Alzheimer's disease	Alzheimer's disease || ||	TRUE	igd	0.0018	1.838e-06	7372	M00053.metal.pos.txt.gz	TRUE	reported	RcFl8x	2	TRUE	0.00315889	23.3548
rs7394051	T	C	T	C	0.0055	0.0069	0.7014	FALSE	FALSE	FALSE	ieu-b-2	10	122008026	0.0154	63926	0.6519	Alzheimer's disease || id:ieu-b-2	Alzheimer's disease	Alzheimer's disease || ||	TRUE	igd	0.0012	2.175e-06	7372	M00053.metal.pos.txt.gz	TRUE	reported	RcFl8x	2	TRUE	0.00284146	21.0012
rs780093	T	C	T	C	-0.0058	0.0176	0.3995	FALSE	FALSE	FALSE	ieu-b-2	2	27742603	0.0145	63926	0.2232	Alzheimer's disease || id:ieu-b-2	Alzheimer's disease	Alzheimer's disease || ||	TRUE	igd	0.0011	1.931e-07	7372	M00053.metal.pos.txt.gz	TRUE	reported	RcFl8x	2	TRUE	0.00375708	27.7941
rs1000137	T	C	T	C	-0.005	-0.0147	0.475	FALSE	FALSE	FALSE	ieu-b-2	7	157644152	0.0145	63926	0.3108	Alzheimer's disease || id:ieu-b-2	Alzheimer's disease	Alzheimer's disease || ||	TRUE	igd	0.001	5.733e-07	5592	M00054.metal.pos.txt.gz	TRUE	reported	KwrZOS	2	TRUE	0.00445077	24.9911
rs10007704	T	C	T	C	-0.0044	0.0019	0.6418	FALSE	FALSE	FALSE	ieu-b-2	4	44276751	0.0148	63926	0.8991	Alzheimer's disease || id:ieu-b-2	Alzheimer's disease	Alzheimer's disease || ||	TRUE	igd	0.0009	1.238e-06	7355	M00054.metal.pos.txt.gz	TRUE	reported	KwrZOS	2	TRUE	0.00323913	23.8947
rs1013667	A	G	A	G	-0.0041	0.0231	0.6087	FALSE	FALSE	FALSE	ieu-b-2	3	191089680	0.0144	63926	0.1103	Alzheimer's disease || id:ieu-b-2	Alzheimer's disease	Alzheimer's disease || ||	TRUE	igd	0.0009	5.673e-06	7355	M00054.metal.pos.txt.gz	TRUE	reported	KwrZOS	2	TRUE	0.00281369	20.7474
rs1015795	A	G	A	G	0.0043	-0.0053	0.5122	FALSE	FALSE	FALSE	ieu-b-2	13	103225700	0.0142	63926	0.710201	Alzheimer's disease || id:ieu-b-2	Alzheimer's disease	Alzheimer's disease || ||	TRUE	igd	0.0009	2.26e-06	7355	M00054.metal.pos.txt.gz	TRUE	reported	KwrZOS	2	TRUE	0.00309402	22.821
rs1016522	A	G	A	G	0.0058	0.0287	0.5803	FALSE	FALSE	FALSE	ieu-b-2	5	143193326	0.0146	63926	0.0492799	Alzheimer's disease || id:ieu-b-2	Alzheimer's disease	Alzheimer's disease || ||	TRUE	igd	0.0009	1.589e-10	7355	M00054.metal.pos.txt.gz	TRUE	reported	KwrZOS	2	TRUE	0.00561491	41.5196
rs10171387	A	G	A	G	0.008	0.0111	0.9051	FALSE	FALSE	FALSE	ieu-b-2	2	80261406	0.0252	63926	0.6581	Alzheimer's disease || id:ieu-b-2	Alzheimer's disease	Alzheimer's disease || ||	TRUE	igd	0.0018	5.141e-06	7355	M00054.metal.pos.txt.gz	TRUE	reported	KwrZOS	2	TRUE	0.00267847	19.7477
rs10495209	T	C	T	C	0.004	0.0285	0.4862	FALSE	FALSE	FALSE	ieu-b-2	1	223656537	0.0143	63926	0.0463298	Alzheimer's disease || id:ieu-b-2	Alzheimer's disease	Alzheimer's disease || ||	TRUE	igd	0.0009	8.02e-06	7355	M00054.metal.pos.txt.gz	TRUE	reported	KwrZOS	2	TRUE	0.00267847	19.7477
rs10498266	T	G	T	G	0.0043	0.0029	0.4674	FALSE	FALSE	FALSE	ieu-b-2	14	20691610	0.0143	63926	0.8383	Alzheimer's disease || id:ieu-b-2	Alzheimer's disease	Alzheimer's disease || ||	TRUE	igd	0.0009	2.348e-06	7355	M00054.metal.pos.txt.gz	TRUE	reported	KwrZOS	2	TRUE	0.00309402	22.821
rs10750415	T	G	T	G	0.0042	0.0128	0.3959	FALSE	FALSE	FALSE	ieu-b-2	11	99750593	0.0146	63926	0.3817	Alzheimer's disease || id:ieu-b-2	Alzheimer's disease	Alzheimer's disease || ||	TRUE	igd	0.0009	2.767e-06	7355	M00054.metal.pos.txt.gz	TRUE	reported	KwrZOS	2	TRUE	0.00295221	21.7719
rs10784496	A	G	A	G	0.0045	0.009	0.5375	FALSE	FALSE	FALSE	ieu-b-2	12	66160971	0.0143	63926	0.529	Alzheimer's disease || id:ieu-b-2	Alzheimer's disease	Alzheimer's disease || ||	TRUE	igd	0.0009	5.085e-07	7355	M00054.metal.pos.txt.gz	TRUE	reported	KwrZOS	2	TRUE	0.00338753	24.9932
rs10805503	T	C	T	C	0.0043	-0.0048	0.6272	FALSE	FALSE	FALSE	ieu-b-2	5	57390158	0.0147	63926	0.7449	Alzheimer's disease || id:ieu-b-2	Alzheimer's disease	Alzheimer's disease || ||	TRUE	igd	0.0009	1.996e-06	7355	M00054.metal.pos.txt.gz	TRUE	reported	KwrZOS	2	TRUE	0.00309402	22.821
rs10822056	T	C	T	C	0.0042	0.0035	0.5141	FALSE	FALSE	FALSE	ieu-b-2	10	64514111	0.0143	63926	0.8049	Alzheimer's disease || id:ieu-b-2	Alzheimer's disease	Alzheimer's disease || ||	TRUE	igd	0.0009	2.651e-06	7355	M00054.metal.pos.txt.gz	TRUE	reported	KwrZOS	2	TRUE	0.00295221	21.7719
rs10836364	T	C	T	C	0.005	-0.003	0.607	FALSE	FALSE	FALSE	ieu-b-2	11	35306345	0.0144	63926	0.8359	Alzheimer's disease || id:ieu-b-2	Alzheimer's disease	Alzheimer's disease || ||	TRUE	igd	0.001	5.733e-07	5592	M00054.metal.pos.txt.gz	TRUE	reported	KwrZOS	2	TRUE	0.00445077	24.9911
rs10846667	T	C	T	C	0.0045	-0.0284	0.4861	FALSE	FALSE	FALSE	ieu-b-2	12	124884424	0.0146	63926	0.0516999	Alzheimer's disease || id:ieu-b-2	Alzheimer's disease	Alzheimer's disease || ||	TRUE	igd	0.0009	1.651e-06	7355	M00054.metal.pos.txt.gz	TRUE	reported	KwrZOS	2	TRUE	0.00338753	24.9932
rs10881004	T	C	T	C	0.0041	-0.0413	0.4824	FALSE	FALSE	FALSE	ieu-b-2	12	47236571	0.0143	63926	0.003913	Alzheimer's disease || id:ieu-b-2	Alzheimer's disease	Alzheimer's disease || ||	TRUE	igd	0.0009	3.392e-06	7355	M00054.metal.pos.txt.gz	TRUE	reported	KwrZOS	2	TRUE	0.00281369	20.7474
rs10900784	A	C	A	C	-0.0044	-0.0088	0.4158	FALSE	FALSE	FALSE	ieu-b-2	5	125514918	0.0146	63926	0.546799	Alzheimer's disease || id:ieu-b-2	Alzheimer's disease	Alzheimer's disease || ||	TRUE	igd	0.0009	9.744e-07	7355	M00054.metal.pos.txt.gz	TRUE	reported	KwrZOS	2	TRUE	0.00323913	23.8947
rs10927101	A	C	A	C	-0.0046	0.0202	0.3738	FALSE	FALSE	FALSE	ieu-b-2	1	244173872	0.0147	63926	0.1703	Alzheimer's disease || id:ieu-b-2	Alzheimer's disease	Alzheimer's disease || ||	TRUE	igd	0.0009	2.721e-07	7355	M00054.metal.pos.txt.gz	TRUE	reported	KwrZOS	2	TRUE	0.00353923	26.1164
rs10931041	T	C	T	C	-0.0042	0.0044	0.5756	FALSE	FALSE	FALSE	ieu-b-2	2	183685562	0.0146	63926	0.7603	Alzheimer's disease || id:ieu-b-2	Alzheimer's disease	Alzheimer's disease || ||	TRUE	igd	0.0009	3.362e-06	7355	M00054.metal.pos.txt.gz	TRUE	reported	KwrZOS	2	TRUE	0.00295221	21.7719
rs11678851	T	C	T	C	0.0041	-0.008	0.4138	FALSE	FALSE	FALSE	ieu-b-2	2	233825947	0.0145	63926	0.5831	Alzheimer's disease || id:ieu-b-2	Alzheimer's disease	Alzheimer's disease || ||	TRUE	igd	0.0009	5.943e-06	7355	M00054.metal.pos.txt.gz	TRUE	reported	KwrZOS	2	TRUE	0.00281369	20.7474
rs11720862	T	G	T	G	-0.0046	0.0082	0.6034	FALSE	FALSE	FALSE	ieu-b-2	3	1838974	0.0146	63926	0.574101	Alzheimer's disease || id:ieu-b-2	Alzheimer's disease	Alzheimer's disease || ||	TRUE	igd	0.0009	3.583e-07	7355	M00054.metal.pos.txt.gz	TRUE	reported	KwrZOS	2	TRUE	0.00353923	26.1164
rs11729831	T	G	T	G	0.004	-0.0331	0.6133	FALSE	FALSE	FALSE	ieu-b-2	4	11735115	0.0145	63926	0.02298	Alzheimer's disease || id:ieu-b-2	Alzheimer's disease	Alzheimer's disease || ||	TRUE	igd	0.0009	8.61e-06	7355	M00054.metal.pos.txt.gz	TRUE	reported	KwrZOS	2	TRUE	0.00267847	19.7477
rs1179636	A	C	A	C	-0.0045	0.0035	0.5356	FALSE	FALSE	FALSE	ieu-b-2	7	75230392	0.0146	63926	0.8129	Alzheimer's disease || id:ieu-b-2	Alzheimer's disease	Alzheimer's disease || ||	TRUE	igd	0.001	1.825e-06	7355	M00054.metal.pos.txt.gz	TRUE	reported	KwrZOS	2	TRUE	0.00274567	20.2445
rs11802417	T	C	T	C	-0.0041	0.0049	0.5816	FALSE	FALSE	FALSE	ieu-b-2	1	84276046	0.0145	63926	0.737901	Alzheimer's disease || id:ieu-b-2	Alzheimer's disease	Alzheimer's disease || ||	TRUE	igd	0.0009	4.469e-06	7355	M00054.metal.pos.txt.gz	TRUE	reported	KwrZOS	2	TRUE	0.00281369	20.7474
rs11804149	T	C	T	C	0.0041	0.019	0.4678	FALSE	FALSE	FALSE	ieu-b-2	1	77457748	0.0146	63926	0.1952	Alzheimer's disease || id:ieu-b-2	Alzheimer's disease	Alzheimer's disease || ||	TRUE	igd	0.0009	4.612e-06	7355	M00054.metal.pos.txt.gz	TRUE	reported	KwrZOS	2	TRUE	0.00281369	20.7474
rs1220605	A	G	A	G	-0.0046	0.0112	0.6312	FALSE	FALSE	FALSE	ieu-b-2	13	24789809	0.0149	63926	0.4526	Alzheimer's disease || id:ieu-b-2	Alzheimer's disease	Alzheimer's disease || ||	TRUE	igd	0.0009	9.291e-07	7355	M00054.metal.pos.txt.gz	TRUE	reported	KwrZOS	2	TRUE	0.00353923	26.1164
rs12278762	T	C	T	C	0.0043	-0.0031	0.5229	FALSE	FALSE	FALSE	ieu-b-2	11	98781993	0.0142	63926	0.8283	Alzheimer's disease || id:ieu-b-2	Alzheimer's disease	Alzheimer's disease || ||	TRUE	igd	0.0009	1.557e-06	7355	M00054.metal.pos.txt.gz	TRUE	reported	KwrZOS	2	TRUE	0.00309402	22.821
rs12468084	T	C	T	C	-0.0044	0.0026	0.5436	FALSE	FALSE	FALSE	ieu-b-2	2	230596352	0.0143	63926	0.8554	Alzheimer's disease || id:ieu-b-2	Alzheimer's disease	Alzheimer's disease || ||	TRUE	igd	0.0009	1.246e-06	7355	M00054.metal.pos.txt.gz	TRUE	reported	KwrZOS	2	TRUE	0.00323913	23.8947
rs1260326	T	C	T	C	0.0042	0.0147	0.404	FALSE	FALSE	FALSE	ieu-b-2	2	27730940	0.0145	63926	0.3099	Alzheimer's disease || id:ieu-b-2	Alzheimer's disease	Alzheimer's disease || ||	TRUE	igd	0.0009	2.742e-06	7355	M00054.metal.pos.txt.gz	TRUE	reported	KwrZOS	2	TRUE	0.00295221	21.7719
rs13001325	T	C	T	C	-0.004	0.0074	0.3823	FALSE	FALSE	FALSE	ieu-b-2	2	102939036	0.0148	63926	0.614301	Alzheimer's disease || id:ieu-b-2	Alzheimer's disease	Alzheimer's disease || ||	TRUE	igd	0.0009	7.447e-06	7355	M00054.metal.pos.txt.gz	TRUE	reported	KwrZOS	2	TRUE	0.00267847	19.7477
rs13008096	A	C	A	C	-0.0042	-0.0238	0.4038	FALSE	FALSE	FALSE	ieu-b-2	2	62792689	0.0145	63926	0.1008	Alzheimer's disease || id:ieu-b-2	Alzheimer's disease	Alzheimer's disease || ||	TRUE	igd	0.0009	3.316e-06	7355	M00054.metal.pos.txt.gz	TRUE	reported	KwrZOS	2	TRUE	0.00295221	21.7719
rs13056963	T	C	T	C	0.0043	-0.0185	0.4376	FALSE	FALSE	FALSE	ieu-b-2	22	33622667	0.0147	63926	0.2083	Alzheimer's disease || id:ieu-b-2	Alzheimer's disease	Alzheimer's disease || ||	TRUE	igd	0.0009	5.583e-06	7355	M00054.metal.pos.txt.gz	TRUE	reported	KwrZOS	2	TRUE	0.00309402	22.821
rs13122250	T	C	T	C	0.0062	0.0172	0.5542	FALSE	FALSE	FALSE	ieu-b-2	4	156808288	0.0145	63926	0.2331	Alzheimer's disease || id:ieu-b-2	Alzheimer's disease	Alzheimer's disease || ||	TRUE	igd	0.0009	8.949e-12	7355	M00054.metal.pos.txt.gz	TRUE	reported	KwrZOS	2	TRUE	0.00641095	47.4439
rs1330918	A	C	A	C	0.0042	0.0153	0.6132	FALSE	FALSE	FALSE	ieu-b-2	13	23373129	0.0146	63926	0.2928	Alzheimer's disease || id:ieu-b-2	Alzheimer's disease	Alzheimer's disease || ||	TRUE	igd	0.0009	2.212e-06	7355	M00054.metal.pos.txt.gz	TRUE	reported	KwrZOS	2	TRUE	0.00295221	21.7719
rs1349704	A	G	A	G	0.0044	0.0168	0.4611	FALSE	FALSE	FALSE	ieu-b-2	11	96777666	0.0144	63926	0.2415	Alzheimer's disease || id:ieu-b-2	Alzheimer's disease	Alzheimer's disease || ||	TRUE	igd	0.0009	8.312e-07	7355	M00054.metal.pos.txt.gz	TRUE	reported	KwrZOS	2	TRUE	0.00323913	23.8947
rs1373962	T	C	T	C	0.005	0.0066	0.5973	FALSE	FALSE	FALSE	ieu-b-2	5	83527862	0.0146	63926	0.649999	Alzheimer's disease || id:ieu-b-2	Alzheimer's disease	Alzheimer's disease || ||	TRUE	igd	0.0009	2.707e-08	7355	M00054.metal.pos.txt.gz	TRUE	reported	KwrZOS	2	TRUE	0.00417882	30.8558
rs1412972	T	G	T	G	0.0097	-0.0106	0.5006	FALSE	FALSE	FALSE	ieu-b-2	1	190245977	0.0143	63926	0.4615	Alzheimer's disease || id:ieu-b-2	Alzheimer's disease	Alzheimer's disease || ||	TRUE	igd	0.002	1.628e-06	1763	M00054.metal.pos.txt.gz	TRUE	reported	KwrZOS	2	TRUE	0.0131666	23.4958
rs1418942	A	C	A	C	-0.004	0.0063	0.5751	FALSE	FALSE	FALSE	ieu-b-2	20	58164306	0.0145	63926	0.6642	Alzheimer's disease || id:ieu-b-2	Alzheimer's disease	Alzheimer's disease || ||	TRUE	igd	0.0009	7.128e-06	7355	M00054.metal.pos.txt.gz	TRUE	reported	KwrZOS	2	TRUE	0.00267847	19.7477
rs1501803	T	C	T	C	0.0042	-0.0211	0.4152	FALSE	FALSE	FALSE	ieu-b-2	5	166430508	0.0147	63926	0.1522	Alzheimer's disease || id:ieu-b-2	Alzheimer's disease	Alzheimer's disease || ||	TRUE	igd	0.0009	4.567e-06	7355	M00054.metal.pos.txt.gz	TRUE	reported	KwrZOS	2	TRUE	0.00295221	21.7719
rs1519309	T	C	T	C	-0.0044	0.0077	0.6544	FALSE	FALSE	FALSE	ieu-b-2	4	187015089	0.0148	63926	0.601501	Alzheimer's disease || id:ieu-b-2	Alzheimer's disease	Alzheimer's disease || ||	TRUE	igd	0.0009	1.206e-06	7355	M00054.metal.pos.txt.gz	TRUE	reported	KwrZOS	2	TRUE	0.00323913	23.8947
rs154246	T	C	T	C	-0.0049	-0.0029	0.6103	FALSE	FALSE	FALSE	ieu-b-2	5	16602451	0.0149	63926	0.8451	Alzheimer's disease || id:ieu-b-2	Alzheimer's disease	Alzheimer's disease || ||	TRUE	igd	0.0009	6.698e-08	7355	M00054.metal.pos.txt.gz	TRUE	reported	KwrZOS	2	TRUE	0.004014	29.6339
rs1549225	T	C	T	C	0.0045	-0.0212	0.607	FALSE	FALSE	FALSE	ieu-b-2	5	174611949	0.0145	63926	0.144	Alzheimer's disease || id:ieu-b-2	Alzheimer's disease	Alzheimer's disease || ||	TRUE	igd	0.0009	6.057e-07	7355	M00054.metal.pos.txt.gz	TRUE	reported	KwrZOS	2	TRUE	0.00338753	24.9932
rs1663501	A	G	A	G	-0.0047	-0.0299	0.4634	FALSE	FALSE	FALSE	ieu-b-2	21	28219307	0.0145	63926	0.0390104	Alzheimer's disease || id:ieu-b-2	Alzheimer's disease	Alzheimer's disease || ||	TRUE	igd	0.0009	2.435e-07	7355	M00054.metal.pos.txt.gz	TRUE	reported	KwrZOS	2	TRUE	0.0036942	27.2642
rs16823952	T	G	T	G	-0.0083	-0.0132	0.9069	FALSE	FALSE	FALSE	ieu-b-2	1	185342562	0.0239	63926	0.5811	Alzheimer's disease || id:ieu-b-2	Alzheimer's disease	Alzheimer's disease || ||	TRUE	igd	0.0018	5.079e-06	7355	M00054.metal.pos.txt.gz	TRUE	reported	KwrZOS	2	TRUE	0.00288254	21.2566
rs16836288	A	C	A	C	0.0131	-0.0353	0.044	FALSE	FALSE	FALSE	ieu-b-2	4	4807203	0.0331	63926	0.2853	Alzheimer's disease || id:ieu-b-2	Alzheimer's disease	Alzheimer's disease || ||	TRUE	igd	0.0029	5.601e-06	7355	M00054.metal.pos.txt.gz	TRUE	reported	KwrZOS	2	TRUE	0.00276669	20.3999
rs1697901	A	G	A	G	0.0049	0.0067	0.3501	FALSE	FALSE	FALSE	ieu-b-2	5	11019405	0.0149	63926	0.6526	Alzheimer's disease || id:ieu-b-2	Alzheimer's disease	Alzheimer's disease || ||	TRUE	igd	0.0009	6.309e-08	7355	M00054.metal.pos.txt.gz	TRUE	reported	KwrZOS	2	TRUE	0.004014	29.6339
rs17114354	A	G	A	G	0.0248	-0.11	0.9874	FALSE	FALSE	FALSE	ieu-b-2	12	75291946	0.061	63926	0.0712705	Alzheimer's disease || id:ieu-b-2	Alzheimer's disease	Alzheimer's disease || ||	TRUE	igd	0.0053	3.515e-06	7355	M00054.metal.pos.txt.gz	TRUE	reported	KwrZOS	2	TRUE	0.0029681	21.8894
rs17698249	A	C	A	C	-0.0041	0.023	0.5682	FALSE	FALSE	FALSE	ieu-b-2	16	87319938	0.0145	63926	0.1118	Alzheimer's disease || id:ieu-b-2	Alzheimer's disease	Alzheimer's disease || ||	TRUE	igd	0.0009	5.503e-06	7355	M00054.metal.pos.txt.gz	TRUE	reported	KwrZOS	2	TRUE	0.00281369	20.7474
rs17744500	T	C	T	C	-0.0041	0.0102	0.4582	FALSE	FALSE	FALSE	ieu-b-2	15	101599246	0.0144	63926	0.4781	Alzheimer's disease || id:ieu-b-2	Alzheimer's disease	Alzheimer's disease || ||	TRUE	igd	0.0009	4.157e-06	7355	M00054.metal.pos.txt.gz	TRUE	reported	KwrZOS	2	TRUE	0.00281369	20.7474
rs1790398	T	C	T	C	0.0048	0.0076	0.5227	FALSE	FALSE	FALSE	ieu-b-2	11	73882260	0.0142	63926	0.5945	Alzheimer's disease || id:ieu-b-2	Alzheimer's disease	Alzheimer's disease || ||	TRUE	igd	0.0009	5.788e-08	7355	M00054.metal.pos.txt.gz	TRUE	reported	KwrZOS	2	TRUE	0.00385246	28.4367	TRUE	rs1790398	rs1726746	C	T	G	T
rs1871053	A	G	A	G	-0.0044	-0.0028	0.4514	FALSE	FALSE	FALSE	ieu-b-2	11	88476191	0.0143	63926	0.8438	Alzheimer's disease || id:ieu-b-2	Alzheimer's disease	Alzheimer's disease || ||	TRUE	igd	0.0009	7.679e-07	7355	M00054.metal.pos.txt.gz	TRUE	reported	KwrZOS	2	TRUE	0.00323913	23.8947
rs1995960	A	G	A	G	-0.0047	0.0017	0.5949	FALSE	FALSE	FALSE	ieu-b-2	4	142916958	0.0147	63926	0.9078	Alzheimer's disease || id:ieu-b-2	Alzheimer's disease	Alzheimer's disease || ||	TRUE	igd	0.0009	1.629e-07	7355	M00054.metal.pos.txt.gz	TRUE	reported	KwrZOS	2	TRUE	0.0036942	27.2642
rs1997238	A	G	A	G	0.0045	0.0073	0.5117	FALSE	FALSE	FALSE	ieu-b-2	7	48538770	0.0142	63926	0.6059	Alzheimer's disease || id:ieu-b-2	Alzheimer's disease	Alzheimer's disease || ||	TRUE	igd	0.0009	6.07e-07	7355	M00054.metal.pos.txt.gz	TRUE	reported	KwrZOS	2	TRUE	0.00338753	24.9932
rs201262	T	G	T	G	0.0047	0.0073	0.5563	FALSE	FALSE	FALSE	ieu-b-2	6	9987615	0.0143	63926	0.6071	Alzheimer's disease || id:ieu-b-2	Alzheimer's disease	Alzheimer's disease || ||	TRUE	igd	0.0009	1.359e-07	7355	M00054.metal.pos.txt.gz	TRUE	reported	KwrZOS	2	TRUE	0.0036942	27.2642
rs2063601	A	C	A	C	-0.0107	-0.0206	0.2487	FALSE	FALSE	FALSE	ieu-b-2	6	78578306	0.0166	63926	0.2136	Alzheimer's disease || id:ieu-b-2	Alzheimer's disease	Alzheimer's disease || ||	TRUE	igd	0.0023	5.241e-06	1763	M00054.metal.pos.txt.gz	TRUE	reported	KwrZOS	2	TRUE	0.0121272	21.6182
rs207938	A	G	A	G	-0.0043	0.0172	0.3963	FALSE	FALSE	FALSE	ieu-b-2	2	217041881	0.0144	63926	0.2317	Alzheimer's disease || id:ieu-b-2	Alzheimer's disease	Alzheimer's disease || ||	TRUE	igd	0.0009	1.316e-06	7355	M00054.metal.pos.txt.gz	TRUE	reported	KwrZOS	2	TRUE	0.00309402	22.821
rs2091289	A	G	A	G	0.0043	-0.0086	0.5943	FALSE	FALSE	FALSE	ieu-b-2	11	112187392	0.0145	63926	0.554	Alzheimer's disease || id:ieu-b-2	Alzheimer's disease	Alzheimer's disease || ||	TRUE	igd	0.0009	1.499e-06	7355	M00054.metal.pos.txt.gz	TRUE	reported	KwrZOS	2	TRUE	0.00309402	22.821
rs2111118	T	C	T	C	0.0051	0.0202	0.6207	FALSE	FALSE	FALSE	ieu-b-2	16	54049153	0.0148	63926	0.1712	Alzheimer's disease || id:ieu-b-2	Alzheimer's disease	Alzheimer's disease || ||	TRUE	igd	0.0009	1.212e-08	7355	M00054.metal.pos.txt.gz	TRUE	reported	KwrZOS	2	TRUE	0.00434691	32.1024
rs2126498	T	G	T	G	-0.0042	0.0125	0.6176	FALSE	FALSE	FALSE	ieu-b-2	6	110336225	0.0145	63926	0.3884	Alzheimer's disease || id:ieu-b-2	Alzheimer's disease	Alzheimer's disease || ||	TRUE	igd	0.0009	2.837e-06	7355	M00054.metal.pos.txt.gz	TRUE	reported	KwrZOS	2	TRUE	0.00295221	21.7719
rs2178260	T	C	T	C	0.0042	0.0088	0.4251	FALSE	FALSE	FALSE	ieu-b-2	11	62069365	0.0143	63926	0.5378	Alzheimer's disease || id:ieu-b-2	Alzheimer's disease	Alzheimer's disease || ||	TRUE	igd	0.0009	3.588e-06	7355	M00054.metal.pos.txt.gz	TRUE	reported	KwrZOS	2	TRUE	0.00295221	21.7719
rs2216061	A	C	A	C	0.0043	0.0059	0.512	FALSE	FALSE	FALSE	ieu-b-2	16	52914547	0.0143	63926	0.680899	Alzheimer's disease || id:ieu-b-2	Alzheimer's disease	Alzheimer's disease || ||	TRUE	igd	0.0009	2.211e-06	7355	M00054.metal.pos.txt.gz	TRUE	reported	KwrZOS	2	TRUE	0.00309402	22.821
rs2230532	T	C	T	C	0.005	-0.0092	0.349	FALSE	FALSE	FALSE	ieu-b-2	14	97321689	0.0149	63926	0.5348	Alzheimer's disease || id:ieu-b-2	Alzheimer's disease	Alzheimer's disease || ||	TRUE	igd	0.001	5.733e-07	5592	M00054.metal.pos.txt.gz	TRUE	reported	KwrZOS	2	TRUE	0.00445077	24.9911
rs2349729	A	G	A	G	-0.0041	-0.0144	0.5141	FALSE	FALSE	FALSE	ieu-b-2	2	202521624	0.0144	63926	0.3154	Alzheimer's disease || id:ieu-b-2	Alzheimer's disease	Alzheimer's disease || ||	TRUE	igd	0.0009	6.448e-06	7355	M00054.metal.pos.txt.gz	TRUE	reported	KwrZOS	2	TRUE	0.00281369	20.7474
rs2383131	T	C	T	C	-0.0043	0.0078	0.4403	FALSE	FALSE	FALSE	ieu-b-2	9	19902822	0.0154	63926	0.6125	Alzheimer's disease || id:ieu-b-2	Alzheimer's disease	Alzheimer's disease || ||	TRUE	igd	0.0009	3.054e-06	7355	M00054.metal.pos.txt.gz	TRUE	reported	KwrZOS	2	TRUE	0.00309402	22.821
rs2484178	T	C	T	C	0.0043	-0.0234	0.6063	FALSE	FALSE	FALSE	ieu-b-2	10	27691799	0.0145	63926	0.1053	Alzheimer's disease || id:ieu-b-2	Alzheimer's disease	Alzheimer's disease || ||	TRUE	igd	0.0009	1.745e-06	7355	M00054.metal.pos.txt.gz	TRUE	reported	KwrZOS	2	TRUE	0.00309402	22.821
rs2505644	T	C	T	C	0.005	0.0207	0.558	FALSE	FALSE	FALSE	ieu-b-2	10	44175098	0.0144	63926	0.1485	Alzheimer's disease || id:ieu-b-2	Alzheimer's disease	Alzheimer's disease || ||	TRUE	igd	0.001	5.733e-07	5592	M00054.metal.pos.txt.gz	TRUE	reported	KwrZOS	2	TRUE	0.00445077	24.9911
rs2510595	A	G	A	G	-0.0045	0.0029	0.6113	FALSE	FALSE	FALSE	ieu-b-2	11	106863491	0.0145	63926	0.841	Alzheimer's disease || id:ieu-b-2	Alzheimer's disease	Alzheimer's disease || ||	TRUE	igd	0.0009	4.989e-07	7355	M00054.metal.pos.txt.gz	TRUE	reported	KwrZOS	2	TRUE	0.00338753	24.9932
rs2520117	A	G	A	G	0.0045	-0.0022	0.4545	FALSE	FALSE	FALSE	ieu-b-2	16	26576299	0.0143	63926	0.8763	Alzheimer's disease || id:ieu-b-2	Alzheimer's disease	Alzheimer's disease || ||	TRUE	igd	0.0009	5.056e-07	7355	M00054.metal.pos.txt.gz	TRUE	reported	KwrZOS	2	TRUE	0.00338753	24.9932
rs2580344	T	C	T	C	0.0044	-0.0166	0.6238	FALSE	FALSE	FALSE	ieu-b-2	2	122047352	0.0147	63926	0.2588	Alzheimer's disease || id:ieu-b-2	Alzheimer's disease	Alzheimer's disease || ||	TRUE	igd	0.0009	7.984e-07	7355	M00054.metal.pos.txt.gz	TRUE	reported	KwrZOS	2	TRUE	0.00323913	23.8947
rs2604365	T	G	T	G	0.0044	-0.0123	0.6371	FALSE	FALSE	FALSE	ieu-b-2	8	15614315	0.0148	63926	0.4072	Alzheimer's disease || id:ieu-b-2	Alzheimer's disease	Alzheimer's disease || ||	TRUE	igd	0.0009	1.452e-06	7355	M00054.metal.pos.txt.gz	TRUE	reported	KwrZOS	2	TRUE	0.00323913	23.8947
rs2658761	T	C	T	C	-0.0048	0.0037	0.4343	FALSE	FALSE	FALSE	ieu-b-2	18	54059039	0.0143	63926	0.795	Alzheimer's disease || id:ieu-b-2	Alzheimer's disease	Alzheimer's disease || ||	TRUE	igd	0.0009	6.749e-08	7355	M00054.metal.pos.txt.gz	TRUE	reported	KwrZOS	2	TRUE	0.00385246	28.4367
rs2662269	A	C	A	C	0.0045	0.0093	0.417	FALSE	FALSE	FALSE	ieu-b-2	5	98076517	0.0145	63926	0.5193	Alzheimer's disease || id:ieu-b-2	Alzheimer's disease	Alzheimer's disease || ||	TRUE	igd	0.0009	7.116e-07	7355	M00054.metal.pos.txt.gz	TRUE	reported	KwrZOS	2	TRUE	0.00338753	24.9932
rs2688858	T	C	T	C	0.0043	-0.008	0.5742	FALSE	FALSE	FALSE	ieu-b-2	10	14764993	0.0144	63926	0.578	Alzheimer's disease || id:ieu-b-2	Alzheimer's disease	Alzheimer's disease || ||	TRUE	igd	0.0009	2.837e-06	7355	M00054.metal.pos.txt.gz	TRUE	reported	KwrZOS	2	TRUE	0.00309402	22.821
rs2717586	A	G	A	G	0.0043	0.0169	0.3962	FALSE	FALSE	FALSE	ieu-b-2	8	143897882	0.0147	63926	0.2516	Alzheimer's disease || id:ieu-b-2	Alzheimer's disease	Alzheimer's disease || ||	TRUE	igd	0.0009	2.314e-06	7355	M00054.metal.pos.txt.gz	TRUE	reported	KwrZOS	2	TRUE	0.00309402	22.821
rs2722407	A	G	A	G	0.0041	-0.0019	0.587	FALSE	FALSE	FALSE	ieu-b-2	7	24371586	0.0144	63926	0.8928	Alzheimer's disease || id:ieu-b-2	Alzheimer's disease	Alzheimer's disease || ||	TRUE	igd	0.0009	6.472e-06	7355	M00054.metal.pos.txt.gz	TRUE	reported	KwrZOS	2	TRUE	0.00281369	20.7474
rs2769419	A	G	A	G	0.004	-0.012	0.4777	FALSE	FALSE	FALSE	ieu-b-2	10	117395006	0.0142	63926	0.398	Alzheimer's disease || id:ieu-b-2	Alzheimer's disease	Alzheimer's disease || ||	TRUE	igd	0.0009	6.163e-06	7355	M00054.metal.pos.txt.gz	TRUE	reported	KwrZOS	2	TRUE	0.00267847	19.7477
rs2798184	T	C	T	C	-0.0049	-0.0187	0.4314	FALSE	FALSE	FALSE	ieu-b-2	1	109096332	0.0149	63926	0.2082	Alzheimer's disease || id:ieu-b-2	Alzheimer's disease	Alzheimer's disease || ||	TRUE	igd	0.0009	6.371e-08	7355	M00054.metal.pos.txt.gz	TRUE	reported	KwrZOS	2	TRUE	0.004014	29.6339
rs2813760	A	G	A	G	0.0044	0.0321	0.5775	FALSE	FALSE	FALSE	ieu-b-2	1	90569361	0.0146	63926	0.0276198	Alzheimer's disease || id:ieu-b-2	Alzheimer's disease	Alzheimer's disease || ||	TRUE	igd	0.0009	1.187e-06	7355	M00054.metal.pos.txt.gz	TRUE	reported	KwrZOS	2	TRUE	0.00323913	23.8947
rs2834164	A	C	A	C	-0.0045	0.001	0.5041	FALSE	FALSE	FALSE	ieu-b-2	21	34621948	0.0141	63926	0.9434	Alzheimer's disease || id:ieu-b-2	Alzheimer's disease	Alzheimer's disease || ||	TRUE	igd	0.0009	4.761e-07	7355	M00054.metal.pos.txt.gz	TRUE	reported	KwrZOS	2	TRUE	0.00338753	24.9932
rs284191	A	G	A	G	-0.006	0.0067	0.615	FALSE	FALSE	FALSE	ieu-b-2	1	92236048	0.0147	63926	0.6483	Alzheimer's disease || id:ieu-b-2	Alzheimer's disease	Alzheimer's disease || ||	TRUE	igd	0.001	1.973e-09	5592	M00054.metal.pos.txt.gz	TRUE	reported	KwrZOS	2	TRUE	0.00639659	35.9871
rs2868072	A	G	A	G	0.004	-0.0026	0.4829	FALSE	FALSE	FALSE	ieu-b-2	15	39605726	0.0143	63926	0.856	Alzheimer's disease || id:ieu-b-2	Alzheimer's disease	Alzheimer's disease || ||	TRUE	igd	0.0009	9.036e-06	7355	M00054.metal.pos.txt.gz	TRUE	reported	KwrZOS	2	TRUE	0.00267847	19.7477
rs295142	A	G	A	G	-0.0048	-0.0069	0.5909	FALSE	FALSE	FALSE	ieu-b-2	2	201211716	0.0145	63926	0.6367	Alzheimer's disease || id:ieu-b-2	Alzheimer's disease	Alzheimer's disease || ||	TRUE	igd	0.0009	1.538e-07	7355	M00054.metal.pos.txt.gz	TRUE	reported	KwrZOS	2	TRUE	0.00385246	28.4367
rs2966079	T	C	T	C	-0.0042	-0.0119	0.5425	FALSE	FALSE	FALSE	ieu-b-2	16	81511806	0.0144	63926	0.4065	Alzheimer's disease || id:ieu-b-2	Alzheimer's disease	Alzheimer's disease || ||	TRUE	igd	0.0009	2.525e-06	7355	M00054.metal.pos.txt.gz	TRUE	reported	KwrZOS	2	TRUE	0.00295221	21.7719
rs2970335	A	C	A	C	0.0044	0.0021	0.4039	FALSE	FALSE	FALSE	ieu-b-2	11	14325401	0.0144	63926	0.8871	Alzheimer's disease || id:ieu-b-2	Alzheimer's disease	Alzheimer's disease || ||	TRUE	igd	0.0009	1.023e-06	7355	M00054.metal.pos.txt.gz	TRUE	reported	KwrZOS	2	TRUE	0.00323913	23.8947
rs2977272	T	C	T	C	0.005	0.0264	0.341	FALSE	FALSE	FALSE	ieu-b-2	1	17536952	0.0155	63926	0.0883202	Alzheimer's disease || id:ieu-b-2	Alzheimer's disease	Alzheimer's disease || ||	TRUE	igd	0.001	5.733e-07	5592	M00054.metal.pos.txt.gz	TRUE	reported	KwrZOS	2	TRUE	0.00445077	24.9911
rs341973	T	C	T	C	0.005	0.003	0.493	FALSE	FALSE	FALSE	ieu-b-2	3	5268162	0.0148	63926	0.8385	Alzheimer's disease || id:ieu-b-2	Alzheimer's disease	Alzheimer's disease || ||	TRUE	igd	0.001	5.733e-07	5592	M00054.metal.pos.txt.gz	TRUE	reported	KwrZOS	2	TRUE	0.00445077	24.9911
rs3742929	T	C	T	C	-0.0044	0.0062	0.512	FALSE	FALSE	FALSE	ieu-b-2	14	33165182	0.0141	63926	0.661601	Alzheimer's disease || id:ieu-b-2	Alzheimer's disease	Alzheimer's disease || ||	TRUE	igd	0.0009	1.01e-06	7355	M00054.metal.pos.txt.gz	TRUE	reported	KwrZOS	2	TRUE	0.00323913	23.8947
rs3751181	A	G	A	G	0.0041	0.0079	0.6085	FALSE	FALSE	FALSE	ieu-b-2	12	125626535	0.0145	63926	0.5867	Alzheimer's disease || id:ieu-b-2	Alzheimer's disease	Alzheimer's disease || ||	TRUE	igd	0.0009	5.185e-06	7355	M00054.metal.pos.txt.gz	TRUE	reported	KwrZOS	2	TRUE	0.00281369	20.7474
rs3772343	A	C	A	C	0.028	-0.135	0.987	FALSE	FALSE	FALSE	ieu-b-2	3	1273716	0.0456	63926	0.00308198	Alzheimer's disease || id:ieu-b-2	Alzheimer's disease	Alzheimer's disease || ||	TRUE	igd	0.006	3.061e-06	5592	M00054.metal.pos.txt.gz	TRUE	reported	KwrZOS	2	TRUE	0.00387934	21.77
rs3773729	T	C	T	C	0.004	-0.0064	0.6291	FALSE	FALSE	FALSE	ieu-b-2	3	53204845	0.0149	63926	0.666	Alzheimer's disease || id:ieu-b-2	Alzheimer's disease	Alzheimer's disease || ||	TRUE	igd	0.0009	8.571e-06	7355	M00054.metal.pos.txt.gz	TRUE	reported	KwrZOS	2	TRUE	0.00267847	19.7477
rs3780494	T	C	T	C	-0.023	0.029	0.9855	FALSE	FALSE	FALSE	ieu-b-2	9	33126224	0.0567	63926	0.6088	Alzheimer's disease || id:ieu-b-2	Alzheimer's disease	Alzheimer's disease || ||	TRUE	igd	0.0051	7.022e-06	7355	M00054.metal.pos.txt.gz	TRUE	reported	KwrZOS	2	TRUE	0.00275761	20.3328
rs38271	A	G	A	G	-0.0051	0.0211	0.5925	FALSE	FALSE	FALSE	ieu-b-2	7	14307031	0.0144	63926	0.1429	Alzheimer's disease || id:ieu-b-2	Alzheimer's disease	Alzheimer's disease || ||	TRUE	igd	0.0009	1.185e-08	7355	M00054.metal.pos.txt.gz	TRUE	reported	KwrZOS	2	TRUE	0.00434691	32.1024
rs3927971	T	C	T	C	0.0042	0.0073	0.5178	FALSE	FALSE	FALSE	ieu-b-2	2	8776102	0.0151	63926	0.6272	Alzheimer's disease || id:ieu-b-2	Alzheimer's disease	Alzheimer's disease || ||	TRUE	igd	0.0009	8.977e-06	7355	M00054.metal.pos.txt.gz	TRUE	reported	KwrZOS	2	TRUE	0.00295221	21.7719
rs4063769	T	C	T	C	-0.0043	0.002	0.5301	FALSE	FALSE	FALSE	ieu-b-2	2	132731387	0.0143	63926	0.8866	Alzheimer's disease || id:ieu-b-2	Alzheimer's disease	Alzheimer's disease || ||	TRUE	igd	0.0009	1.297e-06	7355	M00054.metal.pos.txt.gz	TRUE	reported	KwrZOS	2	TRUE	0.00309402	22.821
rs4144737	A	G	A	G	0.004	-0.0076	0.5818	FALSE	FALSE	FALSE	ieu-b-2	8	130761182	0.0144	63926	0.5956	Alzheimer's disease || id:ieu-b-2	Alzheimer's disease	Alzheimer's disease || ||	TRUE	igd	0.0009	9.859e-06	7355	M00054.metal.pos.txt.gz	TRUE	reported	KwrZOS	2	TRUE	0.00267847	19.7477
rs42162	T	C	T	C	0.004	0.0001	0.5492	FALSE	FALSE	FALSE	ieu-b-2	7	106475927	0.0147	63926	0.9966	Alzheimer's disease || id:ieu-b-2	Alzheimer's disease	Alzheimer's disease || ||	TRUE	igd	0.0009	8.217e-06	7355	M00054.metal.pos.txt.gz	TRUE	reported	KwrZOS	2	TRUE	0.00267847	19.7477
rs428185	T	C	T	C	-0.0045	-0.0042	0.5851	FALSE	FALSE	FALSE	ieu-b-2	14	48321936	0.0143	63926	0.771401	Alzheimer's disease || id:ieu-b-2	Alzheimer's disease	Alzheimer's disease || ||	TRUE	igd	0.0009	6.254e-07	7355	M00054.metal.pos.txt.gz	TRUE	reported	KwrZOS	2	TRUE	0.00338753	24.9932
rs4306882	T	G	T	G	-0.0057	-0.0002	0.6153	FALSE	FALSE	FALSE	ieu-b-2	3	21062584	0.0147	63926	0.9871	Alzheimer's disease || id:ieu-b-2	Alzheimer's disease	Alzheimer's disease || ||	TRUE	igd	0.0009	2.52e-10	7355	M00054.metal.pos.txt.gz	TRUE	reported	KwrZOS	2	TRUE	0.005424	40.1002
rs430727	T	C	T	C	0.0041	0.0003	0.4628	FALSE	FALSE	FALSE	ieu-b-2	3	41128564	0.0143	63926	0.9808	Alzheimer's disease || id:ieu-b-2	Alzheimer's disease	Alzheimer's disease || ||	TRUE	igd	0.0009	5.128e-06	7355	M00054.metal.pos.txt.gz	TRUE	reported	KwrZOS	2	TRUE	0.00281369	20.7474
rs4611118	A	G	A	G	-0.0044	0.0103	0.609	FALSE	FALSE	FALSE	ieu-b-2	10	122395120	0.0146	63926	0.4797	Alzheimer's disease || id:ieu-b-2	Alzheimer's disease	Alzheimer's disease || ||	TRUE	igd	0.0009	9.406e-07	7355	M00054.metal.pos.txt.gz	TRUE	reported	KwrZOS	2	TRUE	0.00323913	23.8947
rs4615256	A	G	A	G	0.0049	0.0296	0.5327	FALSE	FALSE	FALSE	ieu-b-2	5	62700867	0.0143	63926	0.0388204	Alzheimer's disease || id:ieu-b-2	Alzheimer's disease	Alzheimer's disease || ||	TRUE	igd	0.0009	4.988e-08	7355	M00054.metal.pos.txt.gz	TRUE	reported	KwrZOS	2	TRUE	0.004014	29.6339
rs4684599	T	C	T	C	-0.0042	0.0013	0.6319	FALSE	FALSE	FALSE	ieu-b-2	3	8626572	0.0148	63926	0.9311	Alzheimer's disease || id:ieu-b-2	Alzheimer's disease	Alzheimer's disease || ||	TRUE	igd	0.0009	2.889e-06	7355	M00054.metal.pos.txt.gz	TRUE	reported	KwrZOS	2	TRUE	0.00295221	21.7719
rs4686980	T	C	T	C	0.005	0.0226	0.361	FALSE	FALSE	FALSE	ieu-b-2	3	188302851	0.0159	63926	0.1541	Alzheimer's disease || id:ieu-b-2	Alzheimer's disease	Alzheimer's disease || ||	TRUE	igd	0.001	5.733e-07	5592	M00054.metal.pos.txt.gz	TRUE	reported	KwrZOS	2	TRUE	0.00445077	24.9911
rs4695289	A	G	A	G	-0.0045	-0.0151	0.3489	FALSE	FALSE	FALSE	ieu-b-2	4	43965710	0.0153	63926	0.3222	Alzheimer's disease || id:ieu-b-2	Alzheimer's disease	Alzheimer's disease || ||	TRUE	igd	0.0009	7.948e-07	7355	M00054.metal.pos.txt.gz	TRUE	reported	KwrZOS	2	TRUE	0.00338753	24.9932
rs4702007	A	G	A	G	-0.0041	0.0162	0.3929	FALSE	FALSE	FALSE	ieu-b-2	5	14006306	0.0146	63926	0.267	Alzheimer's disease || id:ieu-b-2	Alzheimer's disease	Alzheimer's disease || ||	TRUE	igd	0.0009	6.109e-06	7355	M00054.metal.pos.txt.gz	TRUE	reported	KwrZOS	2	TRUE	0.00281369	20.7474
rs4751282	T	C	T	C	0.0045	0.0201	0.5421	FALSE	FALSE	FALSE	ieu-b-2	10	129164681	0.0145	63926	0.1652	Alzheimer's disease || id:ieu-b-2	Alzheimer's disease	Alzheimer's disease || ||	TRUE	igd	0.0009	7.405e-07	7355	M00054.metal.pos.txt.gz	TRUE	reported	KwrZOS	2	TRUE	0.00338753	24.9932
rs4755291	A	G	A	G	-0.0041	-0.0115	0.4644	FALSE	FALSE	FALSE	ieu-b-2	11	44821921	0.0143	63926	0.4209	Alzheimer's disease || id:ieu-b-2	Alzheimer's disease	Alzheimer's disease || ||	TRUE	igd	0.0009	5.253e-06	7355	M00054.metal.pos.txt.gz	TRUE	reported	KwrZOS	2	TRUE	0.00281369	20.7474
rs4870304	A	G	A	G	0.0041	0.0022	0.5823	FALSE	FALSE	FALSE	ieu-b-2	6	154991843	0.0145	63926	0.8798	Alzheimer's disease || id:ieu-b-2	Alzheimer's disease	Alzheimer's disease || ||	TRUE	igd	0.0009	8.313e-06	7355	M00054.metal.pos.txt.gz	TRUE	reported	KwrZOS	2	TRUE	0.00281369	20.7474
rs4880888	A	G	A	G	-0.0046	-0.0119	0.4785	FALSE	FALSE	FALSE	ieu-b-2	10	1661627	0.0143	63926	0.4056	Alzheimer's disease || id:ieu-b-2	Alzheimer's disease	Alzheimer's disease || ||	TRUE	igd	0.0009	3.243e-07	7355	M00054.metal.pos.txt.gz	TRUE	reported	KwrZOS	2	TRUE	0.00353923	26.1164
rs4926571	T	C	T	C	-0.0048	-0.0207	0.5231	FALSE	FALSE	FALSE	ieu-b-2	1	53096614	0.0142	63926	0.1459	Alzheimer's disease || id:ieu-b-2	Alzheimer's disease	Alzheimer's disease || ||	TRUE	igd	0.0009	9.025e-08	7355	M00054.metal.pos.txt.gz	TRUE	reported	KwrZOS	2	TRUE	0.00385246	28.4367
rs4958379	A	G	A	G	-0.005	0.0115	0.433	FALSE	FALSE	FALSE	ieu-b-2	5	154010041	0.0144	63926	0.4265	Alzheimer's disease || id:ieu-b-2	Alzheimer's disease	Alzheimer's disease || ||	TRUE	igd	0.0009	2.176e-08	7355	M00054.metal.pos.txt.gz	TRUE	reported	KwrZOS	2	TRUE	0.00417882	30.8558
rs4972588	A	G	A	G	-0.0046	0.0018	0.5138	FALSE	FALSE	FALSE	ieu-b-2	2	174444590	0.0146	63926	0.9026	Alzheimer's disease || id:ieu-b-2	Alzheimer's disease	Alzheimer's disease || ||	TRUE	igd	0.0009	3.744e-07	7355	M00054.metal.pos.txt.gz	TRUE	reported	KwrZOS	2	TRUE	0.00353923	26.1164
rs4989308	A	G	A	G	-0.0045	0.0063	0.3746	FALSE	FALSE	FALSE	ieu-b-2	4	115289204	0.0148	63926	0.6723	Alzheimer's disease || id:ieu-b-2	Alzheimer's disease	Alzheimer's disease || ||	TRUE	igd	0.0009	8.432e-07	7355	M00054.metal.pos.txt.gz	TRUE	reported	KwrZOS	2	TRUE	0.00338753	24.9932
rs502654	T	C	T	C	-0.0046	-0.0121	0.559	FALSE	FALSE	FALSE	ieu-b-2	1	31061501	0.0149	63926	0.4144	Alzheimer's disease || id:ieu-b-2	Alzheimer's disease	Alzheimer's disease || ||	TRUE	igd	0.0009	2.597e-07	7355	M00054.metal.pos.txt.gz	TRUE	reported	KwrZOS	2	TRUE	0.00353923	26.1164
rs575257	A	G	A	G	-0.0042	-0.0218	0.6005	FALSE	FALSE	FALSE	ieu-b-2	11	78869070	0.0145	63926	0.1321	Alzheimer's disease || id:ieu-b-2	Alzheimer's disease	Alzheimer's disease || ||	TRUE	igd	0.0009	3.511e-06	7355	M00054.metal.pos.txt.gz	TRUE	reported	KwrZOS	2	TRUE	0.00295221	21.7719
rs5997110	T	C	T	C	-0.005	0.0097	0.523	FALSE	FALSE	FALSE	ieu-b-2	22	27036505	0.0143	63926	0.4971	Alzheimer's disease || id:ieu-b-2	Alzheimer's disease	Alzheimer's disease || ||	TRUE	igd	0.001	5.733e-07	5592	M00054.metal.pos.txt.gz	TRUE	reported	KwrZOS	2	TRUE	0.00445077	24.9911
rs6001129	T	C	T	C	-0.009	0.011	0.134	FALSE	FALSE	FALSE	ieu-b-2	22	22506340	0.0209	63926	0.599799	Alzheimer's disease || id:ieu-b-2	Alzheimer's disease	Alzheimer's disease || ||	TRUE	igd	0.002	6.795e-06	5592	M00054.metal.pos.txt.gz	TRUE	reported	KwrZOS	2	TRUE	0.00360818	20.2428
rs603446	T	C	T	C	0.0051	-0.0283	0.4448	FALSE	FALSE	FALSE	ieu-b-2	11	116654435	0.0144	63926	0.0494094	Alzheimer's disease || id:ieu-b-2	Alzheimer's disease	Alzheimer's disease || ||	TRUE	igd	0.0009	1.383e-08	7355	M00054.metal.pos.txt.gz	TRUE	reported	KwrZOS	2	TRUE	0.00434691	32.1024
rs6077611	T	G	T	G	-0.0041	-0.0089	0.4794	FALSE	FALSE	FALSE	ieu-b-2	20	9893691	0.0144	63926	0.534399	Alzheimer's disease || id:ieu-b-2	Alzheimer's disease	Alzheimer's disease || ||	TRUE	igd	0.0009	5.321e-06	7355	M00054.metal.pos.txt.gz	TRUE	reported	KwrZOS	2	TRUE	0.00281369	20.7474
rs6110544	T	C	T	C	0.004	-0.0119	0.4394	FALSE	FALSE	FALSE	ieu-b-2	20	15166775	0.0144	63926	0.4065	Alzheimer's disease || id:ieu-b-2	Alzheimer's disease	Alzheimer's disease || ||	TRUE	igd	0.0009	7.011e-06	7355	M00054.metal.pos.txt.gz	TRUE	reported	KwrZOS	2	TRUE	0.00267847	19.7477
rs6130271	T	C	T	C	-0.004	0.0079	0.5352	FALSE	FALSE	FALSE	ieu-b-2	20	41612425	0.0151	63926	0.6018	Alzheimer's disease || id:ieu-b-2	Alzheimer's disease	Alzheimer's disease || ||	TRUE	igd	0.0009	7.398e-06	7355	M00054.metal.pos.txt.gz	TRUE	reported	KwrZOS	2	TRUE	0.00267847	19.7477
rs6435723	T	C	T	C	-0.008	0.0095	0.8977	FALSE	FALSE	FALSE	ieu-b-2	2	213580723	0.0235	63926	0.686501	Alzheimer's disease || id:ieu-b-2	Alzheimer's disease	Alzheimer's disease || ||	TRUE	igd	0.0018	6.907e-06	7355	M00054.metal.pos.txt.gz	TRUE	reported	KwrZOS	2	TRUE	0.00267847	19.7477
rs6454864	T	C	T	C	0.004	-0.0128	0.3705	FALSE	FALSE	FALSE	ieu-b-2	6	92234894	0.0147	63926	0.3812	Alzheimer's disease || id:ieu-b-2	Alzheimer's disease	Alzheimer's disease || ||	TRUE	igd	0.0009	8.872e-06	7355	M00054.metal.pos.txt.gz	TRUE	reported	KwrZOS	2	TRUE	0.00267847	19.7477
rs6480970	A	G	A	G	-0.0049	0.0155	0.6159	FALSE	FALSE	FALSE	ieu-b-2	10	54568664	0.0146	63926	0.2893	Alzheimer's disease || id:ieu-b-2	Alzheimer's disease	Alzheimer's disease || ||	TRUE	igd	0.0009	4.287e-08	7355	M00054.metal.pos.txt.gz	TRUE	reported	KwrZOS	2	TRUE	0.004014	29.6339
rs6517254	T	C	T	C	-0.0042	0.0135	0.3971	FALSE	FALSE	FALSE	ieu-b-2	21	36080290	0.0146	63926	0.3547	Alzheimer's disease || id:ieu-b-2	Alzheimer's disease	Alzheimer's disease || ||	TRUE	igd	0.0009	3.119e-06	7355	M00054.metal.pos.txt.gz	TRUE	reported	KwrZOS	2	TRUE	0.00295221	21.7719
rs6537156	T	C	T	C	0.004	0.0064	0.4485	FALSE	FALSE	FALSE	ieu-b-2	4	139067202	0.0143	63926	0.654699	Alzheimer's disease || id:ieu-b-2	Alzheimer's disease	Alzheimer's disease || ||	TRUE	igd	0.0009	8.091e-06	7355	M00054.metal.pos.txt.gz	TRUE	reported	KwrZOS	2	TRUE	0.00267847	19.7477
rs6586235	A	C	A	C	0.0043	-0.0234	0.4598	FALSE	FALSE	FALSE	ieu-b-2	21	43174436	0.0144	63926	0.1034	Alzheimer's disease || id:ieu-b-2	Alzheimer's disease	Alzheimer's disease || ||	TRUE	igd	0.0009	1.622e-06	7355	M00054.metal.pos.txt.gz	TRUE	reported	KwrZOS	2	TRUE	0.00309402	22.821
rs6685230	T	C	T	C	-0.0042	-0.0188	0.3976	FALSE	FALSE	FALSE	ieu-b-2	1	168368154	0.0153	63926	0.2179	Alzheimer's disease || id:ieu-b-2	Alzheimer's disease	Alzheimer's disease || ||	TRUE	igd	0.0009	7.78e-06	7355	M00054.metal.pos.txt.gz	TRUE	reported	KwrZOS	2	TRUE	0.00295221	21.7719
rs6730726	A	G	A	G	-0.004	-0.0028	0.5312	FALSE	FALSE	FALSE	ieu-b-2	2	205154353	0.0142	63926	0.8446	Alzheimer's disease || id:ieu-b-2	Alzheimer's disease	Alzheimer's disease || ||	TRUE	igd	0.0009	7.167e-06	7355	M00054.metal.pos.txt.gz	TRUE	reported	KwrZOS	2	TRUE	0.00267847	19.7477
rs6747650	A	G	A	G	-0.0041	-0.0022	0.5825	FALSE	FALSE	FALSE	ieu-b-2	2	3451507	0.0146	63926	0.8794	Alzheimer's disease || id:ieu-b-2	Alzheimer's disease	Alzheimer's disease || ||	TRUE	igd	0.0009	4.362e-06	7355	M00054.metal.pos.txt.gz	TRUE	reported	KwrZOS	2	TRUE	0.00281369	20.7474
rs6759991	T	G	T	G	0.0076	-0.0048	0.8623	FALSE	FALSE	FALSE	ieu-b-2	2	75696816	0.0193	63926	0.8018	Alzheimer's disease || id:ieu-b-2	Alzheimer's disease	Alzheimer's disease || ||	TRUE	igd	0.0016	2.521e-06	7355	M00054.metal.pos.txt.gz	TRUE	reported	KwrZOS	2	TRUE	0.00305826	22.5564
rs6819555	A	G	A	G	-0.0043	0.0109	0.5862	FALSE	FALSE	FALSE	ieu-b-2	4	27342170	0.0146	63926	0.4548	Alzheimer's disease || id:ieu-b-2	Alzheimer's disease	Alzheimer's disease || ||	TRUE	igd	0.0009	3.693e-06	7355	M00054.metal.pos.txt.gz	TRUE	reported	KwrZOS	2	TRUE	0.00309402	22.821
rs682359	T	G	T	G	0.0044	0.0134	0.5812	FALSE	FALSE	FALSE	ieu-b-2	15	42426833	0.0147	63926	0.3616	Alzheimer's disease || id:ieu-b-2	Alzheimer's disease	Alzheimer's disease || ||	TRUE	igd	0.0009	6.54e-07	7355	M00054.metal.pos.txt.gz	TRUE	reported	KwrZOS	2	TRUE	0.00323913	23.8947
rs6826247	T	C	T	C	0.0048	0.013	0.5071	FALSE	FALSE	FALSE	ieu-b-2	4	161635568	0.0143	63926	0.3636	Alzheimer's disease || id:ieu-b-2	Alzheimer's disease	Alzheimer's disease || ||	TRUE	igd	0.0009	8.797e-08	7355	M00054.metal.pos.txt.gz	TRUE	reported	KwrZOS	2	TRUE	0.00385246	28.4367
rs688627	T	C	T	C	0.0042	-0.0001	0.5878	FALSE	FALSE	FALSE	ieu-b-2	1	44048283	0.0145	63926	0.9921	Alzheimer's disease || id:ieu-b-2	Alzheimer's disease	Alzheimer's disease || ||	TRUE	igd	0.0009	3.615e-06	7355	M00054.metal.pos.txt.gz	TRUE	reported	KwrZOS	2	TRUE	0.00295221	21.7719
rs6910731	A	G	A	G	0.0041	0.0052	0.4497	FALSE	FALSE	FALSE	ieu-b-2	6	23415462	0.0145	63926	0.7205	Alzheimer's disease || id:ieu-b-2	Alzheimer's disease	Alzheimer's disease || ||	TRUE	igd	0.0009	6.679e-06	7355	M00054.metal.pos.txt.gz	TRUE	reported	KwrZOS	2	TRUE	0.00281369	20.7474
rs6935961	A	G	A	G	-0.0056	-0.0002	0.5578	FALSE	FALSE	FALSE	ieu-b-2	6	125636350	0.0143	63926	0.986	Alzheimer's disease || id:ieu-b-2	Alzheimer's disease	Alzheimer's disease || ||	TRUE	igd	0.0009	3.753e-10	7355	M00054.metal.pos.txt.gz	TRUE	reported	KwrZOS	2	TRUE	0.00523635	38.7055
rs699856	T	C	T	C	0.004	-0.0211	0.3661	FALSE	FALSE	FALSE	ieu-b-2	1	75089136	0.0151	63926	0.1637	Alzheimer's disease || id:ieu-b-2	Alzheimer's disease	Alzheimer's disease || ||	TRUE	igd	0.0009	8.012e-06	7355	M00054.metal.pos.txt.gz	TRUE	reported	KwrZOS	2	TRUE	0.00267847	19.7477
rs7006068	T	C	T	C	0.0045	0.0298	0.6264	FALSE	FALSE	FALSE	ieu-b-2	8	142656636	0.0148	63926	0.0435201	Alzheimer's disease || id:ieu-b-2	Alzheimer's disease	Alzheimer's disease || ||	TRUE	igd	0.0009	4.801e-07	7355	M00054.metal.pos.txt.gz	TRUE	reported	KwrZOS	2	TRUE	0.00338753	24.9932
rs7009696	T	C	T	C	0.0041	-0.008	0.6243	FALSE	FALSE	FALSE	ieu-b-2	8	72731717	0.015	63926	0.592199	Alzheimer's disease || id:ieu-b-2	Alzheimer's disease	Alzheimer's disease || ||	TRUE	igd	0.0009	6.166e-06	7355	M00054.metal.pos.txt.gz	TRUE	reported	KwrZOS	2	TRUE	0.00281369	20.7474
rs710580	A	C	A	C	-0.005	0.0172	0.3566	FALSE	FALSE	FALSE	ieu-b-2	3	189809163	0.0149	63926	0.2486	Alzheimer's disease || id:ieu-b-2	Alzheimer's disease	Alzheimer's disease || ||	TRUE	igd	0.0009	3.574e-08	7355	M00054.metal.pos.txt.gz	TRUE	reported	KwrZOS	2	TRUE	0.00417882	30.8558
rs7109477	A	G	A	G	-0.0047	0.0122	0.4588	FALSE	FALSE	FALSE	ieu-b-2	11	21413780	0.0144	63926	0.3962	Alzheimer's disease || id:ieu-b-2	Alzheimer's disease	Alzheimer's disease || ||	TRUE	igd	0.0009	1.887e-07	7355	M00054.metal.pos.txt.gz	TRUE	reported	KwrZOS	2	TRUE	0.0036942	27.2642
rs719564	A	G	A	G	0.0044	0.0169	0.6101	FALSE	FALSE	FALSE	ieu-b-2	2	242101368	0.0145	63926	0.2453	Alzheimer's disease || id:ieu-b-2	Alzheimer's disease	Alzheimer's disease || ||	TRUE	igd	0.0009	1.276e-06	7355	M00054.metal.pos.txt.gz	TRUE	reported	KwrZOS	2	TRUE	0.00323913	23.8947
rs7230740	A	C	A	C	0.0044	-0.0095	0.6655	FALSE	FALSE	FALSE	ieu-b-2	18	3636288	0.0151	63926	0.5316	Alzheimer's disease || id:ieu-b-2	Alzheimer's disease	Alzheimer's disease || ||	TRUE	igd	0.0009	1.559e-06	7355	M00054.metal.pos.txt.gz	TRUE	reported	KwrZOS	2	TRUE	0.00323913	23.8947
rs7246393	A	G	A	G	0.0043	-0.0318	0.5222	FALSE	FALSE	FALSE	ieu-b-2	19	23388805	0.0142	63926	0.02552	Alzheimer's disease || id:ieu-b-2	Alzheimer's disease	Alzheimer's disease || ||	TRUE	igd	0.0009	1.554e-06	7355	M00054.metal.pos.txt.gz	TRUE	reported	KwrZOS	2	TRUE	0.00309402	22.821
rs7463805	T	C	T	C	-0.0053	0.009	0.5213	FALSE	FALSE	FALSE	ieu-b-2	8	110753672	0.0144	63926	0.5322	Alzheimer's disease || id:ieu-b-2	Alzheimer's disease	Alzheimer's disease || ||	TRUE	igd	0.0009	4.596e-09	7355	M00054.metal.pos.txt.gz	TRUE	reported	KwrZOS	2	TRUE	0.0046929	34.6696
rs7505177	T	G	T	G	-0.0043	-0.0279	0.4132	FALSE	FALSE	FALSE	ieu-b-2	18	75220892	0.0147	63926	0.0578296	Alzheimer's disease || id:ieu-b-2	Alzheimer's disease	Alzheimer's disease || ||	TRUE	igd	0.0009	5.859e-06	7355	M00054.metal.pos.txt.gz	TRUE	reported	KwrZOS	2	TRUE	0.00309402	22.821
rs7584842	T	C	T	C	-0.005	0.0034	0.5377	FALSE	FALSE	FALSE	ieu-b-2	2	11756260	0.0144	63926	0.8129	Alzheimer's disease || id:ieu-b-2	Alzheimer's disease	Alzheimer's disease || ||	TRUE	igd	0.0009	4.15e-08	7355	M00054.metal.pos.txt.gz	TRUE	reported	KwrZOS	2	TRUE	0.00417882	30.8558
rs7594598	A	C	A	C	0.004	-0.0099	0.4257	FALSE	FALSE	FALSE	ieu-b-2	2	31026603	0.0143	63926	0.4896	Alzheimer's disease || id:ieu-b-2	Alzheimer's disease	Alzheimer's disease || ||	TRUE	igd	0.0009	9.497e-06	7355	M00054.metal.pos.txt.gz	TRUE	reported	KwrZOS	2	TRUE	0.00267847	19.7477
rs7638383	A	G	A	G	0.0047	0	0.3984	FALSE	FALSE	FALSE	ieu-b-2	3	4994341	0.0147	63926	0.9985	Alzheimer's disease || id:ieu-b-2	Alzheimer's disease	Alzheimer's disease || ||	TRUE	igd	0.0009	1.641e-07	7355	M00054.metal.pos.txt.gz	TRUE	reported	KwrZOS	2	TRUE	0.0036942	27.2642
rs7810390	A	G	A	G	-0.0045	0.0242	0.5928	FALSE	FALSE	FALSE	ieu-b-2	7	82662097	0.0146	63926	0.097499	Alzheimer's disease || id:ieu-b-2	Alzheimer's disease	Alzheimer's disease || ||	TRUE	igd	0.0009	5.611e-07	7355	M00054.metal.pos.txt.gz	TRUE	reported	KwrZOS	2	TRUE	0.00338753	24.9932
rs7843149	T	C	T	C	-0.0041	-0.0171	0.3896	FALSE	FALSE	FALSE	ieu-b-2	8	91474961	0.0149	63926	0.2508	Alzheimer's disease || id:ieu-b-2	Alzheimer's disease	Alzheimer's disease || ||	TRUE	igd	0.0009	6.554e-06	7355	M00054.metal.pos.txt.gz	TRUE	reported	KwrZOS	2	TRUE	0.00281369	20.7474
rs8006663	A	G	A	G	-0.0046	0.0095	0.4556	FALSE	FALSE	FALSE	ieu-b-2	14	69171003	0.0144	63926	0.5059	Alzheimer's disease || id:ieu-b-2	Alzheimer's disease	Alzheimer's disease || ||	TRUE	igd	0.0009	3.016e-07	7355	M00054.metal.pos.txt.gz	TRUE	reported	KwrZOS	2	TRUE	0.00353923	26.1164
rs8021242	T	C	T	C	0.0049	-0.007	0.5899	FALSE	FALSE	FALSE	ieu-b-2	14	22398968	0.0145	63926	0.6296	Alzheimer's disease || id:ieu-b-2	Alzheimer's disease	Alzheimer's disease || ||	TRUE	igd	0.0009	5.183e-08	7355	M00054.metal.pos.txt.gz	TRUE	reported	KwrZOS	2	TRUE	0.004014	29.6339
rs8088963	A	G	A	G	0.0044	0.019	0.6387	FALSE	FALSE	FALSE	ieu-b-2	18	59047314	0.0148	63926	0.201	Alzheimer's disease || id:ieu-b-2	Alzheimer's disease	Alzheimer's disease || ||	TRUE	igd	0.0009	8.287e-07	7355	M00054.metal.pos.txt.gz	TRUE	reported	KwrZOS	2	TRUE	0.00323913	23.8947
rs8110890	T	G	T	G	0.0045	0.0012	0.4741	FALSE	FALSE	FALSE	ieu-b-2	19	19848485	0.0144	63926	0.9348	Alzheimer's disease || id:ieu-b-2	Alzheimer's disease	Alzheimer's disease || ||	TRUE	igd	0.0009	7.505e-07	7355	M00054.metal.pos.txt.gz	TRUE	reported	KwrZOS	2	TRUE	0.00338753	24.9932
rs860916	A	G	A	G	-0.0047	-0.0004	0.4232	FALSE	FALSE	FALSE	ieu-b-2	18	60665539	0.0145	63926	0.9755	Alzheimer's disease || id:ieu-b-2	Alzheimer's disease	Alzheimer's disease || ||	TRUE	igd	0.0009	1.512e-07	7355	M00054.metal.pos.txt.gz	TRUE	reported	KwrZOS	2	TRUE	0.0036942	27.2642
rs875184	T	C	T	C	-0.0041	-0.0356	0.403	FALSE	FALSE	FALSE	ieu-b-2	5	170124362	0.0145	63926	0.01424	Alzheimer's disease || id:ieu-b-2	Alzheimer's disease	Alzheimer's disease || ||	TRUE	igd	0.0009	5.689e-06	7355	M00054.metal.pos.txt.gz	TRUE	reported	KwrZOS	2	TRUE	0.00281369	20.7474
rs875283	A	G	A	G	-0.0043	-0.0222	0.4896	FALSE	FALSE	FALSE	ieu-b-2	19	51767485	0.0143	63926	0.1202	Alzheimer's disease || id:ieu-b-2	Alzheimer's disease	Alzheimer's disease || ||	TRUE	igd	0.0009	2.341e-06	7355	M00054.metal.pos.txt.gz	TRUE	reported	KwrZOS	2	TRUE	0.00309402	22.821
rs881562	T	G	T	G	0.0044	0.0251	0.4978	FALSE	FALSE	FALSE	ieu-b-2	16	7760884	0.0146	63926	0.0859192	Alzheimer's disease || id:ieu-b-2	Alzheimer's disease	Alzheimer's disease || ||	TRUE	igd	0.0009	1.451e-06	7355	M00054.metal.pos.txt.gz	TRUE	reported	KwrZOS	2	TRUE	0.00323913	23.8947
rs893922	A	G	A	G	0.0042	0.0062	0.366	FALSE	FALSE	FALSE	ieu-b-2	9	112060144	0.0151	63926	0.683901	Alzheimer's disease || id:ieu-b-2	Alzheimer's disease	Alzheimer's disease || ||	TRUE	igd	0.0009	3.945e-06	7355	M00054.metal.pos.txt.gz	TRUE	reported	KwrZOS	2	TRUE	0.00295221	21.7719
rs915281	T	C	T	C	-0.0041	-0.0158	0.5076	FALSE	FALSE	FALSE	ieu-b-2	9	119967963	0.0143	63926	0.2685	Alzheimer's disease || id:ieu-b-2	Alzheimer's disease	Alzheimer's disease || ||	TRUE	igd	0.0009	4.423e-06	7355	M00054.metal.pos.txt.gz	TRUE	reported	KwrZOS	2	TRUE	0.00281369	20.7474
rs928963	A	C	A	C	0.0042	0.0137	0.3985	FALSE	FALSE	FALSE	ieu-b-2	16	13616231	0.0144	63926	0.3438	Alzheimer's disease || id:ieu-b-2	Alzheimer's disease	Alzheimer's disease || ||	TRUE	igd	0.0009	3.622e-06	7355	M00054.metal.pos.txt.gz	TRUE	reported	KwrZOS	2	TRUE	0.00295221	21.7719
rs9315440	A	G	A	G	0.0048	-0.0185	0.5843	FALSE	FALSE	FALSE	ieu-b-2	13	37293989	0.0144	63926	0.1996	Alzheimer's disease || id:ieu-b-2	Alzheimer's disease	Alzheimer's disease || ||	TRUE	igd	0.0009	6.712e-08	7355	M00054.metal.pos.txt.gz	TRUE	reported	KwrZOS	2	TRUE	0.00385246	28.4367
rs9330454	A	G	A	G	-0.0066	-0.0213	0.4006	FALSE	FALSE	FALSE	ieu-b-2	9	92515514	0.0152	63926	0.1617	Alzheimer's disease || id:ieu-b-2	Alzheimer's disease	Alzheimer's disease || ||	TRUE	igd	0.0015	6.044e-06	7355	M00054.metal.pos.txt.gz	TRUE	reported	KwrZOS	2	TRUE	0.00262531	19.3547
rs937382	T	C	T	C	-0.0046	-0.0007	0.4466	FALSE	FALSE	FALSE	ieu-b-2	4	189971532	0.0144	63926	0.9617	Alzheimer's disease || id:ieu-b-2	Alzheimer's disease	Alzheimer's disease || ||	TRUE	igd	0.0009	2.312e-07	7355	M00054.metal.pos.txt.gz	TRUE	reported	KwrZOS	2	TRUE	0.00353923	26.1164
rs938040	T	C	T	C	0.0074	-0.0251	0.107	FALSE	FALSE	FALSE	ieu-b-2	10	65738183	0.0231	63926	0.2768	Alzheimer's disease || id:ieu-b-2	Alzheimer's disease	Alzheimer's disease || ||	TRUE	igd	0.0017	9.124e-06	7355	M00054.metal.pos.txt.gz	TRUE	reported	KwrZOS	2	TRUE	0.0025696	18.9429
rs9464137	A	C	A	C	0.0041	-0.0293	0.5592	FALSE	FALSE	FALSE	ieu-b-2	6	54669826	0.0143	63926	0.0405798	Alzheimer's disease || id:ieu-b-2	Alzheimer's disease	Alzheimer's disease || ||	TRUE	igd	0.0009	4.445e-06	7355	M00054.metal.pos.txt.gz	TRUE	reported	KwrZOS	2	TRUE	0.00281369	20.7474
rs9511152	A	G	A	G	-0.005	0.0131	0.559	FALSE	FALSE	FALSE	ieu-b-2	13	19596767	0.0144	63926	0.3644	Alzheimer's disease || id:ieu-b-2	Alzheimer's disease	Alzheimer's disease || ||	TRUE	igd	0.0009	2.985e-08	7355	M00054.metal.pos.txt.gz	TRUE	reported	KwrZOS	2	TRUE	0.00417882	30.8558
rs9517869	T	C	T	C	-0.0046	0.0057	0.3661	FALSE	FALSE	FALSE	ieu-b-2	13	100398242	0.015	63926	0.7022	Alzheimer's disease || id:ieu-b-2	Alzheimer's disease	Alzheimer's disease || ||	TRUE	igd	0.0009	3.457e-07	7355	M00054.metal.pos.txt.gz	TRUE	reported	KwrZOS	2	TRUE	0.00353923	26.1164
rs9523030	T	G	T	G	0.0043	-0.0087	0.6269	FALSE	FALSE	FALSE	ieu-b-2	13	91262300	0.0152	63926	0.5665	Alzheimer's disease || id:ieu-b-2	Alzheimer's disease	Alzheimer's disease || ||	TRUE	igd	0.0009	5.647e-06	7355	M00054.metal.pos.txt.gz	TRUE	reported	KwrZOS	2	TRUE	0.00309402	22.821
rs9541214	T	C	T	C	-0.0042	-0.0027	0.653	FALSE	FALSE	FALSE	ieu-b-2	13	35112824	0.0152	63926	0.8574	Alzheimer's disease || id:ieu-b-2	Alzheimer's disease	Alzheimer's disease || ||	TRUE	igd	0.0009	3.797e-06	7355	M00054.metal.pos.txt.gz	TRUE	reported	KwrZOS	2	TRUE	0.00295221	21.7719
rs9543391	T	G	T	G	0.0041	0.0085	0.3993	FALSE	FALSE	FALSE	ieu-b-2	13	74115140	0.0145	63926	0.5549	Alzheimer's disease || id:ieu-b-2	Alzheimer's disease	Alzheimer's disease || ||	TRUE	igd	0.0009	6.39e-06	7355	M00054.metal.pos.txt.gz	TRUE	reported	KwrZOS	2	TRUE	0.00281369	20.7474
rs9610322	A	G	A	G	-0.0043	-0.0033	0.5195	FALSE	FALSE	FALSE	ieu-b-2	22	35980173	0.0143	63926	0.8195	Alzheimer's disease || id:ieu-b-2	Alzheimer's disease	Alzheimer's disease || ||	TRUE	igd	0.0009	1.119e-06	7355	M00054.metal.pos.txt.gz	TRUE	reported	KwrZOS	2	TRUE	0.00309402	22.821
rs9649963	T	C	T	C	0.0041	0.0207	0.634	FALSE	FALSE	FALSE	ieu-b-2	8	131697816	0.0147	63926	0.1601	Alzheimer's disease || id:ieu-b-2	Alzheimer's disease	Alzheimer's disease || ||	TRUE	igd	0.0009	5.841e-06	7355	M00054.metal.pos.txt.gz	TRUE	reported	KwrZOS	2	TRUE	0.00281369	20.7474
rs972459	T	C	T	C	0.005	0.011	0.5787	FALSE	FALSE	FALSE	ieu-b-2	3	191855497	0.0145	63926	0.4461	Alzheimer's disease || id:ieu-b-2	Alzheimer's disease	Alzheimer's disease || ||	TRUE	igd	0.0009	1.969e-08	7355	M00054.metal.pos.txt.gz	TRUE	reported	KwrZOS	2	TRUE	0.00417882	30.8558
rs993927	T	G	T	G	0.0042	0.0114	0.3773	FALSE	FALSE	FALSE	ieu-b-2	18	50101294	0.0146	63926	0.4341	Alzheimer's disease || id:ieu-b-2	Alzheimer's disease	Alzheimer's disease || ||	TRUE	igd	0.0009	2.636e-06	7355	M00054.metal.pos.txt.gz	TRUE	reported	KwrZOS	2	TRUE	0.00295221	21.7719
rs9948912	A	G	A	G	0.004	0.0009	0.3616	FALSE	FALSE	FALSE	ieu-b-2	18	34853641	0.0151	63926	0.9515	Alzheimer's disease || id:ieu-b-2	Alzheimer's disease	Alzheimer's disease || ||	TRUE	igd	0.0009	9.579e-06	7355	M00054.metal.pos.txt.gz	TRUE	reported	KwrZOS	2	TRUE	0.00267847	19.7477
rs9950125	A	G	A	G	-0.004	0.0146	0.4521	FALSE	FALSE	FALSE	ieu-b-2	18	50548544	0.0143	63926	0.3063	Alzheimer's disease || id:ieu-b-2	Alzheimer's disease	Alzheimer's disease || ||	TRUE	igd	0.0009	7.715e-06	7355	M00054.metal.pos.txt.gz	TRUE	reported	KwrZOS	2	TRUE	0.00267847	19.7477
rs9989564	A	G	A	G	-0.0042	0.0073	0.5142	FALSE	FALSE	FALSE	ieu-b-2	18	41305359	0.0144	63926	0.611699	Alzheimer's disease || id:ieu-b-2	Alzheimer's disease	Alzheimer's disease || ||	TRUE	igd	0.0009	3.095e-06	7355	M00054.metal.pos.txt.gz	TRUE	reported	KwrZOS	2	TRUE	0.00295221	21.7719
rs1527683	T	C	T	C	0.0061	0.0219	0.8	FALSE	FALSE	FALSE	ieu-b-2	1	74822937	0.018	63926	0.2237	Alzheimer's disease || id:ieu-b-2	Alzheimer's disease	Alzheimer's disease || ||	TRUE	igd	0.0013	2.168e-06	7355	M00059.metal.pos.txt.gz	TRUE	reported	WSKNUa	2	TRUE	0.00298464	22.0118	FALSE	rs1527683	rs1527683
rs2176664	T	C	T	C	-0.0059	0.0017	0.2846	FALSE	FALSE	FALSE	ieu-b-2	17	12519871	0.0163	63926	0.9184	Alzheimer's disease || id:ieu-b-2	Alzheimer's disease	Alzheimer's disease || ||	TRUE	igd	0.0012	2.027e-06	7355	M00059.metal.pos.txt.gz	TRUE	reported	WSKNUa	2	TRUE	0.00327592	24.167	FALSE	rs2176664	rs2176664
rs7014133	A	G	A	G	-0.0561	-0.0193	0.0119	FALSE	FALSE	FALSE	ieu-b-2	8	131832502	0.0978	63926	0.8437	Alzheimer's disease || id:ieu-b-2	Alzheimer's disease	Alzheimer's disease || ||	TRUE	igd	0.0109	2.739e-07	1762	M00059.metal.pos.txt.gz	TRUE	reported	WSKNUa	2	TRUE	0.0148111	26.4594	FALSE	rs7014133	rs7014133
rs10004285	A	G	A	G	0.005	-0.0008	0.374	FALSE	FALSE	FALSE	ieu-b-2	4	59559715	0.0146	63926	0.9557	Alzheimer's disease || id:ieu-b-2	Alzheimer's disease	Alzheimer's disease || ||	TRUE	igd	0.001	5.733e-07	5589	M00060.metal.pos.txt.gz	TRUE	reported	WzOo4M	2	TRUE	0.00445315	24.9911
rs1003887	T	C	T	C	-0.005	-0.0261	0.651	FALSE	FALSE	FALSE	ieu-b-2	19	17927400	0.0157	63926	0.0964806	Alzheimer's disease || id:ieu-b-2	Alzheimer's disease	Alzheimer's disease || ||	TRUE	igd	0.001	5.733e-07	5589	M00060.metal.pos.txt.gz	TRUE	reported	WzOo4M	2	TRUE	0.00445315	24.9911
rs10190188	T	C	T	C	0.005	0.0098	0.662	FALSE	FALSE	FALSE	ieu-b-2	2	49894154	0.0149	63926	0.5138	Alzheimer's disease || id:ieu-b-2	Alzheimer's disease	Alzheimer's disease || ||	TRUE	igd	0.001	5.733e-07	5589	M00060.metal.pos.txt.gz	TRUE	reported	WzOo4M	2	TRUE	0.00445315	24.9911
rs1025466	T	C	T	C	-0.0041	-0.0034	0.4062	FALSE	FALSE	FALSE	ieu-b-2	5	159333536	0.0147	63926	0.8188	Alzheimer's disease || id:ieu-b-2	Alzheimer's disease	Alzheimer's disease || ||	TRUE	igd	0.0009	6.253e-06	7351	M00060.metal.pos.txt.gz	TRUE	reported	WzOo4M	2	TRUE	0.00281522	20.7474
rs10258601	A	G	A	G	0.0044	-0.0283	0.4382	FALSE	FALSE	FALSE	ieu-b-2	7	51371109	0.0144	63926	0.04976	Alzheimer's disease || id:ieu-b-2	Alzheimer's disease	Alzheimer's disease || ||	TRUE	igd	0.0009	6.734e-07	7351	M00060.metal.pos.txt.gz	TRUE	reported	WzOo4M	2	TRUE	0.00324089	23.8947
rs1038555	T	C	T	C	-0.004	-0.0122	0.4023	FALSE	FALSE	FALSE	ieu-b-2	6	153671375	0.0143	63926	0.3943	Alzheimer's disease || id:ieu-b-2	Alzheimer's disease	Alzheimer's disease || ||	TRUE	igd	0.0009	7.988e-06	7351	M00060.metal.pos.txt.gz	TRUE	reported	WzOo4M	2	TRUE	0.00267993	19.7477
rs1043991	T	C	T	C	0.0048	0.0066	0.6375	FALSE	FALSE	FALSE	ieu-b-2	9	111892999	0.0148	63926	0.6541	Alzheimer's disease || id:ieu-b-2	Alzheimer's disease	Alzheimer's disease || ||	TRUE	igd	0.0009	8.333e-08	7351	M00060.metal.pos.txt.gz	TRUE	reported	WzOo4M	2	TRUE	0.00385455	28.4367
rs10487377	A	G	A	G	0.0046	-0.0153	0.5764	FALSE	FALSE	FALSE	ieu-b-2	7	117460254	0.0144	63926	0.2881	Alzheimer's disease || id:ieu-b-2	Alzheimer's disease	Alzheimer's disease || ||	TRUE	igd	0.0009	4.091e-07	7351	M00060.metal.pos.txt.gz	TRUE	reported	WzOo4M	2	TRUE	0.00354114	26.1163
rs10500907	A	G	A	G	0.0042	-0.0078	0.3597	FALSE	FALSE	FALSE	ieu-b-2	11	21415127	0.0149	63926	0.6011	Alzheimer's disease || id:ieu-b-2	Alzheimer's disease	Alzheimer's disease || ||	TRUE	igd	0.0009	3.547e-06	7351	M00060.metal.pos.txt.gz	TRUE	reported	WzOo4M	2	TRUE	0.00295381	21.7719
rs10736117	A	G	A	G	-0.004	-0.0119	0.6265	FALSE	FALSE	FALSE	ieu-b-2	10	83051527	0.0146	63926	0.4168	Alzheimer's disease || id:ieu-b-2	Alzheimer's disease	Alzheimer's disease || ||	TRUE	igd	0.0009	8.497e-06	7351	M00060.metal.pos.txt.gz	TRUE	reported	WzOo4M	2	TRUE	0.00267993	19.7477
rs10763843	A	G	A	G	-0.0042	0.0197	0.4283	FALSE	FALSE	FALSE	ieu-b-2	10	31158591	0.0144	63926	0.1705	Alzheimer's disease || id:ieu-b-2	Alzheimer's disease	Alzheimer's disease || ||	TRUE	igd	0.0009	3.451e-06	7351	M00060.metal.pos.txt.gz	TRUE	reported	WzOo4M	2	TRUE	0.00295381	21.7719
rs10763940	A	G	A	G	0.0048	0.0158	0.3654	FALSE	FALSE	FALSE	ieu-b-2	10	33751360	0.0147	63926	0.282	Alzheimer's disease || id:ieu-b-2	Alzheimer's disease	Alzheimer's disease || ||	TRUE	igd	0.0009	1.174e-07	7351	M00060.metal.pos.txt.gz	TRUE	reported	WzOo4M	2	TRUE	0.00385455	28.4367
rs10798580	A	G	A	G	-0.0042	0.0209	0.4216	FALSE	FALSE	FALSE	ieu-b-2	1	177864554	0.0143	63926	0.1442	Alzheimer's disease || id:ieu-b-2	Alzheimer's disease	Alzheimer's disease || ||	TRUE	igd	0.0009	3.64e-06	7351	M00060.metal.pos.txt.gz	TRUE	reported	WzOo4M	2	TRUE	0.00295381	21.7719
rs10810580	T	C	T	C	0.0046	-0.0162	0.5583	FALSE	FALSE	FALSE	ieu-b-2	9	16629923	0.0153	63926	0.2912	Alzheimer's disease || id:ieu-b-2	Alzheimer's disease	Alzheimer's disease || ||	TRUE	igd	0.0009	3.282e-07	7351	M00060.metal.pos.txt.gz	TRUE	reported	WzOo4M	2	TRUE	0.00354114	26.1163
rs10828678	A	G	A	G	0.004	-0.006	0.5105	FALSE	FALSE	FALSE	ieu-b-2	10	24880712	0.0142	63926	0.675899	Alzheimer's disease || id:ieu-b-2	Alzheimer's disease	Alzheimer's disease || ||	TRUE	igd	0.0009	7.202e-06	7351	M00060.metal.pos.txt.gz	TRUE	reported	WzOo4M	2	TRUE	0.00267993	19.7477
rs10887020	T	C	T	C	0.004	-0.0239	0.5133	FALSE	FALSE	FALSE	ieu-b-2	10	123663288	0.0143	63926	0.0948702	Alzheimer's disease || id:ieu-b-2	Alzheimer's disease	Alzheimer's disease || ||	TRUE	igd	0.0009	7.289e-06	7351	M00060.metal.pos.txt.gz	TRUE	reported	WzOo4M	2	TRUE	0.00267993	19.7477
rs10911251	A	C	A	C	-0.0047	0	0.5759	FALSE	FALSE	FALSE	ieu-b-2	1	183085210	0.0146	63926	0.999	Alzheimer's disease || id:ieu-b-2	Alzheimer's disease	Alzheimer's disease || ||	TRUE	igd	0.0009	1.584e-07	7351	M00060.metal.pos.txt.gz	TRUE	reported	WzOo4M	2	TRUE	0.00369621	27.2642	TRUE	rs10911251	rs34099011	C	A	G	A
rs10923016	A	G	A	G	0.0053	0.0107	0.6191	FALSE	FALSE	FALSE	ieu-b-2	1	88516267	0.0146	63926	0.464	Alzheimer's disease || id:ieu-b-2	Alzheimer's disease	Alzheimer's disease || ||	TRUE	igd	0.0009	2.88e-09	7351	M00060.metal.pos.txt.gz	TRUE	reported	WzOo4M	2	TRUE	0.00469544	34.6696
rs10937762	A	G	A	G	0.0044	0.0218	0.5674	FALSE	FALSE	FALSE	ieu-b-2	4	6918679	0.0146	63926	0.135	Alzheimer's disease || id:ieu-b-2	Alzheimer's disease	Alzheimer's disease || ||	TRUE	igd	0.0009	1.528e-06	7351	M00060.metal.pos.txt.gz	TRUE	reported	WzOo4M	2	TRUE	0.00324089	23.8947
rs10973683	A	C	A	C	-0.0041	0.0025	0.4002	FALSE	FALSE	FALSE	ieu-b-2	9	38151268	0.0145	63926	0.8606	Alzheimer's disease || id:ieu-b-2	Alzheimer's disease	Alzheimer's disease || ||	TRUE	igd	0.0009	6.541e-06	7351	M00060.metal.pos.txt.gz	TRUE	reported	WzOo4M	2	TRUE	0.00281522	20.7474
rs11007082	T	G	T	G	0.0043	0.0142	0.3779	FALSE	FALSE	FALSE	ieu-b-2	10	19090565	0.0148	63926	0.3375	Alzheimer's disease || id:ieu-b-2	Alzheimer's disease	Alzheimer's disease || ||	TRUE	igd	0.0009	1.842e-06	7351	M00060.metal.pos.txt.gz	TRUE	reported	WzOo4M	2	TRUE	0.0030957	22.8209
rs1104999	T	C	T	C	0.0041	0.0126	0.4822	FALSE	FALSE	FALSE	ieu-b-2	9	119981095	0.0144	63926	0.3806	Alzheimer's disease || id:ieu-b-2	Alzheimer's disease	Alzheimer's disease || ||	TRUE	igd	0.0009	3.51e-06	7351	M00060.metal.pos.txt.gz	TRUE	reported	WzOo4M	2	TRUE	0.00281522	20.7474
rs11117808	A	C	A	C	0.004	-0.0241	0.4457	FALSE	FALSE	FALSE	ieu-b-2	1	217396792	0.0144	63926	0.0950605	Alzheimer's disease || id:ieu-b-2	Alzheimer's disease	Alzheimer's disease || ||	TRUE	igd	0.0009	8.398e-06	7351	M00060.metal.pos.txt.gz	TRUE	reported	WzOo4M	2	TRUE	0.00267993	19.7477
rs11124743	A	G	A	G	0.0043	-0.0035	0.6354	FALSE	FALSE	FALSE	ieu-b-2	2	40725639	0.0148	63926	0.8117	Alzheimer's disease || id:ieu-b-2	Alzheimer's disease	Alzheimer's disease || ||	TRUE	igd	0.0009	1.91e-06	7351	M00060.metal.pos.txt.gz	TRUE	reported	WzOo4M	2	TRUE	0.0030957	22.8209
rs11144511	T	C	T	C	-0.0042	-0.0146	0.4497	FALSE	FALSE	FALSE	ieu-b-2	9	78218231	0.0147	63926	0.3204	Alzheimer's disease || id:ieu-b-2	Alzheimer's disease	Alzheimer's disease || ||	TRUE	igd	0.0009	8.417e-06	7351	M00060.metal.pos.txt.gz	TRUE	reported	WzOo4M	2	TRUE	0.00295381	21.7719
rs11183620	A	G	A	G	0.0041	-0.0383	0.4676	FALSE	FALSE	FALSE	ieu-b-2	12	47212370	0.0143	63926	0.00728299	Alzheimer's disease || id:ieu-b-2	Alzheimer's disease	Alzheimer's disease || ||	TRUE	igd	0.0009	4.681e-06	7351	M00060.metal.pos.txt.gz	TRUE	reported	WzOo4M	2	TRUE	0.00281522	20.7474
rs11203041	A	G	A	G	-0.0043	-0.003	0.4458	FALSE	FALSE	FALSE	ieu-b-2	10	90988886	0.0144	63926	0.8357	Alzheimer's disease || id:ieu-b-2	Alzheimer's disease	Alzheimer's disease || ||	TRUE	igd	0.0009	1.953e-06	7351	M00060.metal.pos.txt.gz	TRUE	reported	WzOo4M	2	TRUE	0.0030957	22.8209
rs11578928	A	C	A	C	0.0041	0.0154	0.4246	FALSE	FALSE	FALSE	ieu-b-2	1	84926750	0.0145	63926	0.2883	Alzheimer's disease || id:ieu-b-2	Alzheimer's disease	Alzheimer's disease || ||	TRUE	igd	0.0009	4.748e-06	7351	M00060.metal.pos.txt.gz	TRUE	reported	WzOo4M	2	TRUE	0.00281522	20.7474
rs11657125	T	C	T	C	0.0041	-0.0063	0.5604	FALSE	FALSE	FALSE	ieu-b-2	17	66767551	0.0143	63926	0.658999	Alzheimer's disease || id:ieu-b-2	Alzheimer's disease	Alzheimer's disease || ||	TRUE	igd	0.0009	5.71e-06	7351	M00060.metal.pos.txt.gz	TRUE	reported	WzOo4M	2	TRUE	0.00281522	20.7474
rs11868948	A	G	A	G	-0.0042	-0.0071	0.6435	FALSE	FALSE	FALSE	ieu-b-2	17	10214042	0.0149	63926	0.6346	Alzheimer's disease || id:ieu-b-2	Alzheimer's disease	Alzheimer's disease || ||	TRUE	igd	0.0009	4.628e-06	7351	M00060.metal.pos.txt.gz	TRUE	reported	WzOo4M	2	TRUE	0.00295381	21.7719
rs11952637	A	G	A	G	0.0043	0.0064	0.4212	FALSE	FALSE	FALSE	ieu-b-2	5	108494677	0.0146	63926	0.664	Alzheimer's disease || id:ieu-b-2	Alzheimer's disease	Alzheimer's disease || ||	TRUE	igd	0.0009	4.313e-06	7351	M00060.metal.pos.txt.gz	TRUE	reported	WzOo4M	2	TRUE	0.0030957	22.8209	TRUE	rs11952637	rs10477955	A	G	G	A
rs11988092	T	C	T	C	-0.0046	-0.0027	0.6185	FALSE	FALSE	FALSE	ieu-b-2	8	85654878	0.015	63926	0.8561	Alzheimer's disease || id:ieu-b-2	Alzheimer's disease	Alzheimer's disease || ||	TRUE	igd	0.0009	3.287e-07	7351	M00060.metal.pos.txt.gz	TRUE	reported	WzOo4M	2	TRUE	0.00354114	26.1163
rs12047618	T	G	T	G	0.0046	-0.0101	0.3271	FALSE	FALSE	FALSE	ieu-b-2	1	203084008	0.0153	63926	0.5124	Alzheimer's disease || id:ieu-b-2	Alzheimer's disease	Alzheimer's disease || ||	TRUE	igd	0.0009	4.25e-07	7351	M00060.metal.pos.txt.gz	TRUE	reported	WzOo4M	2	TRUE	0.00354114	26.1163
rs12344504	T	C	T	C	-0.004	0.0052	0.5957	FALSE	FALSE	FALSE	ieu-b-2	9	19848467	0.0155	63926	0.7363	Alzheimer's disease || id:ieu-b-2	Alzheimer's disease	Alzheimer's disease || ||	TRUE	igd	0.0009	6.704e-06	7351	M00060.metal.pos.txt.gz	TRUE	reported	WzOo4M	2	TRUE	0.00267993	19.7477
rs12468540	A	G	A	G	0.0041	0.0092	0.5563	FALSE	FALSE	FALSE	ieu-b-2	2	35448317	0.0143	63926	0.517299	Alzheimer's disease || id:ieu-b-2	Alzheimer's disease	Alzheimer's disease || ||	TRUE	igd	0.0009	5.758e-06	7351	M00060.metal.pos.txt.gz	TRUE	reported	WzOo4M	2	TRUE	0.00281522	20.7474
rs12498703	A	G	A	G	-0.0042	0.0156	0.5998	FALSE	FALSE	FALSE	ieu-b-2	4	155854976	0.015	63926	0.2975	Alzheimer's disease || id:ieu-b-2	Alzheimer's disease	Alzheimer's disease || ||	TRUE	igd	0.0009	2.86e-06	7351	M00060.metal.pos.txt.gz	TRUE	reported	WzOo4M	2	TRUE	0.00295381	21.7719
rs12517096	A	G	A	G	0.0041	-0.0128	0.422	FALSE	FALSE	FALSE	ieu-b-2	5	119624944	0.0144	63926	0.3742	Alzheimer's disease || id:ieu-b-2	Alzheimer's disease	Alzheimer's disease || ||	TRUE	igd	0.0009	8.406e-06	7351	M00060.metal.pos.txt.gz	TRUE	reported	WzOo4M	2	TRUE	0.00281522	20.7474
rs12612007	A	G	A	G	0.0044	-0.0165	0.3461	FALSE	FALSE	FALSE	ieu-b-2	2	107870934	0.015	63926	0.2698	Alzheimer's disease || id:ieu-b-2	Alzheimer's disease	Alzheimer's disease || ||	TRUE	igd	0.0009	1.202e-06	7351	M00060.metal.pos.txt.gz	TRUE	reported	WzOo4M	2	TRUE	0.00324089	23.8947
rs1278312	T	C	T	C	-0.0042	-0.0093	0.4008	FALSE	FALSE	FALSE	ieu-b-2	10	127814203	0.0145	63926	0.5179	Alzheimer's disease || id:ieu-b-2	Alzheimer's disease	Alzheimer's disease || ||	TRUE	igd	0.0009	2.867e-06	7351	M00060.metal.pos.txt.gz	TRUE	reported	WzOo4M	2	TRUE	0.00295381	21.7719
rs1292666	T	C	T	C	0.0045	0.005	0.4667	FALSE	FALSE	FALSE	ieu-b-2	1	10908412	0.0145	63926	0.7287	Alzheimer's disease || id:ieu-b-2	Alzheimer's disease	Alzheimer's disease || ||	TRUE	igd	0.0009	6.441e-07	7351	M00060.metal.pos.txt.gz	TRUE	reported	WzOo4M	2	TRUE	0.00338937	24.9932
rs13130810	T	C	T	C	0.004	-0.036	0.4401	FALSE	FALSE	FALSE	ieu-b-2	4	177147696	0.0143	63926	0.012	Alzheimer's disease || id:ieu-b-2	Alzheimer's disease	Alzheimer's disease || ||	TRUE	igd	0.0009	7.791e-06	7351	M00060.metal.pos.txt.gz	TRUE	reported	WzOo4M	2	TRUE	0.00267993	19.7477
rs13147572	A	G	A	G	-0.0047	0.0112	0.5809	FALSE	FALSE	FALSE	ieu-b-2	4	18293144	0.0144	63926	0.4357	Alzheimer's disease || id:ieu-b-2	Alzheimer's disease	Alzheimer's disease || ||	TRUE	igd	0.0009	1.99e-07	7351	M00060.metal.pos.txt.gz	TRUE	reported	WzOo4M	2	TRUE	0.00369621	27.2642
rs13165077	A	G	A	G	0.0041	-0.0117	0.3821	FALSE	FALSE	FALSE	ieu-b-2	5	120806354	0.0148	63926	0.4261	Alzheimer's disease || id:ieu-b-2	Alzheimer's disease	Alzheimer's disease || ||	TRUE	igd	0.0009	8.983e-06	7351	M00060.metal.pos.txt.gz	TRUE	reported	WzOo4M	2	TRUE	0.00281522	20.7474
rs1334318	A	G	A	G	0.0044	-0.0071	0.3572	FALSE	FALSE	FALSE	ieu-b-2	6	97079610	0.0149	63926	0.632799	Alzheimer's disease || id:ieu-b-2	Alzheimer's disease	Alzheimer's disease || ||	TRUE	igd	0.0009	1.008e-06	7351	M00060.metal.pos.txt.gz	TRUE	reported	WzOo4M	2	TRUE	0.00324089	23.8947
rs1360820	A	G	A	G	-0.0042	-0.0117	0.4963	FALSE	FALSE	FALSE	ieu-b-2	13	93554207	0.0142	63926	0.4093	Alzheimer's disease || id:ieu-b-2	Alzheimer's disease	Alzheimer's disease || ||	TRUE	igd	0.0009	2.154e-06	7351	M00060.metal.pos.txt.gz	TRUE	reported	WzOo4M	2	TRUE	0.00295381	21.7719
rs1368532	T	C	T	C	-0.004	0.0315	0.3842	FALSE	FALSE	FALSE	ieu-b-2	10	127280375	0.0147	63926	0.0324198	Alzheimer's disease || id:ieu-b-2	Alzheimer's disease	Alzheimer's disease || ||	TRUE	igd	0.0009	8.855e-06	7351	M00060.metal.pos.txt.gz	TRUE	reported	WzOo4M	2	TRUE	0.00267993	19.7477
rs1428203	T	G	T	G	0.0045	0.002	0.4117	FALSE	FALSE	FALSE	ieu-b-2	5	24164613	0.0145	63926	0.8909	Alzheimer's disease || id:ieu-b-2	Alzheimer's disease	Alzheimer's disease || ||	TRUE	igd	0.0009	5.513e-07	7351	M00060.metal.pos.txt.gz	TRUE	reported	WzOo4M	2	TRUE	0.00338937	24.9932
rs1440581	T	C	T	C	-0.0081	-0.0181	0.4592	FALSE	FALSE	FALSE	ieu-b-2	4	89226422	0.0144	63926	0.2092	Alzheimer's disease || id:ieu-b-2	Alzheimer's disease	Alzheimer's disease || ||	TRUE	igd	0.0009	1.441e-19	7351	M00060.metal.pos.txt.gz	TRUE	reported	WzOo4M	2	TRUE	0.0108988	80.978
rs1463301	T	C	T	C	-0.0049	-0.0092	0.5742	FALSE	FALSE	FALSE	ieu-b-2	12	61929312	0.0152	63926	0.5419	Alzheimer's disease || id:ieu-b-2	Alzheimer's disease	Alzheimer's disease || ||	TRUE	igd	0.0009	7.493e-08	7351	M00060.metal.pos.txt.gz	TRUE	reported	WzOo4M	2	TRUE	0.00401618	29.6339
rs1519309	T	C	T	C	-0.0043	0.0077	0.6543	FALSE	FALSE	FALSE	ieu-b-2	4	187015089	0.0148	63926	0.601501	Alzheimer's disease || id:ieu-b-2	Alzheimer's disease	Alzheimer's disease || ||	TRUE	igd	0.0009	1.873e-06	7351	M00060.metal.pos.txt.gz	TRUE	reported	WzOo4M	2	TRUE	0.0030957	22.8209
rs1541245	T	C	T	C	-0.0048	0.0049	0.5318	FALSE	FALSE	FALSE	ieu-b-2	1	164950128	0.0145	63926	0.7362	Alzheimer's disease || id:ieu-b-2	Alzheimer's disease	Alzheimer's disease || ||	TRUE	igd	0.0009	7.988e-08	7351	M00060.metal.pos.txt.gz	TRUE	reported	WzOo4M	2	TRUE	0.00385455	28.4367
rs1558789	A	C	A	C	0.0045	0.0236	0.51	FALSE	FALSE	FALSE	ieu-b-2	12	15168791	0.0142	63926	0.097221	Alzheimer's disease || id:ieu-b-2	Alzheimer's disease	Alzheimer's disease || ||	TRUE	igd	0.0009	3.523e-07	7351	M00060.metal.pos.txt.gz	TRUE	reported	WzOo4M	2	TRUE	0.00338937	24.9932
rs1564480	A	G	A	G	0.0045	-0.0087	0.4765	FALSE	FALSE	FALSE	ieu-b-2	8	21402658	0.0145	63926	0.5483	Alzheimer's disease || id:ieu-b-2	Alzheimer's disease	Alzheimer's disease || ||	TRUE	igd	0.0009	6.681e-07	7351	M00060.metal.pos.txt.gz	TRUE	reported	WzOo4M	2	TRUE	0.00338937	24.9932
rs1654495	A	C	A	C	0.0048	-0.0175	0.5709	FALSE	FALSE	FALSE	ieu-b-2	19	55501579	0.0149	63926	0.2394	Alzheimer's disease || id:ieu-b-2	Alzheimer's disease	Alzheimer's disease || ||	TRUE	igd	0.0009	1.036e-07	7351	M00060.metal.pos.txt.gz	TRUE	reported	WzOo4M	2	TRUE	0.00385455	28.4367
rs167648	A	C	A	C	-0.0041	-0.0068	0.4439	FALSE	FALSE	FALSE	ieu-b-2	2	211878255	0.0144	63926	0.635	Alzheimer's disease || id:ieu-b-2	Alzheimer's disease	Alzheimer's disease || ||	TRUE	igd	0.0009	4.515e-06	7351	M00060.metal.pos.txt.gz	TRUE	reported	WzOo4M	2	TRUE	0.00281522	20.7474
rs1677193	A	C	A	C	-0.0044	0.0204	0.6122	FALSE	FALSE	FALSE	ieu-b-2	12	31756155	0.0147	63926	0.1658	Alzheimer's disease || id:ieu-b-2	Alzheimer's disease	Alzheimer's disease || ||	TRUE	igd	0.0009	1.246e-06	7351	M00060.metal.pos.txt.gz	TRUE	reported	WzOo4M	2	TRUE	0.00324089	23.8947
rs1705832	T	C	T	C	0.0043	-0.0241	0.395	FALSE	FALSE	FALSE	ieu-b-2	3	3201432	0.0147	63926	0.101	Alzheimer's disease || id:ieu-b-2	Alzheimer's disease	Alzheimer's disease || ||	TRUE	igd	0.0009	1.898e-06	7351	M00060.metal.pos.txt.gz	TRUE	reported	WzOo4M	2	TRUE	0.0030957	22.8209
rs17107974	T	C	T	C	-0.0082	0.023	0.1068	FALSE	FALSE	FALSE	ieu-b-2	14	22055136	0.0227	63926	0.3097	Alzheimer's disease || id:ieu-b-2	Alzheimer's disease	Alzheimer's disease || ||	TRUE	igd	0.0017	1.496e-06	7351	M00060.metal.pos.txt.gz	TRUE	reported	WzOo4M	2	TRUE	0.00315508	23.2601
rs17173197	T	C	T	C	-0.0044	0.0043	0.3872	FALSE	FALSE	FALSE	ieu-b-2	7	151268920	0.0147	63926	0.772601	Alzheimer's disease || id:ieu-b-2	Alzheimer's disease	Alzheimer's disease || ||	TRUE	igd	0.0009	2.464e-06	7351	M00060.metal.pos.txt.gz	TRUE	reported	WzOo4M	2	TRUE	0.00324089	23.8947
rs1733198	A	G	A	G	0.0049	0.0324	0.6308	FALSE	FALSE	FALSE	ieu-b-2	3	103602058	0.0146	63926	0.0260399	Alzheimer's disease || id:ieu-b-2	Alzheimer's disease	Alzheimer's disease || ||	TRUE	igd	0.0009	7.617e-08	7351	M00060.metal.pos.txt.gz	TRUE	reported	WzOo4M	2	TRUE	0.00401618	29.6339
rs174476	T	C	T	C	-0.0042	0.0188	0.4174	FALSE	FALSE	FALSE	ieu-b-2	11	61674118	0.0147	63926	0.2013	Alzheimer's disease || id:ieu-b-2	Alzheimer's disease	Alzheimer's disease || ||	TRUE	igd	0.0009	5.703e-06	7351	M00060.metal.pos.txt.gz	TRUE	reported	WzOo4M	2	TRUE	0.00295381	21.7719
rs1795964	A	G	A	G	-0.0044	0.0288	0.4091	FALSE	FALSE	FALSE	ieu-b-2	12	122267117	0.0148	63926	0.0512295	Alzheimer's disease || id:ieu-b-2	Alzheimer's disease	Alzheimer's disease || ||	TRUE	igd	0.0009	1.978e-06	7351	M00060.metal.pos.txt.gz	TRUE	reported	WzOo4M	2	TRUE	0.00324089	23.8947
rs1818106	A	C	A	C	0.005	0.0041	0.501	FALSE	FALSE	FALSE	ieu-b-2	11	103913376	0.0142	63926	0.771299	Alzheimer's disease || id:ieu-b-2	Alzheimer's disease	Alzheimer's disease || ||	TRUE	igd	0.001	5.733e-07	5589	M00060.metal.pos.txt.gz	TRUE	reported	WzOo4M	2	TRUE	0.00445315	24.9911
rs1862710	A	G	A	G	0.0047	0.0051	0.5489	FALSE	FALSE	FALSE	ieu-b-2	1	15844057	0.0143	63926	0.719399	Alzheimer's disease || id:ieu-b-2	Alzheimer's disease	Alzheimer's disease || ||	TRUE	igd	0.0009	1.174e-07	7351	M00060.metal.pos.txt.gz	TRUE	reported	WzOo4M	2	TRUE	0.00369621	27.2642
rs1871053	A	G	A	G	-0.005	-0.0028	0.4513	FALSE	FALSE	FALSE	ieu-b-2	11	88476191	0.0143	63926	0.8438	Alzheimer's disease || id:ieu-b-2	Alzheimer's disease	Alzheimer's disease || ||	TRUE	igd	0.0009	2.401e-08	7351	M00060.metal.pos.txt.gz	TRUE	reported	WzOo4M	2	TRUE	0.00418108	30.8558
rs1884639	T	C	T	C	0.0047	0.017	0.3865	FALSE	FALSE	FALSE	ieu-b-2	20	725991	0.0151	63926	0.2591	Alzheimer's disease || id:ieu-b-2	Alzheimer's disease	Alzheimer's disease || ||	TRUE	igd	0.0009	2.316e-07	7351	M00060.metal.pos.txt.gz	TRUE	reported	WzOo4M	2	TRUE	0.00369621	27.2642	TRUE	rs1884639	rs6107866	T	C	G	T
rs1931001	T	G	T	G	-0.0043	0.0231	0.3503	FALSE	FALSE	FALSE	ieu-b-2	6	132287936	0.0151	63926	0.1261	Alzheimer's disease || id:ieu-b-2	Alzheimer's disease	Alzheimer's disease || ||	TRUE	igd	0.0009	1.622e-06	7351	M00060.metal.pos.txt.gz	TRUE	reported	WzOo4M	2	TRUE	0.0030957	22.8209
rs1952935	A	C	A	C	-0.0048	0.0046	0.5806	FALSE	FALSE	FALSE	ieu-b-2	14	40859517	0.0143	63926	0.7502	Alzheimer's disease || id:ieu-b-2	Alzheimer's disease	Alzheimer's disease || ||	TRUE	igd	0.0009	1.069e-07	7351	M00060.metal.pos.txt.gz	TRUE	reported	WzOo4M	2	TRUE	0.00385455	28.4367
rs1971105	T	G	T	G	-0.0041	0.0035	0.4305	FALSE	FALSE	FALSE	ieu-b-2	2	55055307	0.0144	63926	0.8059	Alzheimer's disease || id:ieu-b-2	Alzheimer's disease	Alzheimer's disease || ||	TRUE	igd	0.0009	6.273e-06	7351	M00060.metal.pos.txt.gz	TRUE	reported	WzOo4M	2	TRUE	0.00281522	20.7474
rs1995150	T	C	T	C	0.004	0.0102	0.6102	FALSE	FALSE	FALSE	ieu-b-2	12	30176728	0.0147	63926	0.4895	Alzheimer's disease || id:ieu-b-2	Alzheimer's disease	Alzheimer's disease || ||	TRUE	igd	0.0009	7.838e-06	7351	M00060.metal.pos.txt.gz	TRUE	reported	WzOo4M	2	TRUE	0.00267993	19.7477
rs1999120	A	G	A	G	-0.0041	-0.0021	0.5692	FALSE	FALSE	FALSE	ieu-b-2	6	158900185	0.0143	63926	0.8819	Alzheimer's disease || id:ieu-b-2	Alzheimer's disease	Alzheimer's disease || ||	TRUE	igd	0.0009	4.039e-06	7351	M00060.metal.pos.txt.gz	TRUE	reported	WzOo4M	2	TRUE	0.00281522	20.7474
rs2057435	A	G	A	G	0.0041	0.0022	0.535	FALSE	FALSE	FALSE	ieu-b-2	10	77674635	0.0143	63926	0.8804	Alzheimer's disease || id:ieu-b-2	Alzheimer's disease	Alzheimer's disease || ||	TRUE	igd	0.0009	7.945e-06	7351	M00060.metal.pos.txt.gz	TRUE	reported	WzOo4M	2	TRUE	0.00281522	20.7474
rs2060490	T	C	T	C	-0.0044	-0.0164	0.474	FALSE	FALSE	FALSE	ieu-b-2	2	178861177	0.0143	63926	0.2514	Alzheimer's disease || id:ieu-b-2	Alzheimer's disease	Alzheimer's disease || ||	TRUE	igd	0.0009	9.103e-07	7351	M00060.metal.pos.txt.gz	TRUE	reported	WzOo4M	2	TRUE	0.00324089	23.8947
rs2146498	A	G	A	G	0.004	-0.0033	0.5787	FALSE	FALSE	FALSE	ieu-b-2	14	93072269	0.0143	63926	0.8161	Alzheimer's disease || id:ieu-b-2	Alzheimer's disease	Alzheimer's disease || ||	TRUE	igd	0.0009	8.041e-06	7351	M00060.metal.pos.txt.gz	TRUE	reported	WzOo4M	2	TRUE	0.00267993	19.7477
rs2285137	T	C	T	C	-0.0108	-0.0005	0.9436	FALSE	FALSE	FALSE	ieu-b-2	22	42980678	0.0315	63926	0.9883	Alzheimer's disease || id:ieu-b-2	Alzheimer's disease	Alzheimer's disease || ||	TRUE	igd	0.0024	5.351e-06	7351	M00060.metal.pos.txt.gz	TRUE	reported	WzOo4M	2	TRUE	0.00274716	20.2445
rs2302423	A	G	A	G	0.0042	-0.0018	0.55	FALSE	FALSE	FALSE	ieu-b-2	11	22868937	0.0146	63926	0.9042	Alzheimer's disease || id:ieu-b-2	Alzheimer's disease	Alzheimer's disease || ||	TRUE	igd	0.0009	2.818e-06	7351	M00060.metal.pos.txt.gz	TRUE	reported	WzOo4M	2	TRUE	0.00295381	21.7719
rs2357713	T	G	T	G	-0.0042	-0.0039	0.447	FALSE	FALSE	FALSE	ieu-b-2	7	13657472	0.0145	63926	0.788	Alzheimer's disease || id:ieu-b-2	Alzheimer's disease	Alzheimer's disease || ||	TRUE	igd	0.0009	2.999e-06	7351	M00060.metal.pos.txt.gz	TRUE	reported	WzOo4M	2	TRUE	0.00295381	21.7719
rs2373642	A	G	A	G	-0.0536	0.002	0.0138	FALSE	FALSE	FALSE	ieu-b-2	7	149680522	0.0608	63926	0.9733	Alzheimer's disease || id:ieu-b-2	Alzheimer's disease	Alzheimer's disease || ||	TRUE	igd	0.0117	4.722e-06	1762	M00060.metal.pos.txt.gz	TRUE	reported	WzOo4M	2	TRUE	0.0117709	20.9635	TRUE	rs2373642	rs56367465	A	G	A	G
rs242082	T	C	T	C	0.0048	-0.0034	0.3867	FALSE	FALSE	FALSE	ieu-b-2	22	33224439	0.0147	63926	0.817	Alzheimer's disease || id:ieu-b-2	Alzheimer's disease	Alzheimer's disease || ||	TRUE	igd	0.0009	1.383e-07	7351	M00060.metal.pos.txt.gz	TRUE	reported	WzOo4M	2	TRUE	0.00385455	28.4367
rs2454043	A	C	A	C	-0.0047	-0.0009	0.588	FALSE	FALSE	FALSE	ieu-b-2	8	104070255	0.0144	63926	0.9515	Alzheimer's disease || id:ieu-b-2	Alzheimer's disease	Alzheimer's disease || ||	TRUE	igd	0.0009	1.852e-07	7351	M00060.metal.pos.txt.gz	TRUE	reported	WzOo4M	2	TRUE	0.00369621	27.2642
rs2465250	A	C	A	C	0.0048	0.0158	0.5503	FALSE	FALSE	FALSE	ieu-b-2	4	169357067	0.0142	63926	0.2665	Alzheimer's disease || id:ieu-b-2	Alzheimer's disease	Alzheimer's disease || ||	TRUE	igd	0.0009	7.761e-08	7351	M00060.metal.pos.txt.gz	TRUE	reported	WzOo4M	2	TRUE	0.00385455	28.4367
rs2471650	T	C	T	C	-0.0048	0.0035	0.5252	FALSE	FALSE	FALSE	ieu-b-2	12	75578076	0.0143	63926	0.8082	Alzheimer's disease || id:ieu-b-2	Alzheimer's disease	Alzheimer's disease || ||	TRUE	igd	0.0009	1.16e-07	7351	M00060.metal.pos.txt.gz	TRUE	reported	WzOo4M	2	TRUE	0.00385455	28.4367
rs2478832	T	C	T	C	-0.0041	-0.0192	0.3996	FALSE	FALSE	FALSE	ieu-b-2	10	30346833	0.0148	63926	0.1962	Alzheimer's disease || id:ieu-b-2	Alzheimer's disease	Alzheimer's disease || ||	TRUE	igd	0.0009	8.046e-06	7351	M00060.metal.pos.txt.gz	TRUE	reported	WzOo4M	2	TRUE	0.00281522	20.7474
rs248065	A	G	A	G	-0.0048	-0.0167	0.5081	FALSE	FALSE	FALSE	ieu-b-2	5	126500873	0.0142	63926	0.2397	Alzheimer's disease || id:ieu-b-2	Alzheimer's disease	Alzheimer's disease || ||	TRUE	igd	0.0009	1.127e-07	7351	M00060.metal.pos.txt.gz	TRUE	reported	WzOo4M	2	TRUE	0.00385455	28.4367
rs2513896	A	G	A	G	0.0042	-0.0169	0.3526	FALSE	FALSE	FALSE	ieu-b-2	8	103769678	0.0152	63926	0.2658	Alzheimer's disease || id:ieu-b-2	Alzheimer's disease	Alzheimer's disease || ||	TRUE	igd	0.001	9.648e-06	7351	M00060.metal.pos.txt.gz	TRUE	reported	WzOo4M	2	TRUE	0.00239393	17.6352
rs2624695	T	C	T	C	-0.004	-0.0003	0.5102	FALSE	FALSE	FALSE	ieu-b-2	10	44549767	0.0144	63926	0.986	Alzheimer's disease || id:ieu-b-2	Alzheimer's disease	Alzheimer's disease || ||	TRUE	igd	0.0009	8.941e-06	7351	M00060.metal.pos.txt.gz	TRUE	reported	WzOo4M	2	TRUE	0.00267993	19.7477
rs2667698	A	C	A	C	0.0041	0.0026	0.3681	FALSE	FALSE	FALSE	ieu-b-2	3	189857444	0.0148	63926	0.8615	Alzheimer's disease || id:ieu-b-2	Alzheimer's disease	Alzheimer's disease || ||	TRUE	igd	0.0009	7.071e-06	7351	M00060.metal.pos.txt.gz	TRUE	reported	WzOo4M	2	TRUE	0.00281522	20.7474
rs2713737	A	G	A	G	-0.006	-0.0035	0.44	FALSE	FALSE	FALSE	ieu-b-2	3	100767398	0.0145	63926	0.8113	Alzheimer's disease || id:ieu-b-2	Alzheimer's disease	Alzheimer's disease || ||	TRUE	igd	0.001	1.973e-09	5589	M00060.metal.pos.txt.gz	TRUE	reported	WzOo4M	2	TRUE	0.0064	35.9871
rs2722276	A	G	A	G	0.0048	-0.012	0.523	FALSE	FALSE	FALSE	ieu-b-2	7	37989178	0.0143	63926	0.4013	Alzheimer's disease || id:ieu-b-2	Alzheimer's disease	Alzheimer's disease || ||	TRUE	igd	0.0009	8.702e-08	7351	M00060.metal.pos.txt.gz	TRUE	reported	WzOo4M	2	TRUE	0.00385455	28.4367
rs2819322	T	C	T	C	-0.0043	-0.0081	0.4589	FALSE	FALSE	FALSE	ieu-b-2	1	162281028	0.0145	63926	0.578599	Alzheimer's disease || id:ieu-b-2	Alzheimer's disease	Alzheimer's disease || ||	TRUE	igd	0.0009	1.789e-06	7351	M00060.metal.pos.txt.gz	TRUE	reported	WzOo4M	2	TRUE	0.0030957	22.8209
rs2834578	T	C	T	C	0.0045	0.0081	0.3986	FALSE	FALSE	FALSE	ieu-b-2	21	36059609	0.0145	63926	0.5777	Alzheimer's disease || id:ieu-b-2	Alzheimer's disease	Alzheimer's disease || ||	TRUE	igd	0.0009	7.24e-07	7351	M00060.metal.pos.txt.gz	TRUE	reported	WzOo4M	2	TRUE	0.00338937	24.9932
rs2834803	A	G	A	G	0.004	-0.004	0.5707	FALSE	FALSE	FALSE	ieu-b-2	21	36518018	0.0144	63926	0.7824	Alzheimer's disease || id:ieu-b-2	Alzheimer's disease	Alzheimer's disease || ||	TRUE	igd	0.0009	8.134e-06	7351	M00060.metal.pos.txt.gz	TRUE	reported	WzOo4M	2	TRUE	0.00267993	19.7477
rs2898645	T	C	T	C	-0.005	0.0233	0.545	FALSE	FALSE	FALSE	ieu-b-2	17	75332699	0.0142	63926	0.1011	Alzheimer's disease || id:ieu-b-2	Alzheimer's disease	Alzheimer's disease || ||	TRUE	igd	0.001	5.733e-07	5589	M00060.metal.pos.txt.gz	TRUE	reported	WzOo4M	2	TRUE	0.00445315	24.9911
rs2933284	T	C	T	C	0.0042	-0.0167	0.3898	FALSE	FALSE	FALSE	ieu-b-2	3	11021945	0.0148	63926	0.2581	Alzheimer's disease || id:ieu-b-2	Alzheimer's disease	Alzheimer's disease || ||	TRUE	igd	0.0009	2.86e-06	7351	M00060.metal.pos.txt.gz	TRUE	reported	WzOo4M	2	TRUE	0.00295381	21.7719
rs3102519	A	G	A	G	0.0048	-0.0132	0.375	FALSE	FALSE	FALSE	ieu-b-2	8	96791410	0.0146	63926	0.3677	Alzheimer's disease || id:ieu-b-2	Alzheimer's disease	Alzheimer's disease || ||	TRUE	igd	0.0009	7.83e-08	7351	M00060.metal.pos.txt.gz	TRUE	reported	WzOo4M	2	TRUE	0.00385455	28.4367
rs3775574	A	G	A	G	-0.0044	-0.0325	0.6047	FALSE	FALSE	FALSE	ieu-b-2	4	185370066	0.0147	63926	0.0268398	Alzheimer's disease || id:ieu-b-2	Alzheimer's disease	Alzheimer's disease || ||	TRUE	igd	0.0009	3.133e-06	7351	M00060.metal.pos.txt.gz	TRUE	reported	WzOo4M	2	TRUE	0.00324089	23.8947
rs37959	T	C	T	C	0.0044	-0.0009	0.3912	FALSE	FALSE	FALSE	ieu-b-2	7	8002389	0.0147	63926	0.9527	Alzheimer's disease || id:ieu-b-2	Alzheimer's disease	Alzheimer's disease || ||	TRUE	igd	0.0009	1.708e-06	7351	M00060.metal.pos.txt.gz	TRUE	reported	WzOo4M	2	TRUE	0.00324089	23.8947
rs3802681	T	C	T	C	0.0045	-0.0105	0.6144	FALSE	FALSE	FALSE	ieu-b-2	10	104114328	0.0147	63926	0.4752	Alzheimer's disease || id:ieu-b-2	Alzheimer's disease	Alzheimer's disease || ||	TRUE	igd	0.0009	5.437e-07	7351	M00060.metal.pos.txt.gz	TRUE	reported	WzOo4M	2	TRUE	0.00338937	24.9932
rs3924223	A	G	A	G	-0.0041	-0.009	0.549	FALSE	FALSE	FALSE	ieu-b-2	1	222079194	0.0143	63926	0.5286	Alzheimer's disease || id:ieu-b-2	Alzheimer's disease	Alzheimer's disease || ||	TRUE	igd	0.0009	6.182e-06	7351	M00060.metal.pos.txt.gz	TRUE	reported	WzOo4M	2	TRUE	0.00281522	20.7474
rs4074961	T	C	T	C	-0.0044	-0.0067	0.4317	FALSE	FALSE	FALSE	ieu-b-2	1	38092723	0.0144	63926	0.6445	Alzheimer's disease || id:ieu-b-2	Alzheimer's disease	Alzheimer's disease || ||	TRUE	igd	0.001	4.228e-06	7351	M00060.metal.pos.txt.gz	TRUE	reported	WzOo4M	2	TRUE	0.00262674	19.3547
rs4077470	T	C	T	C	-0.0045	0.0003	0.5403	FALSE	FALSE	FALSE	ieu-b-2	12	5596812	0.0143	63926	0.9809	Alzheimer's disease || id:ieu-b-2	Alzheimer's disease	Alzheimer's disease || ||	TRUE	igd	0.0009	4.646e-07	7351	M00060.metal.pos.txt.gz	TRUE	reported	WzOo4M	2	TRUE	0.00338937	24.9932
rs4148593	A	G	A	G	0.005	0.0218	0.624	FALSE	FALSE	FALSE	ieu-b-2	3	183649870	0.0146	63926	0.1346	Alzheimer's disease || id:ieu-b-2	Alzheimer's disease	Alzheimer's disease || ||	TRUE	igd	0.001	5.733e-07	5589	M00060.metal.pos.txt.gz	TRUE	reported	WzOo4M	2	TRUE	0.00445315	24.9911
rs417144	T	C	T	C	0.0046	0.032	0.3507	FALSE	FALSE	FALSE	ieu-b-2	2	79251847	0.0148	63926	0.03079	Alzheimer's disease || id:ieu-b-2	Alzheimer's disease	Alzheimer's disease || ||	TRUE	igd	0.0009	2.565e-07	7351	M00060.metal.pos.txt.gz	TRUE	reported	WzOo4M	2	TRUE	0.00354114	26.1163
rs4276770	A	G	A	G	-0.0041	0.0233	0.3999	FALSE	FALSE	FALSE	ieu-b-2	9	25256654	0.0154	63926	0.129	Alzheimer's disease || id:ieu-b-2	Alzheimer's disease	Alzheimer's disease || ||	TRUE	igd	0.0009	5.113e-06	7351	M00060.metal.pos.txt.gz	TRUE	reported	WzOo4M	2	TRUE	0.00281522	20.7474
rs4499783	T	C	T	C	-0.004	0.0154	0.5958	FALSE	FALSE	FALSE	ieu-b-2	5	65967123	0.0144	63926	0.2848	Alzheimer's disease || id:ieu-b-2	Alzheimer's disease	Alzheimer's disease || ||	TRUE	igd	0.0009	7.582e-06	7351	M00060.metal.pos.txt.gz	TRUE	reported	WzOo4M	2	TRUE	0.00267993	19.7477
rs4531478	A	G	A	G	0.0041	-0.0078	0.4713	FALSE	FALSE	FALSE	ieu-b-2	11	68482489	0.0142	63926	0.5861	Alzheimer's disease || id:ieu-b-2	Alzheimer's disease	Alzheimer's disease || ||	TRUE	igd	0.0009	4.451e-06	7351	M00060.metal.pos.txt.gz	TRUE	reported	WzOo4M	2	TRUE	0.00281522	20.7474
rs4681618	A	G	A	G	-0.0042	0.0065	0.5793	FALSE	FALSE	FALSE	ieu-b-2	3	150146026	0.0143	63926	0.6494	Alzheimer's disease || id:ieu-b-2	Alzheimer's disease	Alzheimer's disease || ||	TRUE	igd	0.0009	3.149e-06	7351	M00060.metal.pos.txt.gz	TRUE	reported	WzOo4M	2	TRUE	0.00295381	21.7719
rs4726308	T	G	T	G	-0.0042	-0.0038	0.3944	FALSE	FALSE	FALSE	ieu-b-2	7	153290520	0.0145	63926	0.7931	Alzheimer's disease || id:ieu-b-2	Alzheimer's disease	Alzheimer's disease || ||	TRUE	igd	0.0009	3.346e-06	7351	M00060.metal.pos.txt.gz	TRUE	reported	WzOo4M	2	TRUE	0.00295381	21.7719
rs4741887	A	G	A	G	-0.0047	-0.0057	0.4584	FALSE	FALSE	FALSE	ieu-b-2	9	4079470	0.0151	63926	0.7045	Alzheimer's disease || id:ieu-b-2	Alzheimer's disease	Alzheimer's disease || ||	TRUE	igd	0.0009	1.68e-07	7351	M00060.metal.pos.txt.gz	TRUE	reported	WzOo4M	2	TRUE	0.00369621	27.2642
rs4758270	A	G	A	G	-0.0048	-0.016	0.6483	FALSE	FALSE	FALSE	ieu-b-2	11	8042616	0.015	63926	0.2867	Alzheimer's disease || id:ieu-b-2	Alzheimer's disease	Alzheimer's disease || ||	TRUE	igd	0.0009	2.013e-07	7351	M00060.metal.pos.txt.gz	TRUE	reported	WzOo4M	2	TRUE	0.00385455	28.4367
rs4767788	A	G	A	G	0.0047	-0.0224	0.4189	FALSE	FALSE	FALSE	ieu-b-2	12	119574210	0.0149	63926	0.1331	Alzheimer's disease || id:ieu-b-2	Alzheimer's disease	Alzheimer's disease || ||	TRUE	igd	0.0009	5.738e-07	7351	M00060.metal.pos.txt.gz	TRUE	reported	WzOo4M	2	TRUE	0.00369621	27.2642
rs477992	A	G	A	G	-0.0047	-0.0072	0.3228	FALSE	FALSE	FALSE	ieu-b-2	1	120257576	0.0152	63926	0.6351	Alzheimer's disease || id:ieu-b-2	Alzheimer's disease	Alzheimer's disease || ||	TRUE	igd	0.0009	1.999e-07	7351	M00060.metal.pos.txt.gz	TRUE	reported	WzOo4M	2	TRUE	0.00369621	27.2642
rs4795552	A	G	A	G	-0.0047	0	0.3894	FALSE	FALSE	FALSE	ieu-b-2	17	25613381	0.0145	63926	0.9975	Alzheimer's disease || id:ieu-b-2	Alzheimer's disease	Alzheimer's disease || ||	TRUE	igd	0.0009	1.545e-07	7351	M00060.metal.pos.txt.gz	TRUE	reported	WzOo4M	2	TRUE	0.00369621	27.2642
rs481781	T	C	T	C	0.0044	-0.0181	0.5409	FALSE	FALSE	FALSE	ieu-b-2	3	169940045	0.0144	63926	0.2082	Alzheimer's disease || id:ieu-b-2	Alzheimer's disease	Alzheimer's disease || ||	TRUE	igd	0.0009	9.144e-07	7351	M00060.metal.pos.txt.gz	TRUE	reported	WzOo4M	2	TRUE	0.00324089	23.8947
rs4851946	A	G	A	G	0.0042	0.0096	0.5706	FALSE	FALSE	FALSE	ieu-b-2	2	106870266	0.0151	63926	0.523701	Alzheimer's disease || id:ieu-b-2	Alzheimer's disease	Alzheimer's disease || ||	TRUE	igd	0.0009	2.195e-06	7351	M00060.metal.pos.txt.gz	TRUE	reported	WzOo4M	2	TRUE	0.00295381	21.7719	TRUE	rs4851946	rs61167099	G	A	T	C
rs4875397	A	G	A	G	-0.0042	-0.0219	0.5599	FALSE	FALSE	FALSE	ieu-b-2	8	4700011	0.0143	63926	0.126	Alzheimer's disease || id:ieu-b-2	Alzheimer's disease	Alzheimer's disease || ||	TRUE	igd	0.0009	3.037e-06	7351	M00060.metal.pos.txt.gz	TRUE	reported	WzOo4M	2	TRUE	0.00295381	21.7719
rs4889294	T	C	T	C	-0.0041	-0.0194	0.5449	FALSE	FALSE	FALSE	ieu-b-2	16	81303759	0.0147	63926	0.1858	Alzheimer's disease || id:ieu-b-2	Alzheimer's disease	Alzheimer's disease || ||	TRUE	igd	0.0009	3.646e-06	7351	M00060.metal.pos.txt.gz	TRUE	reported	WzOo4M	2	TRUE	0.00281522	20.7474
rs4920094	A	G	A	G	0.004	-0.0124	0.3912	FALSE	FALSE	FALSE	ieu-b-2	21	43786333	0.0148	63926	0.3993	Alzheimer's disease || id:ieu-b-2	Alzheimer's disease	Alzheimer's disease || ||	TRUE	igd	0.0009	7.179e-06	7351	M00060.metal.pos.txt.gz	TRUE	reported	WzOo4M	2	TRUE	0.00267993	19.7477
rs4935115	A	G	A	G	0.0045	0.0141	0.529	FALSE	FALSE	FALSE	ieu-b-2	10	56396781	0.0144	63926	0.329	Alzheimer's disease || id:ieu-b-2	Alzheimer's disease	Alzheimer's disease || ||	TRUE	igd	0.0009	5.754e-07	7351	M00060.metal.pos.txt.gz	TRUE	reported	WzOo4M	2	TRUE	0.00338937	24.9932
rs4968791	A	G	A	G	-0.0043	0.003	0.5344	FALSE	FALSE	FALSE	ieu-b-2	17	67402795	0.0143	63926	0.8341	Alzheimer's disease || id:ieu-b-2	Alzheimer's disease	Alzheimer's disease || ||	TRUE	igd	0.0009	1.476e-06	7351	M00060.metal.pos.txt.gz	TRUE	reported	WzOo4M	2	TRUE	0.0030957	22.8209
rs6003916	T	C	T	C	0.0087	0.0523	0.8966	FALSE	FALSE	FALSE	ieu-b-2	22	24186823	0.0242	63926	0.0309699	Alzheimer's disease || id:ieu-b-2	Alzheimer's disease	Alzheimer's disease || ||	TRUE	igd	0.0018	1.057e-06	7351	M00060.metal.pos.txt.gz	TRUE	reported	WzOo4M	2	TRUE	0.00316788	23.3548
rs606798	T	G	T	G	0.004	-0.0132	0.3722	FALSE	FALSE	FALSE	ieu-b-2	18	34905440	0.015	63926	0.3783	Alzheimer's disease || id:ieu-b-2	Alzheimer's disease	Alzheimer's disease || ||	TRUE	igd	0.0009	9.901e-06	7351	M00060.metal.pos.txt.gz	TRUE	reported	WzOo4M	2	TRUE	0.00267993	19.7477
rs6103894	T	G	T	G	-0.0043	0.0098	0.5939	FALSE	FALSE	FALSE	ieu-b-2	20	43480679	0.0147	63926	0.508	Alzheimer's disease || id:ieu-b-2	Alzheimer's disease	Alzheimer's disease || ||	TRUE	igd	0.0009	2.705e-06	7351	M00060.metal.pos.txt.gz	TRUE	reported	WzOo4M	2	TRUE	0.0030957	22.8209
rs618001	T	C	T	C	0.0041	0.0095	0.5857	FALSE	FALSE	FALSE	ieu-b-2	11	85756362	0.0143	63926	0.5088	Alzheimer's disease || id:ieu-b-2	Alzheimer's disease	Alzheimer's disease || ||	TRUE	igd	0.0009	4.176e-06	7351	M00060.metal.pos.txt.gz	TRUE	reported	WzOo4M	2	TRUE	0.00281522	20.7474
rs623111	A	C	A	C	0.0041	-0.0017	0.3678	FALSE	FALSE	FALSE	ieu-b-2	1	191412285	0.015	63926	0.911	Alzheimer's disease || id:ieu-b-2	Alzheimer's disease	Alzheimer's disease || ||	TRUE	igd	0.0009	6.376e-06	7351	M00060.metal.pos.txt.gz	TRUE	reported	WzOo4M	2	TRUE	0.00281522	20.7474	TRUE	rs623111	rs9287117	A	C	T	C
rs631750	T	C	T	C	0.0041	-0.0022	0.3544	FALSE	FALSE	FALSE	ieu-b-2	12	4075855	0.0151	63926	0.8828	Alzheimer's disease || id:ieu-b-2	Alzheimer's disease	Alzheimer's disease || ||	TRUE	igd	0.0009	7.506e-06	7351	M00060.metal.pos.txt.gz	TRUE	reported	WzOo4M	2	TRUE	0.00281522	20.7474
rs637828	A	C	A	C	0.0041	-0.019	0.5424	FALSE	FALSE	FALSE	ieu-b-2	18	60153289	0.0143	63926	0.1828	Alzheimer's disease || id:ieu-b-2	Alzheimer's disease	Alzheimer's disease || ||	TRUE	igd	0.0009	5.812e-06	7351	M00060.metal.pos.txt.gz	TRUE	reported	WzOo4M	2	TRUE	0.00281522	20.7474
rs6470194	A	G	A	G	0.005	-0.0084	0.406	FALSE	FALSE	FALSE	ieu-b-2	8	124863492	0.015	63926	0.5756	Alzheimer's disease || id:ieu-b-2	Alzheimer's disease	Alzheimer's disease || ||	TRUE	igd	0.001	5.733e-07	5589	M00060.metal.pos.txt.gz	TRUE	reported	WzOo4M	2	TRUE	0.00445315	24.9911
rs6475359	A	G	A	G	-0.0046	-0.0153	0.4127	FALSE	FALSE	FALSE	ieu-b-2	9	1975279	0.0153	63926	0.3182	Alzheimer's disease || id:ieu-b-2	Alzheimer's disease	Alzheimer's disease || ||	TRUE	igd	0.0009	3.573e-07	7351	M00060.metal.pos.txt.gz	TRUE	reported	WzOo4M	2	TRUE	0.00354114	26.1163
rs6518309	A	C	A	C	0.0043	0.0081	0.6195	FALSE	FALSE	FALSE	ieu-b-2	21	45047992	0.0148	63926	0.5848	Alzheimer's disease || id:ieu-b-2	Alzheimer's disease	Alzheimer's disease || ||	TRUE	igd	0.0009	1.78e-06	7351	M00060.metal.pos.txt.gz	TRUE	reported	WzOo4M	2	TRUE	0.0030957	22.8209
rs6543342	T	C	T	C	0.004	-0.0071	0.3778	FALSE	FALSE	FALSE	ieu-b-2	2	106465373	0.015	63926	0.637101	Alzheimer's disease || id:ieu-b-2	Alzheimer's disease	Alzheimer's disease || ||	TRUE	igd	0.0009	8.561e-06	7351	M00060.metal.pos.txt.gz	TRUE	reported	WzOo4M	2	TRUE	0.00267993	19.7477	TRUE	rs6543342	rs10180659	T	C	T	C
rs6562776	A	G	A	G	-0.0043	0.0061	0.6116	FALSE	FALSE	FALSE	ieu-b-2	13	74196887	0.0146	63926	0.6772	Alzheimer's disease || id:ieu-b-2	Alzheimer's disease	Alzheimer's disease || ||	TRUE	igd	0.0009	1.645e-06	7351	M00060.metal.pos.txt.gz	TRUE	reported	WzOo4M	2	TRUE	0.0030957	22.8209
rs6588636	T	C	T	C	-0.004	-0.0178	0.611	FALSE	FALSE	FALSE	ieu-b-2	1	56946799	0.0146	63926	0.2216	Alzheimer's disease || id:ieu-b-2	Alzheimer's disease	Alzheimer's disease || ||	TRUE	igd	0.0009	9.935e-06	7351	M00060.metal.pos.txt.gz	TRUE	reported	WzOo4M	2	TRUE	0.00267993	19.7477
rs6735596	A	C	A	C	-0.0052	0.0132	0.6267	FALSE	FALSE	FALSE	ieu-b-2	2	228093883	0.0147	63926	0.3711	Alzheimer's disease || id:ieu-b-2	Alzheimer's disease	Alzheimer's disease || ||	TRUE	igd	0.0009	1.153e-08	7351	M00060.metal.pos.txt.gz	TRUE	reported	WzOo4M	2	TRUE	0.00452072	33.3736
rs6737109	T	C	T	C	0.0051	-0.0135	0.5761	FALSE	FALSE	FALSE	ieu-b-2	2	23179531	0.0146	63926	0.3546	Alzheimer's disease || id:ieu-b-2	Alzheimer's disease	Alzheimer's disease || ||	TRUE	igd	0.0009	1.454e-08	7351	M00060.metal.pos.txt.gz	TRUE	reported	WzOo4M	2	TRUE	0.00434927	32.1024
rs679563	A	G	A	G	-0.0045	-0.0131	0.4837	FALSE	FALSE	FALSE	ieu-b-2	1	7971078	0.0142	63926	0.3591	Alzheimer's disease || id:ieu-b-2	Alzheimer's disease	Alzheimer's disease || ||	TRUE	igd	0.0009	7.128e-07	7351	M00060.metal.pos.txt.gz	TRUE	reported	WzOo4M	2	TRUE	0.00338937	24.9932
rs6820011	T	G	T	G	-0.0051	-0.0308	0.5152	FALSE	FALSE	FALSE	ieu-b-2	4	167390955	0.0144	63926	0.0322203	Alzheimer's disease || id:ieu-b-2	Alzheimer's disease	Alzheimer's disease || ||	TRUE	igd	0.0009	1.182e-08	7351	M00060.metal.pos.txt.gz	TRUE	reported	WzOo4M	2	TRUE	0.00434927	32.1024
rs6820313	T	G	T	G	0.0049	0.0048	0.5169	FALSE	FALSE	FALSE	ieu-b-2	4	140134659	0.0143	63926	0.7376	Alzheimer's disease || id:ieu-b-2	Alzheimer's disease	Alzheimer's disease || ||	TRUE	igd	0.0009	4.651e-08	7351	M00060.metal.pos.txt.gz	TRUE	reported	WzOo4M	2	TRUE	0.00401618	29.6339
rs6822279	A	C	A	C	-0.0041	-0.0107	0.3969	FALSE	FALSE	FALSE	ieu-b-2	4	99745705	0.0148	63926	0.4717	Alzheimer's disease || id:ieu-b-2	Alzheimer's disease	Alzheimer's disease || ||	TRUE	igd	0.0009	4.788e-06	7351	M00060.metal.pos.txt.gz	TRUE	reported	WzOo4M	2	TRUE	0.00281522	20.7474
rs682359	T	G	T	G	0.004	0.0134	0.5813	FALSE	FALSE	FALSE	ieu-b-2	15	42426833	0.0147	63926	0.3616	Alzheimer's disease || id:ieu-b-2	Alzheimer's disease	Alzheimer's disease || ||	TRUE	igd	0.0009	6.342e-06	7351	M00060.metal.pos.txt.gz	TRUE	reported	WzOo4M	2	TRUE	0.00267993	19.7477
rs6833720	A	G	A	G	-0.0046	0.008	0.4766	FALSE	FALSE	FALSE	ieu-b-2	4	19924591	0.0143	63926	0.5736	Alzheimer's disease || id:ieu-b-2	Alzheimer's disease	Alzheimer's disease || ||	TRUE	igd	0.0009	2.219e-07	7351	M00060.metal.pos.txt.gz	TRUE	reported	WzOo4M	2	TRUE	0.00354114	26.1163
rs697311	A	G	A	G	0.0041	-0.0042	0.3792	FALSE	FALSE	FALSE	ieu-b-2	11	29675343	0.0148	63926	0.774499	Alzheimer's disease || id:ieu-b-2	Alzheimer's disease	Alzheimer's disease || ||	TRUE	igd	0.0009	4.581e-06	7351	M00060.metal.pos.txt.gz	TRUE	reported	WzOo4M	2	TRUE	0.00281522	20.7474
rs6982408	T	G	T	G	-0.0042	0.0164	0.4435	FALSE	FALSE	FALSE	ieu-b-2	8	60673486	0.0143	63926	0.2517	Alzheimer's disease || id:ieu-b-2	Alzheimer's disease	Alzheimer's disease || ||	TRUE	igd	0.0009	2.322e-06	7351	M00060.metal.pos.txt.gz	TRUE	reported	WzOo4M	2	TRUE	0.00295381	21.7719
rs699856	T	C	T	C	0.004	-0.0211	0.3661	FALSE	FALSE	FALSE	ieu-b-2	1	75089136	0.0151	63926	0.1637	Alzheimer's disease || id:ieu-b-2	Alzheimer's disease	Alzheimer's disease || ||	TRUE	igd	0.0009	7.449e-06	7351	M00060.metal.pos.txt.gz	TRUE	reported	WzOo4M	2	TRUE	0.00267993	19.7477
rs7073430	A	C	A	C	0.004	0.0126	0.4008	FALSE	FALSE	FALSE	ieu-b-2	10	64454881	0.0146	63926	0.389	Alzheimer's disease || id:ieu-b-2	Alzheimer's disease	Alzheimer's disease || ||	TRUE	igd	0.0009	9.946e-06	7351	M00060.metal.pos.txt.gz	TRUE	reported	WzOo4M	2	TRUE	0.00267993	19.7477
rs7121554	T	C	T	C	-0.007	0.0063	0.2573	FALSE	FALSE	FALSE	ieu-b-2	11	112048051	0.0163	63926	0.6996	Alzheimer's disease || id:ieu-b-2	Alzheimer's disease	Alzheimer's disease || ||	TRUE	igd	0.0016	6.309e-06	7351	M00060.metal.pos.txt.gz	TRUE	reported	WzOo4M	2	TRUE	0.00259705	19.1354
rs7137008	A	G	A	G	0.0046	-0.0157	0.4468	FALSE	FALSE	FALSE	ieu-b-2	12	96160211	0.0143	63926	0.2722	Alzheimer's disease || id:ieu-b-2	Alzheimer's disease	Alzheimer's disease || ||	TRUE	igd	0.0009	2.601e-07	7351	M00060.metal.pos.txt.gz	TRUE	reported	WzOo4M	2	TRUE	0.00354114	26.1163	TRUE	rs7137008	rs10859939	A	G	C	T
rs720293	A	G	A	G	0.0043	-0.0081	0.4312	FALSE	FALSE	FALSE	ieu-b-2	11	43036313	0.0145	63926	0.576901	Alzheimer's disease || id:ieu-b-2	Alzheimer's disease	Alzheimer's disease || ||	TRUE	igd	0.0009	2.528e-06	7351	M00060.metal.pos.txt.gz	TRUE	reported	WzOo4M	2	TRUE	0.0030957	22.8209
rs720625	A	G	A	G	-0.0046	-0.0096	0.6267	FALSE	FALSE	FALSE	ieu-b-2	3	45813025	0.0151	63926	0.5256	Alzheimer's disease || id:ieu-b-2	Alzheimer's disease	Alzheimer's disease || ||	TRUE	igd	0.0009	4.655e-07	7351	M00060.metal.pos.txt.gz	TRUE	reported	WzOo4M	2	TRUE	0.00354114	26.1163	TRUE	rs720625	rs758387	G	A	A	G
rs720816	A	G	A	G	0.004	-0.0114	0.5425	FALSE	FALSE	FALSE	ieu-b-2	7	41775748	0.0144	63926	0.4278	Alzheimer's disease || id:ieu-b-2	Alzheimer's disease	Alzheimer's disease || ||	TRUE	igd	0.0009	7.764e-06	7351	M00060.metal.pos.txt.gz	TRUE	reported	WzOo4M	2	TRUE	0.00267993	19.7477
rs7301176	T	C	T	C	0.0043	-0.0231	0.4603	FALSE	FALSE	FALSE	ieu-b-2	12	48790991	0.0143	63926	0.1059	Alzheimer's disease || id:ieu-b-2	Alzheimer's disease	Alzheimer's disease || ||	TRUE	igd	0.0009	1.861e-06	7351	M00060.metal.pos.txt.gz	TRUE	reported	WzOo4M	2	TRUE	0.0030957	22.8209
rs7329192	T	C	T	C	-0.0042	0.0025	0.5277	FALSE	FALSE	FALSE	ieu-b-2	13	85068774	0.0142	63926	0.8613	Alzheimer's disease || id:ieu-b-2	Alzheimer's disease	Alzheimer's disease || ||	TRUE	igd	0.0009	3.165e-06	7351	M00060.metal.pos.txt.gz	TRUE	reported	WzOo4M	2	TRUE	0.00295381	21.7719
rs7366464	T	C	T	C	-0.0075	0.0463	0.1258	FALSE	FALSE	FALSE	ieu-b-2	1	232359758	0.0214	63926	0.0307298	Alzheimer's disease || id:ieu-b-2	Alzheimer's disease	Alzheimer's disease || ||	TRUE	igd	0.0017	7.783e-06	7351	M00060.metal.pos.txt.gz	TRUE	reported	WzOo4M	2	TRUE	0.00264077	19.4584
rs7513382	T	G	T	G	-0.004	0.0104	0.5171	FALSE	FALSE	FALSE	ieu-b-2	1	160372109	0.0142	63926	0.4638	Alzheimer's disease || id:ieu-b-2	Alzheimer's disease	Alzheimer's disease || ||	TRUE	igd	0.0009	7.052e-06	7351	M00060.metal.pos.txt.gz	TRUE	reported	WzOo4M	2	TRUE	0.00267993	19.7477
rs7574695	T	C	T	C	-0.0041	-0.005	0.4769	FALSE	FALSE	FALSE	ieu-b-2	2	33953186	0.0143	63926	0.726999	Alzheimer's disease || id:ieu-b-2	Alzheimer's disease	Alzheimer's disease || ||	TRUE	igd	0.0009	5.967e-06	7351	M00060.metal.pos.txt.gz	TRUE	reported	WzOo4M	2	TRUE	0.00281522	20.7474
rs7584322	A	C	A	C	-0.0048	-0.001	0.4742	FALSE	FALSE	FALSE	ieu-b-2	2	71140960	0.0142	63926	0.9447	Alzheimer's disease || id:ieu-b-2	Alzheimer's disease	Alzheimer's disease || ||	TRUE	igd	0.0009	7.033e-08	7351	M00060.metal.pos.txt.gz	TRUE	reported	WzOo4M	2	TRUE	0.00385455	28.4367
rs7584842	T	C	T	C	-0.0051	0.0034	0.5379	FALSE	FALSE	FALSE	ieu-b-2	2	11756260	0.0144	63926	0.8129	Alzheimer's disease || id:ieu-b-2	Alzheimer's disease	Alzheimer's disease || ||	TRUE	igd	0.0009	1.892e-08	7351	M00060.metal.pos.txt.gz	TRUE	reported	WzOo4M	2	TRUE	0.00434927	32.1024
rs759456	T	G	T	G	0.0042	-0.0311	0.6263	FALSE	FALSE	FALSE	ieu-b-2	2	65194302	0.0147	63926	0.0347296	Alzheimer's disease || id:ieu-b-2	Alzheimer's disease	Alzheimer's disease || ||	TRUE	igd	0.0009	3.733e-06	7351	M00060.metal.pos.txt.gz	TRUE	reported	WzOo4M	2	TRUE	0.00295381	21.7719
rs7622687	A	G	A	G	-0.0041	0.0195	0.4032	FALSE	FALSE	FALSE	ieu-b-2	3	58168406	0.0146	63926	0.1816	Alzheimer's disease || id:ieu-b-2	Alzheimer's disease	Alzheimer's disease || ||	TRUE	igd	0.0009	5.212e-06	7351	M00060.metal.pos.txt.gz	TRUE	reported	WzOo4M	2	TRUE	0.00281522	20.7474
rs7625991	A	C	A	C	-0.0042	-0.0167	0.345	FALSE	FALSE	FALSE	ieu-b-2	3	44136424	0.0153	63926	0.2742	Alzheimer's disease || id:ieu-b-2	Alzheimer's disease	Alzheimer's disease || ||	TRUE	igd	0.0009	5.897e-06	7351	M00060.metal.pos.txt.gz	TRUE	reported	WzOo4M	2	TRUE	0.00295381	21.7719
rs7647029	A	G	A	G	0.0053	0.0121	0.6479	FALSE	FALSE	FALSE	ieu-b-2	3	131726722	0.0148	63926	0.4153	Alzheimer's disease || id:ieu-b-2	Alzheimer's disease	Alzheimer's disease || ||	TRUE	igd	0.0009	1.021e-08	7351	M00060.metal.pos.txt.gz	TRUE	reported	WzOo4M	2	TRUE	0.00469544	34.6696
rs7669967	A	G	A	G	0.004	0.0278	0.6167	FALSE	FALSE	FALSE	ieu-b-2	4	156049070	0.015	63926	0.0628999	Alzheimer's disease || id:ieu-b-2	Alzheimer's disease	Alzheimer's disease || ||	TRUE	igd	0.0009	6.827e-06	7351	M00060.metal.pos.txt.gz	TRUE	reported	WzOo4M	2	TRUE	0.00267993	19.7477
rs7685009	A	G	A	G	-0.0045	-0.012	0.6582	FALSE	FALSE	FALSE	ieu-b-2	4	90480831	0.015	63926	0.4223	Alzheimer's disease || id:ieu-b-2	Alzheimer's disease	Alzheimer's disease || ||	TRUE	igd	0.0009	6.437e-07	7351	M00060.metal.pos.txt.gz	TRUE	reported	WzOo4M	2	TRUE	0.00338937	24.9932
rs7689825	T	C	T	C	0.0046	0.0133	0.643	FALSE	FALSE	FALSE	ieu-b-2	4	101324700	0.015	63926	0.3765	Alzheimer's disease || id:ieu-b-2	Alzheimer's disease	Alzheimer's disease || ||	TRUE	igd	0.0009	3.97e-07	7351	M00060.metal.pos.txt.gz	TRUE	reported	WzOo4M	2	TRUE	0.00354114	26.1163
rs769630	T	C	T	C	0.0041	0.0124	0.6016	FALSE	FALSE	FALSE	ieu-b-2	3	3822559	0.0145	63926	0.3923	Alzheimer's disease || id:ieu-b-2	Alzheimer's disease	Alzheimer's disease || ||	TRUE	igd	0.0009	5.064e-06	7351	M00060.metal.pos.txt.gz	TRUE	reported	WzOo4M	2	TRUE	0.00281522	20.7474
rs7738860	T	C	T	C	-0.0044	-0.0002	0.4518	FALSE	FALSE	FALSE	ieu-b-2	6	155805281	0.0143	63926	0.9871	Alzheimer's disease || id:ieu-b-2	Alzheimer's disease	Alzheimer's disease || ||	TRUE	igd	0.0009	1.312e-06	7351	M00060.metal.pos.txt.gz	TRUE	reported	WzOo4M	2	TRUE	0.00324089	23.8947
rs7740614	A	G	A	G	-0.0049	-0.0126	0.4838	FALSE	FALSE	FALSE	ieu-b-2	6	45545851	0.0144	63926	0.3823	Alzheimer's disease || id:ieu-b-2	Alzheimer's disease	Alzheimer's disease || ||	TRUE	igd	0.0009	4.746e-08	7351	M00060.metal.pos.txt.gz	TRUE	reported	WzOo4M	2	TRUE	0.00401618	29.6339
rs7795093	A	G	A	G	-0.0044	-0.0005	0.3813	FALSE	FALSE	FALSE	ieu-b-2	7	131365443	0.0147	63926	0.9748	Alzheimer's disease || id:ieu-b-2	Alzheimer's disease	Alzheimer's disease || ||	TRUE	igd	0.0009	1.474e-06	7351	M00060.metal.pos.txt.gz	TRUE	reported	WzOo4M	2	TRUE	0.00324089	23.8947
rs7825809	T	C	T	C	-0.0047	0.0243	0.4319	FALSE	FALSE	FALSE	ieu-b-2	8	93190822	0.0147	63926	0.0994695	Alzheimer's disease || id:ieu-b-2	Alzheimer's disease	Alzheimer's disease || ||	TRUE	igd	0.0009	1.549e-07	7351	M00060.metal.pos.txt.gz	TRUE	reported	WzOo4M	2	TRUE	0.00369621	27.2642
rs7911876	T	C	T	C	0.0043	-0.0059	0.4276	FALSE	FALSE	FALSE	ieu-b-2	10	14494126	0.0146	63926	0.6857	Alzheimer's disease || id:ieu-b-2	Alzheimer's disease	Alzheimer's disease || ||	TRUE	igd	0.0009	2.757e-06	7351	M00060.metal.pos.txt.gz	TRUE	reported	WzOo4M	2	TRUE	0.0030957	22.8209
rs7915	A	C	A	C	-0.0049	-0.0172	0.6374	FALSE	FALSE	FALSE	ieu-b-2	15	41106485	0.0149	63926	0.2503	Alzheimer's disease || id:ieu-b-2	Alzheimer's disease	Alzheimer's disease || ||	TRUE	igd	0.0009	5.82e-08	7351	M00060.metal.pos.txt.gz	TRUE	reported	WzOo4M	2	TRUE	0.00401618	29.6339
rs7923885	A	G	A	G	-0.0044	-0.0088	0.5257	FALSE	FALSE	FALSE	ieu-b-2	10	18654871	0.0143	63926	0.5392	Alzheimer's disease || id:ieu-b-2	Alzheimer's disease	Alzheimer's disease || ||	TRUE	igd	0.0009	8.078e-07	7351	M00060.metal.pos.txt.gz	TRUE	reported	WzOo4M	2	TRUE	0.00324089	23.8947
rs7968823	T	C	T	C	-0.004	0.0158	0.4688	FALSE	FALSE	FALSE	ieu-b-2	12	59700622	0.0143	63926	0.268	Alzheimer's disease || id:ieu-b-2	Alzheimer's disease	Alzheimer's disease || ||	TRUE	igd	0.0009	8.712e-06	7351	M00060.metal.pos.txt.gz	TRUE	reported	WzOo4M	2	TRUE	0.00267993	19.7477
rs797348	A	G	A	G	0.004	-0.0121	0.6447	FALSE	FALSE	FALSE	ieu-b-2	14	34637150	0.0152	63926	0.4232	Alzheimer's disease || id:ieu-b-2	Alzheimer's disease	Alzheimer's disease || ||	TRUE	igd	0.0009	9.666e-06	7351	M00060.metal.pos.txt.gz	TRUE	reported	WzOo4M	2	TRUE	0.00267993	19.7477
rs8003702	T	G	T	G	0.0042	0.0049	0.536	FALSE	FALSE	FALSE	ieu-b-2	14	25787602	0.0143	63926	0.7305	Alzheimer's disease || id:ieu-b-2	Alzheimer's disease	Alzheimer's disease || ||	TRUE	igd	0.0009	2.446e-06	7351	M00060.metal.pos.txt.gz	TRUE	reported	WzOo4M	2	TRUE	0.00295381	21.7719
rs8012205	A	G	A	G	-0.0042	-0.0168	0.4966	FALSE	FALSE	FALSE	ieu-b-2	14	25426899	0.0145	63926	0.246	Alzheimer's disease || id:ieu-b-2	Alzheimer's disease	Alzheimer's disease || ||	TRUE	igd	0.0009	2.564e-06	7351	M00060.metal.pos.txt.gz	TRUE	reported	WzOo4M	2	TRUE	0.00295381	21.7719
rs8023420	A	C	A	C	-0.0076	-0.0393	0.0972	FALSE	FALSE	FALSE	ieu-b-2	15	67331383	0.0237	63926	0.09778	Alzheimer's disease || id:ieu-b-2	Alzheimer's disease	Alzheimer's disease || ||	TRUE	igd	0.0017	8.852e-06	7351	M00060.metal.pos.txt.gz	TRUE	reported	WzOo4M	2	TRUE	0.00271146	19.9807
rs8131355	A	G	A	G	-0.0041	0.0013	0.5488	FALSE	FALSE	FALSE	ieu-b-2	21	40867016	0.0143	63926	0.9279	Alzheimer's disease || id:ieu-b-2	Alzheimer's disease	Alzheimer's disease || ||	TRUE	igd	0.0009	5.681e-06	7351	M00060.metal.pos.txt.gz	TRUE	reported	WzOo4M	2	TRUE	0.00281522	20.7474
rs825885	A	G	A	G	-0.0097	-0.0058	0.1469	FALSE	FALSE	FALSE	ieu-b-2	12	130410838	0.0204	63926	0.774399	Alzheimer's disease || id:ieu-b-2	Alzheimer's disease	Alzheimer's disease || ||	TRUE	igd	0.002	1.558e-06	7351	M00060.metal.pos.txt.gz	TRUE	reported	WzOo4M	2	TRUE	0.0031897	23.5161
rs849327	A	G	A	G	0.0042	-0.0333	0.3492	FALSE	FALSE	FALSE	ieu-b-2	7	28232457	0.0148	63926	0.02467	Alzheimer's disease || id:ieu-b-2	Alzheimer's disease	Alzheimer's disease || ||	TRUE	igd	0.0009	3.45e-06	7351	M00060.metal.pos.txt.gz	TRUE	reported	WzOo4M	2	TRUE	0.00295381	21.7719
rs891878	T	G	T	G	-0.0041	0.002	0.4844	FALSE	FALSE	FALSE	ieu-b-2	2	1992624	0.0142	63926	0.8876	Alzheimer's disease || id:ieu-b-2	Alzheimer's disease	Alzheimer's disease || ||	TRUE	igd	0.0009	6.034e-06	7351	M00060.metal.pos.txt.gz	TRUE	reported	WzOo4M	2	TRUE	0.00281522	20.7474
rs899273	T	C	T	C	0.0042	0.0215	0.5202	FALSE	FALSE	FALSE	ieu-b-2	4	189584904	0.0144	63926	0.1362	Alzheimer's disease || id:ieu-b-2	Alzheimer's disease	Alzheimer's disease || ||	TRUE	igd	0.0009	3.334e-06	7351	M00060.metal.pos.txt.gz	TRUE	reported	WzOo4M	2	TRUE	0.00295381	21.7719
rs900532	T	C	T	C	-0.0044	0.0038	0.4524	FALSE	FALSE	FALSE	ieu-b-2	5	10636077	0.0144	63926	0.7915	Alzheimer's disease || id:ieu-b-2	Alzheimer's disease	Alzheimer's disease || ||	TRUE	igd	0.0009	8.99e-07	7351	M00060.metal.pos.txt.gz	TRUE	reported	WzOo4M	2	TRUE	0.00324089	23.8947
rs911981	A	G	A	G	-0.0047	-0.0081	0.5283	FALSE	FALSE	FALSE	ieu-b-2	6	44508113	0.0143	63926	0.5718	Alzheimer's disease || id:ieu-b-2	Alzheimer's disease	Alzheimer's disease || ||	TRUE	igd	0.0009	2.403e-07	7351	M00060.metal.pos.txt.gz	TRUE	reported	WzOo4M	2	TRUE	0.00369621	27.2642
rs923818	A	G	A	G	0.0041	-0.0377	0.5072	FALSE	FALSE	FALSE	ieu-b-2	3	192065903	0.0142	63926	0.00797095	Alzheimer's disease || id:ieu-b-2	Alzheimer's disease	Alzheimer's disease || ||	TRUE	igd	0.0009	6.232e-06	7351	M00060.metal.pos.txt.gz	TRUE	reported	WzOo4M	2	TRUE	0.00281522	20.7474
rs9292230	T	C	T	C	0.0041	-0.0194	0.6218	FALSE	FALSE	FALSE	ieu-b-2	5	27906291	0.0147	63926	0.1879	Alzheimer's disease || id:ieu-b-2	Alzheimer's disease	Alzheimer's disease || ||	TRUE	igd	0.0009	4.63e-06	7351	M00060.metal.pos.txt.gz	TRUE	reported	WzOo4M	2	TRUE	0.00281522	20.7474
rs9322464	T	C	T	C	0.004	0.0062	0.47	FALSE	FALSE	FALSE	ieu-b-2	6	154748630	0.0142	63926	0.6601	Alzheimer's disease || id:ieu-b-2	Alzheimer's disease	Alzheimer's disease || ||	TRUE	igd	0.0009	8.271e-06	7351	M00060.metal.pos.txt.gz	TRUE	reported	WzOo4M	2	TRUE	0.00267993	19.7477
rs9369741	T	G	T	G	0.0043	0.0359	0.5822	FALSE	FALSE	FALSE	ieu-b-2	6	47702934	0.0144	63926	0.01299	Alzheimer's disease || id:ieu-b-2	Alzheimer's disease	Alzheimer's disease || ||	TRUE	igd	0.0009	2.415e-06	7351	M00060.metal.pos.txt.gz	TRUE	reported	WzOo4M	2	TRUE	0.0030957	22.8209
rs9403527	T	C	T	C	0.0045	-0.0281	0.3456	FALSE	FALSE	FALSE	ieu-b-2	6	144047833	0.0151	63926	0.0622802	Alzheimer's disease || id:ieu-b-2	Alzheimer's disease	Alzheimer's disease || ||	TRUE	igd	0.0009	9.914e-07	7351	M00060.metal.pos.txt.gz	TRUE	reported	WzOo4M	2	TRUE	0.00338937	24.9932
rs9541214	T	C	T	C	-0.005	-0.0027	0.6529	FALSE	FALSE	FALSE	ieu-b-2	13	35112824	0.0152	63926	0.8574	Alzheimer's disease || id:ieu-b-2	Alzheimer's disease	Alzheimer's disease || ||	TRUE	igd	0.0009	3.4e-08	7351	M00060.metal.pos.txt.gz	TRUE	reported	WzOo4M	2	TRUE	0.00418108	30.8558
rs979242	T	C	T	C	-0.0043	-0.0026	0.3692	FALSE	FALSE	FALSE	ieu-b-2	20	18201837	0.0149	63926	0.8604	Alzheimer's disease || id:ieu-b-2	Alzheimer's disease	Alzheimer's disease || ||	TRUE	igd	0.0009	2.45e-06	7351	M00060.metal.pos.txt.gz	TRUE	reported	WzOo4M	2	TRUE	0.0030957	22.8209
rs982790	T	C	T	C	-0.0044	0.0153	0.4106	FALSE	FALSE	FALSE	ieu-b-2	13	91231773	0.015	63926	0.3059	Alzheimer's disease || id:ieu-b-2	Alzheimer's disease	Alzheimer's disease || ||	TRUE	igd	0.0009	3.74e-06	7351	M00060.metal.pos.txt.gz	TRUE	reported	WzOo4M	2	TRUE	0.00324089	23.8947
rs9837954	T	C	T	C	-0.0043	0.0041	0.6418	FALSE	FALSE	FALSE	ieu-b-2	3	157316461	0.0149	63926	0.7826	Alzheimer's disease || id:ieu-b-2	Alzheimer's disease	Alzheimer's disease || ||	TRUE	igd	0.0009	2.636e-06	7351	M00060.metal.pos.txt.gz	TRUE	reported	WzOo4M	2	TRUE	0.0030957	22.8209
rs9889080	A	G	A	G	0.0074	-0.0087	0.1641	FALSE	FALSE	FALSE	ieu-b-2	16	55926873	0.0191	63926	0.6484	Alzheimer's disease || id:ieu-b-2	Alzheimer's disease	Alzheimer's disease || ||	TRUE	igd	0.0016	4.211e-06	7351	M00060.metal.pos.txt.gz	TRUE	reported	WzOo4M	2	TRUE	0.00290145	21.3848
rs989960	T	C	T	C	0.0041	0.0027	0.4175	FALSE	FALSE	FALSE	ieu-b-2	7	107445727	0.0144	63926	0.8531	Alzheimer's disease || id:ieu-b-2	Alzheimer's disease	Alzheimer's disease || ||	TRUE	igd	0.0009	4.662e-06	7351	M00060.metal.pos.txt.gz	TRUE	reported	WzOo4M	2	TRUE	0.00281522	20.7474
rs9903421	T	C	T	C	-0.0041	0.0111	0.5633	FALSE	FALSE	FALSE	ieu-b-2	17	39067912	0.0143	63926	0.4394	Alzheimer's disease || id:ieu-b-2	Alzheimer's disease	Alzheimer's disease || ||	TRUE	igd	0.0009	7.394e-06	7351	M00060.metal.pos.txt.gz	TRUE	reported	WzOo4M	2	TRUE	0.00281522	20.7474
rs10011091	T	C	T	C	0.0086	0.0102	0.8159	FALSE	FALSE	FALSE	ieu-b-2	4	160932189	0.0182	63926	0.5748	Alzheimer's disease || id:ieu-b-2	Alzheimer's disease	Alzheimer's disease || ||	TRUE	igd	0.0018	2.151e-06	7365	M00063.metal.pos.txt.gz	TRUE	reported	igopid	2	TRUE	0.00308983	22.821
rs1005596	A	G	A	G	0.0115	-0.0296	0.1014	FALSE	FALSE	FALSE	ieu-b-2	17	33142245	0.0239	63926	0.2153	Alzheimer's disease || id:ieu-b-2	Alzheimer's disease	Alzheimer's disease || ||	TRUE	igd	0.0025	4.195e-06	7365	M00063.metal.pos.txt.gz	TRUE	reported	igopid	2	TRUE	0.00286482	21.1543
rs10207315	T	G	T	G	0.0078	0.0062	0.2432	FALSE	FALSE	FALSE	ieu-b-2	2	21196346	0.0164	63926	0.707801	Alzheimer's disease || id:ieu-b-2	Alzheimer's disease	Alzheimer's disease || ||	TRUE	igd	0.0017	4.789e-06	7365	M00063.metal.pos.txt.gz	TRUE	reported	igopid	2	TRUE	0.00285022	21.0462
rs10493549	A	G	A	G	-0.009	0.0332	0.7989	FALSE	FALSE	FALSE	ieu-b-2	1	75311145	0.0185	63926	0.0724603	Alzheimer's disease || id:ieu-b-2	Alzheimer's disease	Alzheimer's disease || ||	TRUE	igd	0.0017	2.274e-07	7365	M00063.metal.pos.txt.gz	TRUE	reported	igopid	2	TRUE	0.0037911	28.0201
rs1077834	T	C	T	C	-0.0113	-0.0068	0.7912	FALSE	FALSE	FALSE	ieu-b-2	15	58723479	0.0174	63926	0.693999	Alzheimer's disease || id:ieu-b-2	Alzheimer's disease	Alzheimer's disease || ||	TRUE	igd	0.0023	6.867e-07	7365	M00063.metal.pos.txt.gz	TRUE	reported	igopid	2	TRUE	0.00326669	24.1314
rs11022174	A	G	A	G	0.0101	0.0069	0.295	FALSE	FALSE	FALSE	ieu-b-2	11	12123206	0.0171	63926	0.6871	Alzheimer's disease || id:ieu-b-2	Alzheimer's disease	Alzheimer's disease || ||	TRUE	igd	0.0023	7.361e-06	7365	M00063.metal.pos.txt.gz	TRUE	reported	igopid	2	TRUE	0.00261143	19.2783
rs11106131	T	G	T	G	-0.0089	0.0106	0.2379	FALSE	FALSE	FALSE	ieu-b-2	12	78045649	0.0177	63926	0.549	Alzheimer's disease || id:ieu-b-2	Alzheimer's disease	Alzheimer's disease || ||	TRUE	igd	0.0019	1.807e-06	7365	M00063.metal.pos.txt.gz	TRUE	reported	igopid	2	TRUE	0.00297035	21.9359
rs11111293	T	C	T	C	-0.008	0.0168	0.7914	FALSE	FALSE	FALSE	ieu-b-2	12	102921296	0.0182	63926	0.3536	Alzheimer's disease || id:ieu-b-2	Alzheimer's disease	Alzheimer's disease || ||	TRUE	igd	0.0018	6.118e-06	7365	M00063.metal.pos.txt.gz	TRUE	reported	igopid	2	TRUE	0.00267485	19.7477
rs1124515	A	G	A	G	-0.0078	0.017	0.2539	FALSE	FALSE	FALSE	ieu-b-2	11	126346842	0.0165	63926	0.3016	Alzheimer's disease || id:ieu-b-2	Alzheimer's disease	Alzheimer's disease || ||	TRUE	igd	0.0017	6.006e-06	7365	M00063.metal.pos.txt.gz	TRUE	reported	igopid	2	TRUE	0.00285022	21.0462
rs11610936	T	C	T	C	-0.0121	0.026	0.0989	FALSE	FALSE	FALSE	ieu-b-2	12	95285404	0.0243	63926	0.2838	Alzheimer's disease || id:ieu-b-2	Alzheimer's disease	Alzheimer's disease || ||	TRUE	igd	0.0025	1.343e-06	7365	M00063.metal.pos.txt.gz	TRUE	reported	igopid	2	TRUE	0.00317058	23.4192
rs11813145	A	G	A	G	0.0076	-0.0058	0.3414	FALSE	FALSE	FALSE	ieu-b-2	10	45134272	0.015	63926	0.7011	Alzheimer's disease || id:ieu-b-2	Alzheimer's disease	Alzheimer's disease || ||	TRUE	igd	0.0017	5.867e-06	7365	M00063.metal.pos.txt.gz	TRUE	reported	igopid	2	TRUE	0.00270632	19.9807
rs12648765	A	G	A	G	0.0564	-0.0094	0.9861	FALSE	FALSE	FALSE	ieu-b-2	4	60544511	0.0597	63926	0.8748	Alzheimer's disease || id:ieu-b-2	Alzheimer's disease	Alzheimer's disease || ||	TRUE	igd	0.0122	3.568e-06	1763	M00063.metal.pos.txt.gz	TRUE	reported	igopid	2	TRUE	0.0119771	21.3474
rs12881791	T	G	T	G	-0.0083	0.0039	0.7603	FALSE	FALSE	FALSE	ieu-b-2	14	63023507	0.0163	63926	0.8109	Alzheimer's disease || id:ieu-b-2	Alzheimer's disease	Alzheimer's disease || ||	TRUE	igd	0.0018	5.911e-06	7365	M00063.metal.pos.txt.gz	TRUE	reported	igopid	2	TRUE	0.00287863	21.2566
rs12896813	T	C	T	C	-0.0082	0.027	0.1853	FALSE	FALSE	FALSE	ieu-b-2	14	43029500	0.0189	63926	0.1527	Alzheimer's disease || id:ieu-b-2	Alzheimer's disease	Alzheimer's disease || ||	TRUE	igd	0.0018	3.524e-06	7365	M00063.metal.pos.txt.gz	TRUE	reported	igopid	2	TRUE	0.00280988	20.7475
rs1433904	T	C	T	C	0.0442	-0.0353	0.0228	FALSE	FALSE	FALSE	ieu-b-2	11	4819790	0.0448	63926	0.4308	Alzheimer's disease || id:ieu-b-2	Alzheimer's disease	Alzheimer's disease || ||	TRUE	igd	0.0097	5.056e-06	1763	M00063.metal.pos.txt.gz	TRUE	reported	igopid	2	TRUE	0.0116403	20.74
rs1479402	T	C	T	C	0.0306	-0.0549	0.0137	FALSE	FALSE	FALSE	ieu-b-2	3	61973121	0.0632	63926	0.3845	Alzheimer's disease || id:ieu-b-2	Alzheimer's disease	Alzheimer's disease || ||	TRUE	igd	0.0068	6.854e-06	7365	M00063.metal.pos.txt.gz	TRUE	reported	igopid	2	TRUE	0.00274195	20.2445
rs17182784	T	C	T	C	-0.0082	-0.0396	0.253	FALSE	FALSE	FALSE	ieu-b-2	2	166100967	0.0167	63926	0.0180701	Alzheimer's disease || id:ieu-b-2	Alzheimer's disease	Alzheimer's disease || ||	TRUE	igd	0.0017	2.1e-06	7365	M00063.metal.pos.txt.gz	TRUE	reported	igopid	2	TRUE	0.00314911	23.2601
rs17293443	T	C	T	C	0.0078	0.011	0.7718	FALSE	FALSE	FALSE	ieu-b-2	15	67437863	0.0171	63926	0.5187	Alzheimer's disease || id:ieu-b-2	Alzheimer's disease	Alzheimer's disease || ||	TRUE	igd	0.0017	8.091e-06	7365	M00063.metal.pos.txt.gz	TRUE	reported	igopid	2	TRUE	0.00285022	21.0462
rs17683567	T	C	T	C	0.0078	0.0205	0.2146	FALSE	FALSE	FALSE	ieu-b-2	8	133876930	0.0174	63926	0.2405	Alzheimer's disease || id:ieu-b-2	Alzheimer's disease	Alzheimer's disease || ||	TRUE	igd	0.0017	7.567e-06	7365	M00063.metal.pos.txt.gz	TRUE	reported	igopid	2	TRUE	0.00285022	21.0462
rs17728920	A	C	A	C	0.0081	-0.0151	0.1768	FALSE	FALSE	FALSE	ieu-b-2	13	26132841	0.0193	63926	0.4334	Alzheimer's disease || id:ieu-b-2	Alzheimer's disease	Alzheimer's disease || ||	TRUE	igd	0.0018	5.299e-06	7365	M00063.metal.pos.txt.gz	TRUE	reported	igopid	2	TRUE	0.00274195	20.2445
rs17765253	A	G	A	G	0.0096	-0.0319	0.1845	FALSE	FALSE	FALSE	ieu-b-2	12	54099369	0.0182	63926	0.0795097	Alzheimer's disease || id:ieu-b-2	Alzheimer's disease	Alzheimer's disease || ||	TRUE	igd	0.0018	8.265e-08	7365	M00063.metal.pos.txt.gz	TRUE	reported	igopid	2	TRUE	0.00384725	28.4367
rs2026590	T	G	T	G	0.008	-0.0062	0.2176	FALSE	FALSE	FALSE	ieu-b-2	9	24833789	0.0181	63926	0.7327	Alzheimer's disease || id:ieu-b-2	Alzheimer's disease	Alzheimer's disease || ||	TRUE	igd	0.0017	3.764e-06	7365	M00063.metal.pos.txt.gz	TRUE	reported	igopid	2	TRUE	0.00299782	22.1393
rs2050223	A	G	A	G	-0.0078	0.032	0.2016	FALSE	FALSE	FALSE	ieu-b-2	20	15701814	0.0175	63926	0.0677002	Alzheimer's disease || id:ieu-b-2	Alzheimer's disease	Alzheimer's disease || ||	TRUE	igd	0.0017	7.22e-06	7365	M00063.metal.pos.txt.gz	TRUE	reported	igopid	2	TRUE	0.00285022	21.0462
rs2130712	A	C	A	C	0.0165	-0.0147	0.92	FALSE	FALSE	FALSE	ieu-b-2	4	155247554	0.0261	63926	0.5733	Alzheimer's disease || id:ieu-b-2	Alzheimer's disease	Alzheimer's disease || ||	TRUE	igd	0.0032	2.429e-07	7365	M00063.metal.pos.txt.gz	TRUE	reported	igopid	2	TRUE	0.00359692	26.5797
rs2259571	T	G	T	G	-0.0078	0.0152	0.6893	FALSE	FALSE	FALSE	ieu-b-2	6	31583827	0.0151	63926	0.3134	Alzheimer's disease || id:ieu-b-2	Alzheimer's disease	Alzheimer's disease || ||	TRUE	igd	0.0017	2.864e-06	7365	M00063.metal.pos.txt.gz	TRUE	reported	igopid	2	TRUE	0.00285022	21.0462
rs2407893	A	G	A	G	0.0079	0.0255	0.427	FALSE	FALSE	FALSE	ieu-b-2	16	61623478	0.0144	63926	0.0776998	Alzheimer's disease || id:ieu-b-2	Alzheimer's disease	Alzheimer's disease || ||	TRUE	igd	0.0016	1.285e-06	7365	M00063.metal.pos.txt.gz	TRUE	reported	igopid	2	TRUE	0.00329918	24.3723
rs2869804	A	G	A	G	0.0078	0.0118	0.2489	FALSE	FALSE	FALSE	ieu-b-2	18	14141133	0.0174	63926	0.497299	Alzheimer's disease || id:ieu-b-2	Alzheimer's disease	Alzheimer's disease || ||	TRUE	igd	0.0017	6.503e-06	7365	M00063.metal.pos.txt.gz	TRUE	reported	igopid	2	TRUE	0.00285022	21.0462
rs2870664	T	C	T	C	0.0147	-0.0134	0.4767	FALSE	FALSE	FALSE	ieu-b-2	20	54283260	0.0142	63926	0.3486	Alzheimer's disease || id:ieu-b-2	Alzheimer's disease	Alzheimer's disease || ||	TRUE	igd	0.0031	1.602e-06	1763	M00063.metal.pos.txt.gz	TRUE	reported	igopid	2	TRUE	0.0125937	22.4604
rs3747924	T	C	T	C	0.0083	-0.0006	0.1781	FALSE	FALSE	FALSE	ieu-b-2	20	6182755	0.0182	63926	0.9717	Alzheimer's disease || id:ieu-b-2	Alzheimer's disease	Alzheimer's disease || ||	TRUE	igd	0.0018	4.243e-06	7365	M00063.metal.pos.txt.gz	TRUE	reported	igopid	2	TRUE	0.00287863	21.2566
rs3802195	T	G	T	G	0.0086	0.0032	0.1886	FALSE	FALSE	FALSE	ieu-b-2	8	99140208	0.0184	63926	0.8628	Alzheimer's disease || id:ieu-b-2	Alzheimer's disease	Alzheimer's disease || ||	TRUE	igd	0.0018	1.132e-06	7365	M00063.metal.pos.txt.gz	TRUE	reported	igopid	2	TRUE	0.00308983	22.821
rs4401492	T	G	T	G	0.0082	0.0243	0.1795	FALSE	FALSE	FALSE	ieu-b-2	4	184611799	0.0183	63926	0.1838	Alzheimer's disease || id:ieu-b-2	Alzheimer's disease	Alzheimer's disease || ||	TRUE	igd	0.0018	4.515e-06	7365	M00063.metal.pos.txt.gz	TRUE	reported	igopid	2	TRUE	0.00280988	20.7475
rs445925	A	G	A	G	-0.025	-0.0057	0.079	FALSE	FALSE	FALSE	ieu-b-2	19	45415640	0.0249	63926	0.82	Alzheimer's disease || id:ieu-b-2	Alzheimer's disease	Alzheimer's disease || ||	TRUE	igd	0.004	4.105e-10	5602	M00063.metal.pos.txt.gz	TRUE	reported	igopid	2	TRUE	0.00692467	39.0486
rs4602115	T	G	T	G	0.0146	0.0138	0.7133	FALSE	FALSE	FALSE	ieu-b-2	18	234473	0.0163	63926	0.3989	Alzheimer's disease || id:ieu-b-2	Alzheimer's disease	Alzheimer's disease || ||	TRUE	igd	0.0033	7.651e-06	1763	M00063.metal.pos.txt.gz	TRUE	reported	igopid	2	TRUE	0.0109807	19.5517
rs4941743	T	C	T	C	0.0087	-0.0131	0.2179	FALSE	FALSE	FALSE	ieu-b-2	13	31664439	0.017	63926	0.4407	Alzheimer's disease || id:ieu-b-2	Alzheimer's disease	Alzheimer's disease || ||	TRUE	igd	0.0017	3.282e-07	7365	M00063.metal.pos.txt.gz	TRUE	reported	igopid	2	TRUE	0.00354345	26.1832
rs602633	T	G	T	G	-0.0102	-0.0064	0.2163	FALSE	FALSE	FALSE	ieu-b-2	1	109821511	0.0173	63926	0.7093	Alzheimer's disease || id:ieu-b-2	Alzheimer's disease	Alzheimer's disease || ||	TRUE	igd	0.0017	5.024e-09	7365	M00063.metal.pos.txt.gz	TRUE	reported	igopid	2	TRUE	0.00486421	35.9902
rs6511720	T	G	T	G	-0.0136	-0.0098	0.1197	FALSE	FALSE	FALSE	ieu-b-2	19	11202306	0.0224	63926	0.6599	Alzheimer's disease || id:ieu-b-2	Alzheimer's disease	Alzheimer's disease || ||	TRUE	igd	0.0027	3.688e-07	7365	M00063.metal.pos.txt.gz	TRUE	reported	igopid	2	TRUE	0.00343308	25.3649
rs6573766	T	G	T	G	-0.0085	0.0102	0.8061	FALSE	FALSE	FALSE	ieu-b-2	14	24852046	0.0181	63926	0.573801	Alzheimer's disease || id:ieu-b-2	Alzheimer's disease	Alzheimer's disease || ||	TRUE	igd	0.0018	1.549e-06	7365	M00063.metal.pos.txt.gz	TRUE	reported	igopid	2	TRUE	0.00301861	22.2933
rs6603141	A	G	A	G	-0.0081	0.0009	0.258	FALSE	FALSE	FALSE	ieu-b-2	19	8158074	0.0166	63926	0.955	Alzheimer's disease || id:ieu-b-2	Alzheimer's disease	Alzheimer's disease || ||	TRUE	igd	0.0017	2.608e-06	7365	M00063.metal.pos.txt.gz	TRUE	reported	igopid	2	TRUE	0.003073	22.6963
rs6970076	T	C	T	C	-0.0079	-0.0091	0.7679	FALSE	FALSE	FALSE	ieu-b-2	7	105698143	0.0164	63926	0.579399	Alzheimer's disease || id:ieu-b-2	Alzheimer's disease	Alzheimer's disease || ||	TRUE	igd	0.0017	4.366e-06	7365	M00063.metal.pos.txt.gz	TRUE	reported	igopid	2	TRUE	0.00292356	21.5893
rs7595385	T	C	T	C	0.0237	0.0268	0.9759	FALSE	FALSE	FALSE	ieu-b-2	2	166764552	0.0384	63926	0.4848	Alzheimer's disease || id:ieu-b-2	Alzheimer's disease	Alzheimer's disease || ||	TRUE	igd	0.0051	3.833e-06	7365	M00063.metal.pos.txt.gz	TRUE	reported	igopid	2	TRUE	0.00292356	21.5893
rs871748	T	C	T	C	-0.0082	0.0051	0.182	FALSE	FALSE	FALSE	ieu-b-2	10	5701795	0.0185	63926	0.783901	Alzheimer's disease || id:ieu-b-2	Alzheimer's disease	Alzheimer's disease || ||	TRUE	igd	0.0018	8.562e-06	7365	M00063.metal.pos.txt.gz	TRUE	reported	igopid	2	TRUE	0.00280988	20.7475
rs886282	T	C	T	C	0.0081	0.004	0.1989	FALSE	FALSE	FALSE	ieu-b-2	17	55188150	0.0176	63926	0.8216	Alzheimer's disease || id:ieu-b-2	Alzheimer's disease	Alzheimer's disease || ||	TRUE	igd	0.0018	3.711e-06	7365	M00063.metal.pos.txt.gz	TRUE	reported	igopid	2	TRUE	0.00274195	20.2445
rs927961	T	G	T	G	-0.0079	0.0514	0.7597	FALSE	FALSE	FALSE	ieu-b-2	1	41246301	0.0166	63926	0.00192199	Alzheimer's disease || id:ieu-b-2	Alzheimer's disease	Alzheimer's disease || ||	TRUE	igd	0.0017	5.057e-06	7365	M00063.metal.pos.txt.gz	TRUE	reported	igopid	2	TRUE	0.00292356	21.5893
rs10050054	T	C	T	C	-0.0325	0.0402	0.9828	FALSE	FALSE	FALSE	ieu-b-2	4	178647306	0.0527	63926	0.4462	Alzheimer's disease || id:ieu-b-2	Alzheimer's disease	Alzheimer's disease || ||	TRUE	igd	0.0069	2.583e-06	1760	M00064.metal.pos.txt.gz	TRUE	reported	Y1kopr	2	TRUE	0.0124485	22.1603
rs1498694	A	G	A	G	0.0075	-0.0045	0.4035	FALSE	FALSE	FALSE	ieu-b-2	12	103257876	0.0145	63926	0.7563	Alzheimer's disease || id:ieu-b-2	Alzheimer's disease	Alzheimer's disease || ||	TRUE	igd	0.0011	7.336e-11	7354	M00064.metal.pos.txt.gz	TRUE	reported	Y1kopr	2	TRUE	0.00628169	46.475
rs1565225	A	G	A	G	0.007	0.0115	0.245	FALSE	FALSE	FALSE	ieu-b-2	8	85687107	0.0166	63926	0.487	Alzheimer's disease || id:ieu-b-2	Alzheimer's disease	Alzheimer's disease || ||	TRUE	igd	0.0015	2.342e-06	5594	M00064.metal.pos.txt.gz	TRUE	reported	Y1kopr	2	TRUE	0.00387796	21.77
rs2905873	A	C	A	C	0.0055	0.0086	0.6858	FALSE	FALSE	FALSE	ieu-b-2	17	29532356	0.0162	63926	0.5943	Alzheimer's disease || id:ieu-b-2	Alzheimer's disease	Alzheimer's disease || ||	TRUE	igd	0.0012	2.966e-06	7354	M00064.metal.pos.txt.gz	TRUE	reported	Y1kopr	2	TRUE	0.0028484	21.0012
rs6831907	T	C	T	C	0.0206	-0.0034	0.0395	FALSE	FALSE	FALSE	ieu-b-2	4	190764068	0.0541	63926	0.9498	Alzheimer's disease || id:ieu-b-2	Alzheimer's disease	Alzheimer's disease || ||	TRUE	igd	0.0046	7.053e-06	1760	M00064.metal.pos.txt.gz	TRUE	reported	Y1kopr	2	TRUE	0.0112664	20.032	TRUE	rs6831907	rs112960293	T	C	T	C
rs10426415	A	G	A	G	-0.0086	-0.0195	0.878	FALSE	FALSE	FALSE	ieu-b-2	19	41209177	0.0218	63926	0.3697	Alzheimer's disease || id:ieu-b-2	Alzheimer's disease	Alzheimer's disease || ||	TRUE	igd	0.0018	3.109e-06	7361	M00513.metal.pos.txt.gz	TRUE	reported	8njlpz	2	TRUE	0.00309151	22.821	TRUE	rs10426415	rs2288450	G	A	T	C
rs10519445	A	G	A	G	-0.0045	-0.0023	0.5338	FALSE	FALSE	FALSE	ieu-b-2	15	24106808	0.0144	63926	0.8758	Alzheimer's disease || id:ieu-b-2	Alzheimer's disease	Alzheimer's disease || ||	TRUE	igd	0.0009	1.846e-06	7361	M00513.metal.pos.txt.gz	TRUE	reported	8njlpz	2	TRUE	0.00338478	24.9932	FALSE	rs10519445	rs10519445
rs11054328	T	C	T	C	0.0088	0.0084	0.1072	FALSE	FALSE	FALSE	ieu-b-2	12	11663755	0.0233	63926	0.7181	Alzheimer's disease || id:ieu-b-2	Alzheimer's disease	Alzheimer's disease || ||	TRUE	igd	0.0018	1.456e-06	7361	M00513.metal.pos.txt.gz	TRUE	reported	8njlpz	2	TRUE	0.0032365	23.8947	FALSE	rs11054328	rs11054328
rs11638382	T	C	T	C	-0.0171	-0.0152	0.1875	FALSE	FALSE	FALSE	ieu-b-2	15	29496888	0.0191	63926	0.4275	Alzheimer's disease || id:ieu-b-2	Alzheimer's disease	Alzheimer's disease || ||	TRUE	igd	0.0038	5.062e-06	1763	M00513.metal.pos.txt.gz	TRUE	reported	8njlpz	2	TRUE	0.0113557	20.227	FALSE	rs11638382	rs11638382
rs11694230	T	C	T	C	-0.0075	0.0035	0.3363	FALSE	FALSE	FALSE	ieu-b-2	2	6839127	0.0151	63926	0.818	Alzheimer's disease || id:ieu-b-2	Alzheimer's disease	Alzheimer's disease || ||	TRUE	igd	0.0017	9.003e-06	7361	M00513.metal.pos.txt.gz	TRUE	reported	8njlpz	2	TRUE	0.00263719	19.4584	FALSE	rs11694230	rs11694230
rs12175103	A	C	A	C	0.0048	-0.0009	0.4153	FALSE	FALSE	FALSE	ieu-b-2	6	100706809	0.0143	63926	0.9521	Alzheimer's disease || id:ieu-b-2	Alzheimer's disease	Alzheimer's disease || ||	TRUE	igd	0.0009	4.863e-07	7361	M00513.metal.pos.txt.gz	TRUE	reported	8njlpz	2	TRUE	0.00384933	28.4367	FALSE	rs12175103	rs12175103
rs12324230	T	C	T	C	0.0042	-0.0169	0.5209	FALSE	FALSE	FALSE	ieu-b-2	15	75806911	0.0142	63926	0.2356	Alzheimer's disease || id:ieu-b-2	Alzheimer's disease	Alzheimer's disease || ||	TRUE	igd	0.0009	8.677e-06	7361	M00513.metal.pos.txt.gz	TRUE	reported	8njlpz	2	TRUE	0.00294981	21.7719	FALSE	rs12324230	rs12324230
rs12801550	T	C	T	C	0.0088	-0.023	0.8705	FALSE	FALSE	FALSE	ieu-b-2	11	13993754	0.0217	63926	0.2901	Alzheimer's disease || id:ieu-b-2	Alzheimer's disease	Alzheimer's disease || ||	TRUE	igd	0.0018	9.639e-07	7361	M00513.metal.pos.txt.gz	TRUE	reported	8njlpz	2	TRUE	0.0032365	23.8947	FALSE	rs12801550	rs12801550
rs13031396	T	G	T	G	-0.0076	0.0118	0.2473	FALSE	FALSE	FALSE	ieu-b-2	2	60717399	0.0166	63926	0.4752	Alzheimer's disease || id:ieu-b-2	Alzheimer's disease	Alzheimer's disease || ||	TRUE	igd	0.0017	9.166e-06	7361	M00513.metal.pos.txt.gz	TRUE	reported	8njlpz	2	TRUE	0.00270779	19.9807	FALSE	rs13031396	rs13031396
rs1498350	A	C	A	C	0.0045	-0.0033	0.4954	FALSE	FALSE	FALSE	ieu-b-2	1	67294143	0.0145	63926	0.8221	Alzheimer's disease || id:ieu-b-2	Alzheimer's disease	Alzheimer's disease || ||	TRUE	igd	0.001	1.879e-06	7361	M00513.metal.pos.txt.gz	TRUE	reported	8njlpz	2	TRUE	0.00274344	20.2445	FALSE	rs1498350	rs1498350
rs17533525	T	C	T	C	0.0082	-0.0134	0.1534	FALSE	FALSE	FALSE	ieu-b-2	5	106779692	0.0198	63926	0.498901	Alzheimer's disease || id:ieu-b-2	Alzheimer's disease	Alzheimer's disease || ||	TRUE	igd	0.0018	5.037e-06	7361	M00513.metal.pos.txt.gz	TRUE	reported	8njlpz	2	TRUE	0.0028114	20.7474	FALSE	rs17533525	rs17533525
rs1955135	A	C	A	C	0.008	-0.0152	0.8659	FALSE	FALSE	FALSE	ieu-b-2	3	105165692	0.0194	63926	0.4321	Alzheimer's disease || id:ieu-b-2	Alzheimer's disease	Alzheimer's disease || ||	TRUE	igd	0.0018	9.994e-06	7361	M00513.metal.pos.txt.gz	TRUE	reported	8njlpz	2	TRUE	0.0026763	19.7477	TRUE	rs1955135	rs73183112	C	A	C	T
rs1990178	T	C	T	C	-0.0164	0.0004	0.1943	FALSE	FALSE	FALSE	ieu-b-2	7	21300265	0.0173	63926	0.9816	Alzheimer's disease || id:ieu-b-2	Alzheimer's disease	Alzheimer's disease || ||	TRUE	igd	0.0036	6.272e-06	1763	M00513.metal.pos.txt.gz	TRUE	reported	8njlpz	2	TRUE	0.0116345	20.7295	FALSE	rs1990178	rs1990178
rs2048277	A	G	A	G	0.0083	-0.0422	0.8956	FALSE	FALSE	FALSE	ieu-b-2	2	211151774	0.0232	63926	0.0680597	Alzheimer's disease || id:ieu-b-2	Alzheimer's disease	Alzheimer's disease || ||	TRUE	igd	0.0019	8.751e-06	7361	M00513.metal.pos.txt.gz	TRUE	reported	8njlpz	2	TRUE	0.00258576	19.0779	FALSE	rs2048277	rs2048277
rs2289804	A	G	A	G	-0.0143	-0.0464	0.9343	FALSE	FALSE	FALSE	ieu-b-2	10	69993032	0.0295	63926	0.1154	Alzheimer's disease || id:ieu-b-2	Alzheimer's disease	Alzheimer's disease || ||	TRUE	igd	0.0027	1.246e-07	7361	M00513.metal.pos.txt.gz	TRUE	reported	8njlpz	2	TRUE	0.00379626	28.0431	FALSE	rs2289804	rs2289804
rs2521310	T	C	T	C	0.009	-0.0158	0.874	FALSE	FALSE	FALSE	ieu-b-2	7	89352860	0.0206	63926	0.4422	Alzheimer's disease || id:ieu-b-2	Alzheimer's disease	Alzheimer's disease || ||	TRUE	igd	0.002	6.795e-06	5598	M00513.metal.pos.txt.gz	TRUE	reported	8njlpz	2	TRUE	0.00360433	20.2428	FALSE	rs2521310	rs2521310
rs4460629	T	C	T	C	-0.0045	0.0119	0.5224	FALSE	FALSE	FALSE	ieu-b-2	1	155135335	0.0144	63926	0.4093	Alzheimer's disease || id:ieu-b-2	Alzheimer's disease	Alzheimer's disease || ||	TRUE	igd	0.001	2.205e-06	7361	M00513.metal.pos.txt.gz	TRUE	reported	8njlpz	2	TRUE	0.00274344	20.2445	FALSE	rs4460629	rs4460629
rs6502247	A	G	A	G	-0.009	0.0272	0.119	FALSE	FALSE	FALSE	ieu-b-2	17	13203562	0.023	63926	0.2363	Alzheimer's disease || id:ieu-b-2	Alzheimer's disease	Alzheimer's disease || ||	TRUE	igd	0.002	6.795e-06	5598	M00513.metal.pos.txt.gz	TRUE	reported	8njlpz	2	TRUE	0.00360433	20.2428	FALSE	rs6502247	rs6502247
rs6663614	A	C	A	C	-0.0104	-0.0133	0.2085	FALSE	FALSE	FALSE	ieu-b-2	1	213097941	0.0201	63926	0.5091	Alzheimer's disease || id:ieu-b-2	Alzheimer's disease	Alzheimer's disease || ||	TRUE	igd	0.0022	3.057e-06	7361	M00513.metal.pos.txt.gz	TRUE	reported	8njlpz	2	TRUE	0.00302669	22.341	FALSE	rs6663614	rs6663614
rs9312777	T	C	T	C	0.0043	0.0074	0.4788	FALSE	FALSE	FALSE	ieu-b-2	5	11556754	0.0144	63926	0.6062	Alzheimer's disease || id:ieu-b-2	Alzheimer's disease	Alzheimer's disease || ||	TRUE	igd	0.0009	4.677e-06	7361	M00513.metal.pos.txt.gz	TRUE	reported	8njlpz	2	TRUE	0.00309151	22.821	FALSE	rs9312777	rs9312777
rs9456538	A	G	A	G	-0.0082	-0.0294	0.1493	FALSE	FALSE	FALSE	ieu-b-2	6	160853393	0.0193	63926	0.1279	Alzheimer's disease || id:ieu-b-2	Alzheimer's disease	Alzheimer's disease || ||	TRUE	igd	0.0018	4.198e-06	7361	M00513.metal.pos.txt.gz	TRUE	reported	8njlpz	2	TRUE	0.0028114	20.7474	FALSE	rs9456538	rs9456538
rs10788232	T	C	T	C	-0.0111	-0.0021	0.6825	FALSE	FALSE	FALSE	ieu-b-2	10	123803584	0.016	63926	0.8948	Alzheimer's disease || id:ieu-b-2	Alzheimer's disease	Alzheimer's disease || ||	TRUE	igd	0.0024	2.464e-06	7365	M00527.metal.pos.txt.gz	TRUE	reported	K5PbL2	2	TRUE	0.00289595	21.3848	FALSE	rs10788232	rs10788232
rs1193345	A	G	A	G	-0.0216	0.0112	0.9357	FALSE	FALSE	FALSE	ieu-b-2	1	17913714	0.0309	63926	0.717399	Alzheimer's disease || id:ieu-b-2	Alzheimer's disease	Alzheimer's disease || ||	TRUE	igd	0.0045	1.434e-06	7365	M00527.metal.pos.txt.gz	TRUE	reported	K5PbL2	2	TRUE	0.00311855	23.0337	FALSE	rs1193345	rs1193345
rs1330523	A	G	A	G	-0.0117	-0.009	0.2326	FALSE	FALSE	FALSE	ieu-b-2	13	104925616	0.0169	63926	0.593999	Alzheimer's disease || id:ieu-b-2	Alzheimer's disease	Alzheimer's disease || ||	TRUE	igd	0.0024	1.561e-06	7365	M00527.metal.pos.txt.gz	TRUE	reported	K5PbL2	2	TRUE	0.00321645	23.7592	FALSE	rs1330523	rs1330523
rs2000812	T	C	T	C	0.0111	-0.005	0.8223	FALSE	FALSE	FALSE	ieu-b-2	18	47093790	0.0185	63926	0.785199	Alzheimer's disease || id:ieu-b-2	Alzheimer's disease	Alzheimer's disease || ||	TRUE	igd	0.0025	9.7e-06	7365	M00527.metal.pos.txt.gz	TRUE	reported	K5PbL2	2	TRUE	0.00266951	19.7082	FALSE	rs2000812	rs2000812
rs3785024	A	G	A	G	-0.0223	-0.0114	0.9469	FALSE	FALSE	FALSE	ieu-b-2	16	84136233	0.0302	63926	0.706801	Alzheimer's disease || id:ieu-b-2	Alzheimer's disease	Alzheimer's disease || ||	TRUE	igd	0.0049	5.562e-06	7365	M00527.metal.pos.txt.gz	TRUE	reported	K5PbL2	2	TRUE	0.0028043	20.7062	FALSE	rs3785024	rs3785024
rs4635489	A	G	A	G	0.0364	0.0335	0.0177	FALSE	FALSE	FALSE	ieu-b-2	2	30126856	0.0526	63926	0.5236	Alzheimer's disease || id:ieu-b-2	Alzheimer's disease	Alzheimer's disease || ||	TRUE	igd	0.008	5.663e-06	7365	M00527.metal.pos.txt.gz	TRUE	reported	K5PbL2	2	TRUE	0.00280305	20.6969	FALSE	rs4635489	rs4635489
rs4718532	T	C	T	C	-0.016	0.0023	0.5052	FALSE	FALSE	FALSE	ieu-b-2	7	66805000	0.0143	63926	0.8743	Alzheimer's disease || id:ieu-b-2	Alzheimer's disease	Alzheimer's disease || ||	TRUE	igd	0.0035	6.605e-06	1761	M00527.metal.pos.txt.gz	TRUE	reported	K5PbL2	2	TRUE	0.0117279	20.8742	FALSE	rs4718532	rs4718532
rs723526	A	G	A	G	-0.011	-0.0101	0.1994	FALSE	FALSE	FALSE	ieu-b-2	7	55141908	0.0178	63926	0.57	Alzheimer's disease || id:ieu-b-2	Alzheimer's disease	Alzheimer's disease || ||	TRUE	igd	0.0024	6.624e-06	7365	M00527.metal.pos.txt.gz	TRUE	reported	K5PbL2	2	TRUE	0.00284415	21.0012	TRUE	rs723526	rs6960438	A	G	C	T
rs780093	T	C	T	C	0.0117	0.0176	0.4	FALSE	FALSE	FALSE	ieu-b-2	2	27742603	0.0145	63926	0.2232	Alzheimer's disease || id:ieu-b-2	Alzheimer's disease	Alzheimer's disease || ||	TRUE	igd	0.0023	1.887e-07	7365	M00527.metal.pos.txt.gz	TRUE	reported	K5PbL2	2	TRUE	0.00350123	25.8701	FALSE	rs780093	rs780093
rs11224003	A	G	A	G	0.0419	0.0105	0.177	FALSE	FALSE	FALSE	ieu-b-2	11	134637840	0.0179	63926	0.556	Alzheimer's disease || id:ieu-b-2	Alzheimer's disease	Alzheimer's disease || ||	TRUE	igd	0.0093	7.072e-06	7371	M00542.metal.pos.txt.gz	TRUE	reported	RlH6MJ	2	TRUE	0.00274626	20.2929
rs13288937	A	C	A	C	0.2488	0.0481	0.0205	FALSE	FALSE	FALSE	ieu-b-2	9	18117253	0.0663	63926	0.4681	Alzheimer's disease || id:ieu-b-2	Alzheimer's disease	Alzheimer's disease || ||	TRUE	igd	0.0526	2.287e-06	1766	M00542.metal.pos.txt.gz	TRUE	reported	RlH6MJ	2	TRUE	0.0125104	22.3479
rs2295758	T	C	T	C	-0.1137	0.0446	0.9754	FALSE	FALSE	FALSE	ieu-b-2	11	35236125	0.0464	63926	0.3358	Alzheimer's disease || id:ieu-b-2	Alzheimer's disease	Alzheimer's disease || ||	TRUE	igd	0.0255	8.568e-06	7371	M00542.metal.pos.txt.gz	TRUE	reported	RlH6MJ	2	TRUE	0.00268995	19.8757
rs2711506	A	G	A	G	-0.0326	0.008	0.5343	FALSE	FALSE	FALSE	ieu-b-2	7	68256685	0.0144	63926	0.579301	Alzheimer's disease || id:ieu-b-2	Alzheimer's disease	Alzheimer's disease || ||	TRUE	igd	0.0072	6.349e-06	7371	M00542.metal.pos.txt.gz	TRUE	reported	RlH6MJ	2	TRUE	0.00277356	20.4952
rs4297577	T	C	T	C	0.0977	-0.0086	0.0384	FALSE	FALSE	FALSE	ieu-b-2	13	80231387	0.0402	63926	0.8314	Alzheimer's disease || id:ieu-b-2	Alzheimer's disease	Alzheimer's disease || ||	TRUE	igd	0.0209	2.938e-06	7371	M00542.metal.pos.txt.gz	TRUE	reported	RlH6MJ	2	TRUE	0.00295586	21.8463
rs4838537	T	C	T	C	0.3226	-0.0351	0.0133	FALSE	FALSE	FALSE	ieu-b-2	10	50827721	0.0426	63926	0.41	Alzheimer's disease || id:ieu-b-2	Alzheimer's disease	Alzheimer's disease || ||	TRUE	igd	0.0699	3.964e-06	1766	M00542.metal.pos.txt.gz	TRUE	reported	RlH6MJ	2	TRUE	0.0119173	21.2756
rs6493912	T	C	T	C	-0.0368	-0.0289	0.7431	FALSE	FALSE	FALSE	ieu-b-2	15	57600488	0.0165	63926	0.0791407	Alzheimer's disease || id:ieu-b-2	Alzheimer's disease	Alzheimer's disease || ||	TRUE	igd	0.0081	5.359e-06	7371	M00542.metal.pos.txt.gz	TRUE	reported	RlH6MJ	2	TRUE	0.00279245	20.6352
rs7314742	T	G	T	G	-0.0358	0.0238	0.2662	FALSE	FALSE	FALSE	ieu-b-2	12	122212752	0.0168	63926	0.1564	Alzheimer's disease || id:ieu-b-2	Alzheimer's disease	Alzheimer's disease || ||	TRUE	igd	0.008	8.508e-06	7371	M00542.metal.pos.txt.gz	TRUE	reported	RlH6MJ	2	TRUE	0.00270945	20.0202
rs8000457	T	C	T	C	-0.2093	0.0326	0.9661	FALSE	FALSE	FALSE	ieu-b-2	13	22871975	0.0276	63926	0.2369	Alzheimer's disease || id:ieu-b-2	Alzheimer's disease	Alzheimer's disease || ||	TRUE	igd	0.0433	1.351e-06	1766	M00542.metal.pos.txt.gz	TRUE	reported	RlH6MJ	2	TRUE	0.0130576	23.3384
rs1176413	T	C	T	C	-0.1032	-0.0044	0.1873	FALSE	FALSE	FALSE	ieu-b-2	10	132574025	0.0183	63926	0.8085	Alzheimer's disease || id:ieu-b-2	Alzheimer's disease	Alzheimer's disease || ||	TRUE	igd	0.0219	2.545e-06	1233	M00553.metal.pos.txt.gz	TRUE	reported	3DxONC	2	TRUE	0.0176912	22.17
rs1556938	T	G	T	G	-0.1815	-0.058	0.0466	FALSE	FALSE	FALSE	ieu-b-2	1	180489915	0.0307	63926	0.0583795	Alzheimer's disease || id:ieu-b-2	Alzheimer's disease	Alzheimer's disease || ||	TRUE	igd	0.041	9.589e-06	1233	M00553.metal.pos.txt.gz	TRUE	reported	3DxONC	2	TRUE	0.015645	19.565
rs1605457	T	C	T	C	0.3731	-0.0264	0.9643	FALSE	FALSE	FALSE	ieu-b-2	18	68662821	0.0311	63926	0.3959	Alzheimer's disease || id:ieu-b-2	Alzheimer's disease	Alzheimer's disease || ||	TRUE	igd	0.08	3.097e-06	283	M00553.metal.pos.txt.gz	TRUE	reported	3DxONC	2	TRUE	0.0713717	21.5968
rs17800513	T	G	T	G	-0.1308	-0.0197	0.1085	FALSE	FALSE	FALSE	ieu-b-2	19	51314692	0.0239	63926	0.4101	Alzheimer's disease || id:ieu-b-2	Alzheimer's disease	Alzheimer's disease || ||	TRUE	igd	0.0273	1.575e-06	1233	M00553.metal.pos.txt.gz	TRUE	reported	3DxONC	2	TRUE	0.0182775	22.9184
rs2075317	T	C	T	C	0.0732	-0.0193	0.5417	FALSE	FALSE	FALSE	ieu-b-2	12	4492315	0.0142	63926	0.1742	Alzheimer's disease || id:ieu-b-2	Alzheimer's disease	Alzheimer's disease || ||	TRUE	igd	0.0165	9.187e-06	1233	M00553.metal.pos.txt.gz	TRUE	reported	3DxONC	2	TRUE	0.0157114	19.6494
rs2211372	T	C	T	C	0.3317	-0.0697	0.985	FALSE	FALSE	FALSE	ieu-b-2	6	22587398	0.0562	63926	0.2149	Alzheimer's disease || id:ieu-b-2	Alzheimer's disease	Alzheimer's disease || ||	TRUE	igd	0.0696	1.869e-06	1233	M00553.metal.pos.txt.gz	TRUE	reported	3DxONC	2	TRUE	0.0180876	22.6761
rs2234233	A	G	A	G	-0.1234	0.0454	0.135	FALSE	FALSE	FALSE	ieu-b-2	5	9629529	0.0199	63926	0.0222101	Alzheimer's disease || id:ieu-b-2	Alzheimer's disease	Alzheimer's disease || ||	TRUE	igd	0.0248	6.376e-07	1233	M00553.metal.pos.txt.gz	TRUE	reported	3DxONC	2	TRUE	0.0196847	24.7185
rs6468437	T	C	T	C	0.1246	0.037	0.8334	FALSE	FALSE	FALSE	ieu-b-2	8	37590446	0.0196	63926	0.0590106	Alzheimer's disease || id:ieu-b-2	Alzheimer's disease	Alzheimer's disease || ||	TRUE	igd	0.0277	6.86e-06	1233	M00553.metal.pos.txt.gz	TRUE	reported	3DxONC	2	TRUE	0.0161452	20.2009
rs6816298	A	G	A	G	0.1842	-0.0092	0.8254	FALSE	FALSE	FALSE	ieu-b-2	4	65144051	0.0181	63926	0.6112	Alzheimer's disease || id:ieu-b-2	Alzheimer's disease	Alzheimer's disease || ||	TRUE	igd	0.0403	4.76e-06	283	M00553.metal.pos.txt.gz	TRUE	reported	3DxONC	2	TRUE	0.0687465	20.7438
rs7482087	T	C	T	C	-0.5162	-0.0583	0.0254	FALSE	FALSE	FALSE	ieu-b-2	11	11655316	0.0438	63926	0.1826	Alzheimer's disease || id:ieu-b-2	Alzheimer's disease	Alzheimer's disease || ||	TRUE	igd	0.1064	1.237e-06	283	M00553.metal.pos.txt.gz	TRUE	reported	3DxONC	2	TRUE	0.0767838	23.3707
rs9614985	A	G	A	G	-0.0855	-0.0197	0.4177	FALSE	FALSE	FALSE	ieu-b-2	22	45320631	0.0145	63926	0.1751	Alzheimer's disease || id:ieu-b-2	Alzheimer's disease	Alzheimer's disease || ||	TRUE	igd	0.0177	1.283e-06	1233	M00553.metal.pos.txt.gz	TRUE	reported	3DxONC	2	TRUE	0.0185729	23.296
rs1039293	A	G	A	G	0.0709	-0.0126	0.4948	FALSE	FALSE	FALSE	ieu-b-2	3	25155294	0.0143	63926	0.3765	Alzheimer's disease || id:ieu-b-2	Alzheimer's disease	Alzheimer's disease || ||	TRUE	igd	0.0153	3.393e-06	1713	M00569.metal.pos.txt.gz	TRUE	reported	Bd4LNW	2	TRUE	0.0123806	21.4488
rs1397829	A	G	A	G	0.042	-0.0045	0.5328	FALSE	FALSE	FALSE	ieu-b-2	4	23587996	0.0143	63926	0.7519	Alzheimer's disease || id:ieu-b-2	Alzheimer's disease	Alzheimer's disease || ||	TRUE	igd	0.0085	7.076e-07	7274	M00569.metal.pos.txt.gz	TRUE	reported	Bd4LNW	2	TRUE	0.00334528	24.4085
rs16902976	T	G	T	G	-0.1325	-0.0002	0.0232	FALSE	FALSE	FALSE	ieu-b-2	5	36369458	0.041	63926	0.9954	Alzheimer's disease || id:ieu-b-2	Alzheimer's disease	Alzheimer's disease || ||	TRUE	igd	0.0294	6.361e-06	7274	M00569.metal.pos.txt.gz	TRUE	reported	Bd4LNW	2	TRUE	0.00278454	20.3057
rs2446427	T	C	T	C	-0.0554	0.0275	0.8371	FALSE	FALSE	FALSE	ieu-b-2	15	51672513	0.0188	63926	0.144	Alzheimer's disease || id:ieu-b-2	Alzheimer's disease	Alzheimer's disease || ||	TRUE	igd	0.0122	5.211e-06	7274	M00569.metal.pos.txt.gz	TRUE	reported	Bd4LNW	2	TRUE	0.00282681	20.6149
rs2472297	T	C	T	C	-0.0668	0.0186	0.2362	FALSE	FALSE	FALSE	ieu-b-2	15	75027880	0.0176	63926	0.2903	Alzheimer's disease || id:ieu-b-2	Alzheimer's disease	Alzheimer's disease || ||	TRUE	igd	0.0104	1.502e-10	7274	M00569.metal.pos.txt.gz	TRUE	reported	Bd4LNW	2	TRUE	0.00563971	41.2446
rs384814	A	G	A	G	0.1452	-0.0056	0.0255	FALSE	FALSE	FALSE	ieu-b-2	8	9119918	0.028	63926	0.8417	Alzheimer's disease || id:ieu-b-2	Alzheimer's disease	Alzheimer's disease || ||	TRUE	igd	0.0326	8.35e-06	7274	M00569.metal.pos.txt.gz	TRUE	reported	Bd4LNW	2	TRUE	0.00271983	19.8326
rs6603123	T	G	T	G	0.0865	0.033	0.3939	FALSE	FALSE	FALSE	ieu-b-2	19	7854674	0.015	63926	0.0283198	Alzheimer's disease || id:ieu-b-2	Alzheimer's disease	Alzheimer's disease || ||	TRUE	igd	0.0193	7.84e-06	1713	M00569.metal.pos.txt.gz	TRUE	reported	Bd4LNW	2	TRUE	0.0115904	20.0637
rs6968554	A	G	A	G	0.0644	-0.0144	0.3756	FALSE	FALSE	FALSE	ieu-b-2	7	17287106	0.0148	63926	0.33	Alzheimer's disease || id:ieu-b-2	Alzheimer's disease	Alzheimer's disease || ||	TRUE	igd	0.0086	8.677e-14	7274	M00569.metal.pos.txt.gz	TRUE	reported	Bd4LNW	2	TRUE	0.00765009	56.0603
rs946712	A	C	A	C	0.1039	0.0391	0.9559	FALSE	FALSE	FALSE	ieu-b-2	9	134389070	0.0334	63926	0.2417	Alzheimer's disease || id:ieu-b-2	Alzheimer's disease	Alzheimer's disease || ||	TRUE	igd	0.0212	9.586e-07	7274	M00569.metal.pos.txt.gz	TRUE	reported	Bd4LNW	2	TRUE	0.0032912	24.0126
rs12091176	A	G	A	G	0.127	-0.0112	0.0264	FALSE	FALSE	FALSE	ieu-b-2	1	216335575	0.0171	63926	0.5119	Alzheimer's disease || id:ieu-b-2	Alzheimer's disease	Alzheimer's disease || ||	TRUE	igd	0.0271	2.814e-06	1002	M00575.metal.pos.txt.gz	TRUE	reported	LlO41B	2	TRUE	0.0214479	21.918	TRUE	rs12091176	rs9661602	A	G	C	T
rs12426131	A	G	A	G	0.0246	0.0066	0.1446	FALSE	FALSE	FALSE	ieu-b-2	12	46567909	0.0198	63926	0.7403	Alzheimer's disease || id:ieu-b-2	Alzheimer's disease	Alzheimer's disease || ||	TRUE	igd	0.0051	1.681e-06	5502	M00575.metal.pos.txt.gz	TRUE	reported	LlO41B	2	TRUE	0.00421092	23.258
rs526744	T	C	T	C	-0.021	-0.0306	0.243	FALSE	FALSE	FALSE	ieu-b-2	19	49300605	0.0175	63926	0.07993	Alzheimer's disease || id:ieu-b-2	Alzheimer's disease	Alzheimer's disease || ||	TRUE	igd	0.0042	7.141e-07	4500	M00575.metal.pos.txt.gz	TRUE	reported	LlO41B	2	TRUE	0.00552486	24.9889
rs7790791	T	C	T	C	0.0594	0.034	0.0873	FALSE	FALSE	FALSE	ieu-b-2	7	139994273	0.0245	63926	0.1652	Alzheimer's disease || id:ieu-b-2	Alzheimer's disease	Alzheimer's disease || ||	TRUE	igd	0.013	4.672e-06	1002	M00575.metal.pos.txt.gz	TRUE	reported	LlO41B	2	TRUE	0.0204109	20.8362
rs2456584	A	G	A	G	-0.0179	-0.0177	0.5393	FALSE	FALSE	FALSE	ieu-b-2	19	51313145	0.0143	63926	0.2163	Alzheimer's disease || id:ieu-b-2	Alzheimer's disease	Alzheimer's disease || ||	TRUE	igd	0.0037	1.635e-06	7333	M00577.metal.pos.txt.gz	TRUE	reported	XwjMzl	2	TRUE	0.00318154	23.3983
rs4663119	A	G	A	G	0.0331	0.002	0.0773	FALSE	FALSE	FALSE	ieu-b-2	2	235172988	0.0263	63926	0.9393	Alzheimer's disease || id:ieu-b-2	Alzheimer's disease	Alzheimer's disease || ||	TRUE	igd	0.0074	7.324e-06	7333	M00577.metal.pos.txt.gz	TRUE	reported	XwjMzl	2	TRUE	0.00272099	20.002
rs661454	A	G	A	G	0.0317	0.0296	0.0848	FALSE	FALSE	FALSE	ieu-b-2	6	50620678	0.0244	63926	0.2247	Alzheimer's disease || id:ieu-b-2	Alzheimer's disease	Alzheimer's disease || ||	TRUE	igd	0.0065	1.313e-06	7333	M00577.metal.pos.txt.gz	TRUE	reported	XwjMzl	2	TRUE	0.00323299	23.7779
rs10736	T	C	T	C	-0.0118	0.017	0.2011	FALSE	FALSE	FALSE	ieu-b-2	7	32526687	0.018	63926	0.3439	Alzheimer's disease || id:ieu-b-2	Alzheimer's disease	Alzheimer's disease || ||	TRUE	igd	0.0026	4.731e-06	7345	M00584.metal.pos.txt.gz	TRUE	reported	DzqSnm	2	TRUE	0.00279646	20.592
rs10982244	A	G	A	G	-0.0177	-0.0324	0.6098	FALSE	FALSE	FALSE	ieu-b-2	9	117250278	0.0147	63926	0.0277901	Alzheimer's disease || id:ieu-b-2	Alzheimer's disease	Alzheimer's disease || ||	TRUE	igd	0.004	8.931e-06	1754	M00584.metal.pos.txt.gz	TRUE	reported	DzqSnm	2	TRUE	0.0110402	19.5583
rs11676911	A	G	A	G	-0.0429	-0.009	0.0216	FALSE	FALSE	FALSE	ieu-b-2	2	129124919	0.0373	63926	0.8084	Alzheimer's disease || id:ieu-b-2	Alzheimer's disease	Alzheimer's disease || ||	TRUE	igd	0.0084	3.659e-07	7345	M00584.metal.pos.txt.gz	TRUE	reported	DzqSnm	2	TRUE	0.00353854	26.0758
rs1181723	A	G	A	G	0.0116	-0.0116	0.2086	FALSE	FALSE	FALSE	ieu-b-2	7	141110146	0.0179	63926	0.5161	Alzheimer's disease || id:ieu-b-2	Alzheimer's disease	Alzheimer's disease || ||	TRUE	igd	0.0026	5.629e-06	7345	M00584.metal.pos.txt.gz	TRUE	reported	DzqSnm	2	TRUE	0.00270273	19.8999
rs12474099	A	G	A	G	-0.0202	0.0286	0.0649	FALSE	FALSE	FALSE	ieu-b-2	2	26832666	0.0258	63926	0.2665	Alzheimer's disease || id:ieu-b-2	Alzheimer's disease	Alzheimer's disease || ||	TRUE	igd	0.0043	1.968e-06	7345	M00584.metal.pos.txt.gz	TRUE	reported	DzqSnm	2	TRUE	0.00299551	22.0621
rs1260326	T	C	T	C	-0.0439	0.0147	0.4088	FALSE	FALSE	FALSE	ieu-b-2	2	27730940	0.0145	63926	0.3099	Alzheimer's disease || id:ieu-b-2	Alzheimer's disease	Alzheimer's disease || ||	TRUE	igd	0.0024	1.296e-77	7345	M00584.metal.pos.txt.gz	TRUE	reported	DzqSnm	2	TRUE	0.0435681	334.494
rs13116473	A	G	A	G	-0.0448	-0.0599	0.9853	FALSE	FALSE	FALSE	ieu-b-2	4	39184712	0.0591	63926	0.3102	Alzheimer's disease || id:ieu-b-2	Alzheimer's disease	Alzheimer's disease || ||	TRUE	igd	0.0096	2.932e-06	7345	M00584.metal.pos.txt.gz	TRUE	reported	DzqSnm	2	TRUE	0.00295621	21.7718
rs16932803	T	G	T	G	-0.0121	0.0217	0.1673	FALSE	FALSE	FALSE	ieu-b-2	9	35961087	0.0193	63926	0.2622	Alzheimer's disease || id:ieu-b-2	Alzheimer's disease	Alzheimer's disease || ||	TRUE	igd	0.0026	5.005e-06	7345	M00584.metal.pos.txt.gz	TRUE	reported	DzqSnm	2	TRUE	0.00294004	21.6524
rs17061914	A	G	A	G	-0.0146	-0.0022	0.8581	FALSE	FALSE	FALSE	ieu-b-2	5	162989491	0.0202	63926	0.9117	Alzheimer's disease || id:ieu-b-2	Alzheimer's disease	Alzheimer's disease || ||	TRUE	igd	0.0033	8.766e-06	7345	M00584.metal.pos.txt.gz	TRUE	reported	DzqSnm	2	TRUE	0.00265785	19.5686
rs1841535	T	G	T	G	0.0252	-0.0038	0.1482	FALSE	FALSE	FALSE	ieu-b-2	3	131615890	0.0162	63926	0.8142	Alzheimer's disease || id:ieu-b-2	Alzheimer's disease	Alzheimer's disease || ||	TRUE	igd	0.0056	6.998e-06	1754	M00584.metal.pos.txt.gz	TRUE	reported	DzqSnm	2	TRUE	0.0114133	20.2269
rs2270451	A	G	A	G	0.0152	-0.0346	0.8941	FALSE	FALSE	FALSE	ieu-b-2	12	12849826	0.023	63926	0.1325	Alzheimer's disease || id:ieu-b-2	Alzheimer's disease	Alzheimer's disease || ||	TRUE	igd	0.0034	7.525e-06	7345	M00584.metal.pos.txt.gz	TRUE	reported	DzqSnm	2	TRUE	0.00271367	19.9807
rs2272172	T	C	T	C	-0.0648	-0.0101	0.0226	FALSE	FALSE	FALSE	ieu-b-2	7	105251106	0.0489	63926	0.8364	Alzheimer's disease || id:ieu-b-2	Alzheimer's disease	Alzheimer's disease || ||	TRUE	igd	0.0145	7.508e-06	1754	M00584.metal.pos.txt.gz	TRUE	reported	DzqSnm	2	TRUE	0.0112582	19.9489
rs2304684	T	C	T	C	-0.0438	0.0847	0.0182	FALSE	FALSE	FALSE	ieu-b-2	2	27466368	0.0516	63926	0.1007	Alzheimer's disease || id:ieu-b-2	Alzheimer's disease	Alzheimer's disease || ||	TRUE	igd	0.0094	3.021e-06	7345	M00584.metal.pos.txt.gz	TRUE	reported	DzqSnm	2	TRUE	0.00294726	21.7057
rs2723713	T	C	T	C	-0.0356	-0.0438	0.0254	FALSE	FALSE	FALSE	ieu-b-2	4	169599841	0.0469	63926	0.3497	Alzheimer's disease || id:ieu-b-2	Alzheimer's disease	Alzheimer's disease || ||	TRUE	igd	0.008	9.19e-06	7345	M00584.metal.pos.txt.gz	TRUE	reported	DzqSnm	2	TRUE	0.0026888	19.7971
rs7007251	A	G	A	G	-0.015	0.0222	0.1057	FALSE	FALSE	FALSE	ieu-b-2	8	103054099	0.0227	63926	0.3273	Alzheimer's disease || id:ieu-b-2	Alzheimer's disease	Alzheimer's disease || ||	TRUE	igd	0.0034	8.76e-06	7345	M00584.metal.pos.txt.gz	TRUE	reported	DzqSnm	2	TRUE	0.00264292	19.4584
rs937813	T	C	T	C	0.0271	0.0018	0.9025	FALSE	FALSE	FALSE	ieu-b-2	2	28301540	0.0229	63926	0.9377	Alzheimer's disease || id:ieu-b-2	Alzheimer's disease	Alzheimer's disease || ||	TRUE	igd	0.0039	2.645e-12	7345	M00584.metal.pos.txt.gz	TRUE	reported	DzqSnm	2	TRUE	0.00653088	48.2715
rs991670	T	C	T	C	-0.0111	-0.0247	0.6624	FALSE	FALSE	FALSE	ieu-b-2	4	54558299	0.0153	63926	0.1059	Alzheimer's disease || id:ieu-b-2	Alzheimer's disease	Alzheimer's disease || ||	TRUE	igd	0.0025	7.476e-06	7345	M00584.metal.pos.txt.gz	TRUE	reported	DzqSnm	2	TRUE	0.00267676	19.7082
rs10237319	T	C	T	C	0.0226	-0.0373	0.1467	FALSE	FALSE	FALSE	ieu-b-2	7	4073601	0.02	63926	0.0618899	Alzheimer's disease || id:ieu-b-2	Alzheimer's disease	Alzheimer's disease || ||	TRUE	igd	0.0051	9.785e-06	7237	M00599.metal.pos.txt.gz	TRUE	reported	Kv4GV3	2	TRUE	0.00270608	19.6316
rs11216267	T	C	T	C	0.0168	-0.0238	0.6435	FALSE	FALSE	FALSE	ieu-b-2	11	116952392	0.0147	63926	0.1053	Alzheimer's disease || id:ieu-b-2	Alzheimer's disease	Alzheimer's disease || ||	TRUE	igd	0.0035	1.56e-06	7237	M00599.metal.pos.txt.gz	TRUE	reported	Kv4GV3	2	TRUE	0.00317354	23.0336
rs11259923	A	G	A	G	0.042	-0.0139	0.8139	FALSE	FALSE	FALSE	ieu-b-2	15	84535704	0.0179	63926	0.4384	Alzheimer's disease || id:ieu-b-2	Alzheimer's disease	Alzheimer's disease || ||	TRUE	igd	0.0091	3.916e-06	1723	M00599.metal.pos.txt.gz	TRUE	reported	Kv4GV3	2	TRUE	0.0122122	21.277
rs1133034	T	C	T	C	0.032	-0.0226	0.0757	FALSE	FALSE	FALSE	ieu-b-2	3	182640615	0.0275	63926	0.4106	Alzheimer's disease || id:ieu-b-2	Alzheimer's disease	Alzheimer's disease || ||	TRUE	igd	0.0069	3.906e-06	7237	M00599.metal.pos.txt.gz	TRUE	reported	Kv4GV3	2	TRUE	0.00296316	21.5021
rs12515830	T	G	T	G	0.0244	-0.0105	0.8744	FALSE	FALSE	FALSE	ieu-b-2	5	101178314	0.0217	63926	0.628001	Alzheimer's disease || id:ieu-b-2	Alzheimer's disease	Alzheimer's disease || ||	TRUE	igd	0.0054	5.788e-06	7237	M00599.metal.pos.txt.gz	TRUE	reported	Kv4GV3	2	TRUE	0.00281326	20.4114
rs13195863	A	C	A	C	0.022	-0.0271	0.2043	FALSE	FALSE	FALSE	ieu-b-2	6	100393761	0.0177	63926	0.1244	Alzheimer's disease || id:ieu-b-2	Alzheimer's disease	Alzheimer's disease || ||	TRUE	igd	0.0044	4.127e-07	7237	M00599.metal.pos.txt.gz	TRUE	reported	Kv4GV3	2	TRUE	0.00344258	24.9931
rs2833657	A	G	A	G	0.0239	-0.0383	0.8254	FALSE	FALSE	FALSE	ieu-b-2	21	33478113	0.0186	63926	0.0394403	Alzheimer's disease || id:ieu-b-2	Alzheimer's disease	Alzheimer's disease || ||	TRUE	igd	0.0051	3.023e-06	7237	M00599.metal.pos.txt.gz	TRUE	reported	Kv4GV3	2	TRUE	0.00302539	21.9551
rs2964063	T	C	T	C	-0.0735	0.0739	0.9853	FALSE	FALSE	FALSE	ieu-b-2	5	173859251	0.0544	63926	0.1739	Alzheimer's disease || id:ieu-b-2	Alzheimer's disease	Alzheimer's disease || ||	TRUE	igd	0.0155	2.249e-06	7237	M00599.metal.pos.txt.gz	TRUE	reported	Kv4GV3	2	TRUE	0.00309746	22.4797
rs3925033	T	G	T	G	-0.0164	0.0131	0.4591	FALSE	FALSE	FALSE	ieu-b-2	12	18456713	0.0142	63926	0.3568	Alzheimer's disease || id:ieu-b-2	Alzheimer's disease	Alzheimer's disease || ||	TRUE	igd	0.0035	2.593e-06	7237	M00599.metal.pos.txt.gz	TRUE	reported	Kv4GV3	2	TRUE	0.00302467	21.9499
rs4648464	A	G	A	G	-0.0161	-0.0073	0.5522	FALSE	FALSE	FALSE	ieu-b-2	1	3171929	0.0149	63926	0.6227	Alzheimer's disease || id:ieu-b-2	Alzheimer's disease	Alzheimer's disease || ||	TRUE	igd	0.0036	9.373e-06	7237	M00599.metal.pos.txt.gz	TRUE	reported	Kv4GV3	2	TRUE	0.00275607	19.9952
rs6895278	T	C	T	C	0.0168	0.0104	0.3354	FALSE	FALSE	FALSE	ieu-b-2	5	147122020	0.0152	63926	0.4932	Alzheimer's disease || id:ieu-b-2	Alzheimer's disease	Alzheimer's disease || ||	TRUE	igd	0.0037	4.133e-06	7237	M00599.metal.pos.txt.gz	TRUE	reported	Kv4GV3	2	TRUE	0.00284067	20.6108
rs7941871	T	G	T	G	-0.024	0.0016	0.8353	FALSE	FALSE	FALSE	ieu-b-2	11	13228063	0.0186	63926	0.9334	Alzheimer's disease || id:ieu-b-2	Alzheimer's disease	Alzheimer's disease || ||	TRUE	igd	0.005	1.562e-06	7237	M00599.metal.pos.txt.gz	TRUE	reported	Kv4GV3	2	TRUE	0.00317354	23.0336	TRUE	rs7941871	rs7929040	G	T	A	G
rs924483	A	G	A	G	-0.0289	-0.0344	0.0916	FALSE	FALSE	FALSE	ieu-b-2	13	27061003	0.0251	63926	0.171	Alzheimer's disease || id:ieu-b-2	Alzheimer's disease	Alzheimer's disease || ||	TRUE	igd	0.0062	3.254e-06	7237	M00599.metal.pos.txt.gz	TRUE	reported	Kv4GV3	2	TRUE	0.00299331	21.7216
rs1007797	T	C	T	C	-0.0092	-0.001	0.879	FALSE	FALSE	FALSE	ieu-b-2	11	70734035	0.0215	63926	0.9631	Alzheimer's disease || id:ieu-b-2	Alzheimer's disease	Alzheimer's disease || ||	TRUE	igd	0.0018	6.491e-07	7354	M00606.metal.pos.txt.gz	TRUE	reported	fH1qEd	2	TRUE	0.0035397	26.1164
rs11033504	A	G	A	G	0.0143	-0.0088	0.9307	FALSE	FALSE	FALSE	ieu-b-2	11	36246782	0.0271	63926	0.744501	Alzheimer's disease || id:ieu-b-2	Alzheimer's disease	Alzheimer's disease || ||	TRUE	igd	0.0027	9.462e-08	7354	M00606.metal.pos.txt.gz	TRUE	reported	fH1qEd	2	TRUE	0.00379986	28.0431
rs11607704	T	C	T	C	0.0093	-0.0338	0.8783	FALSE	FALSE	FALSE	ieu-b-2	11	113548049	0.0227	63926	0.1359	Alzheimer's disease || id:ieu-b-2	Alzheimer's disease	Alzheimer's disease || ||	TRUE	igd	0.0019	6.939e-07	7354	M00606.metal.pos.txt.gz	TRUE	reported	fH1qEd	2	TRUE	0.0032473	23.9519
rs11705028	A	G	A	G	-0.0206	0.0233	0.0859	FALSE	FALSE	FALSE	ieu-b-2	22	27960098	0.0286	63926	0.4162	Alzheimer's disease || id:ieu-b-2	Alzheimer's disease	Alzheimer's disease || ||	TRUE	igd	0.0046	8.848e-06	7354	M00606.metal.pos.txt.gz	TRUE	reported	fH1qEd	2	TRUE	0.00271965	20.0494
rs12524738	A	G	A	G	0.0156	-0.0037	0.069	FALSE	FALSE	FALSE	ieu-b-2	6	140194149	0.0247	63926	0.8806	Alzheimer's disease || id:ieu-b-2	Alzheimer's disease	Alzheimer's disease || ||	TRUE	igd	0.0035	6.931e-06	7354	M00606.metal.pos.txt.gz	TRUE	reported	fH1qEd	2	TRUE	0.00269413	19.8607
rs12580704	T	C	T	C	0.0085	0.0054	0.1328	FALSE	FALSE	FALSE	ieu-b-2	12	98248254	0.0212	63926	0.7994	Alzheimer's disease || id:ieu-b-2	Alzheimer's disease	Alzheimer's disease || ||	TRUE	igd	0.0018	4.553e-06	7354	M00606.metal.pos.txt.gz	TRUE	reported	fH1qEd	2	TRUE	0.00302311	22.2933
rs131794	A	C	A	C	0.0146	-0.0143	0.2074	FALSE	FALSE	FALSE	ieu-b-2	22	50971752	0.0177	63926	0.4195	Alzheimer's disease || id:ieu-b-2	Alzheimer's disease	Alzheimer's disease || ||	TRUE	igd	0.0018	4.367e-16	7354	M00606.metal.pos.txt.gz	TRUE	reported	fH1qEd	2	TRUE	0.00886684	65.7722
rs1482928	T	G	T	G	0.0081	0.0085	0.7912	FALSE	FALSE	FALSE	ieu-b-2	15	81860965	0.018	63926	0.6385	Alzheimer's disease || id:ieu-b-2	Alzheimer's disease	Alzheimer's disease || ||	TRUE	igd	0.0018	4.415e-06	7354	M00606.metal.pos.txt.gz	TRUE	reported	fH1qEd	2	TRUE	0.00274604	20.2445
rs163425	A	G	A	G	0.0086	0.0079	0.8734	FALSE	FALSE	FALSE	ieu-b-2	5	156621333	0.0214	63926	0.710901	Alzheimer's disease || id:ieu-b-2	Alzheimer's disease	Alzheimer's disease || ||	TRUE	igd	0.0018	2.617e-06	7354	M00606.metal.pos.txt.gz	TRUE	reported	fH1qEd	2	TRUE	0.00309444	22.821
rs2686796	T	C	T	C	0.0094	0.0003	0.4524	FALSE	FALSE	FALSE	ieu-b-2	7	48102911	0.0145	63926	0.9834	Alzheimer's disease || id:ieu-b-2	Alzheimer's disease	Alzheimer's disease || ||	TRUE	igd	0.0017	1.889e-08	7354	M00606.metal.pos.txt.gz	TRUE	reported	fH1qEd	2	TRUE	0.00414031	30.5661
rs2904665	A	G	A	G	-0.0089	-0.01	0.861	FALSE	FALSE	FALSE	ieu-b-2	8	17035927	0.0196	63926	0.611299	Alzheimer's disease || id:ieu-b-2	Alzheimer's disease	Alzheimer's disease || ||	TRUE	igd	0.0018	9.187e-07	7354	M00606.metal.pos.txt.gz	TRUE	reported	fH1qEd	2	TRUE	0.00331337	24.4409
rs2982907	T	G	T	G	-0.0088	-0.0016	0.1465	FALSE	FALSE	FALSE	ieu-b-2	6	163580752	0.0199	63926	0.9352	Alzheimer's disease || id:ieu-b-2	Alzheimer's disease	Alzheimer's disease || ||	TRUE	igd	0.0018	1.281e-06	7354	M00606.metal.pos.txt.gz	TRUE	reported	fH1qEd	2	TRUE	0.00323957	23.8947
rs532545	T	C	T	C	-0.0095	0.0109	0.3065	FALSE	FALSE	FALSE	ieu-b-2	1	20915172	0.015	63926	0.4681	Alzheimer's disease || id:ieu-b-2	Alzheimer's disease	Alzheimer's disease || ||	TRUE	igd	0.0017	3.41e-08	7354	M00606.metal.pos.txt.gz	TRUE	reported	fH1qEd	2	TRUE	0.00422849	31.2199
rs6988242	T	G	T	G	0.0094	-0.0092	0.769	FALSE	FALSE	FALSE	ieu-b-2	8	25792789	0.0171	63926	0.590799	Alzheimer's disease || id:ieu-b-2	Alzheimer's disease	Alzheimer's disease || ||	TRUE	igd	0.0018	1.308e-07	7354	M00606.metal.pos.txt.gz	TRUE	reported	fH1qEd	2	TRUE	0.0036947	27.2642
rs7593385	A	C	A	C	0.0359	0.0484	0.9685	FALSE	FALSE	FALSE	ieu-b-2	2	135088453	0.0693	63926	0.4851	Alzheimer's disease || id:ieu-b-2	Alzheimer's disease	Alzheimer's disease || ||	TRUE	igd	0.008	6.873e-06	1766	M00606.metal.pos.txt.gz	TRUE	reported	fH1qEd	2	TRUE	0.0112744	20.1149
rs787496	A	G	A	G	0.0081	0.0251	0.1702	FALSE	FALSE	FALSE	ieu-b-2	1	68083054	0.0189	63926	0.184	Alzheimer's disease || id:ieu-b-2	Alzheimer's disease	Alzheimer's disease || ||	TRUE	igd	0.0018	5.979e-06	7354	M00606.metal.pos.txt.gz	TRUE	reported	fH1qEd	2	TRUE	0.00274604	20.2445
rs7948201	T	C	T	C	-0.023	-0.0017	0.9623	FALSE	FALSE	FALSE	ieu-b-2	11	129892812	0.0296	63926	0.9529	Alzheimer's disease || id:ieu-b-2	Alzheimer's disease	Alzheimer's disease || ||	TRUE	igd	0.0046	6.769e-07	7354	M00606.metal.pos.txt.gz	TRUE	reported	fH1qEd	2	TRUE	0.00338799	24.9932
rs9601054	T	C	T	C	0.0083	0.0187	0.162	FALSE	FALSE	FALSE	ieu-b-2	13	79082602	0.0191	63926	0.3279	Alzheimer's disease || id:ieu-b-2	Alzheimer's disease	Alzheimer's disease || ||	TRUE	igd	0.0018	4.237e-06	7354	M00606.metal.pos.txt.gz	TRUE	reported	fH1qEd	2	TRUE	0.00288293	21.2566	TRUE	rs9601054	rs17069932	T	C	T	C
rs977712	A	C	A	C	-0.0085	-0.0421	0.8633	FALSE	FALSE	FALSE	ieu-b-2	21	20070690	0.0228	63926	0.0652199	Alzheimer's disease || id:ieu-b-2	Alzheimer's disease	Alzheimer's disease || ||	TRUE	igd	0.0019	6.319e-06	7354	M00606.metal.pos.txt.gz	TRUE	reported	fH1qEd	2	TRUE	0.00271411	20.0084
rs12238083	T	C	T	C	0.0152	-0.0104	0.1389	FALSE	FALSE	FALSE	ieu-b-2	9	93741195	0.0204	63926	0.6102	Alzheimer's disease || id:ieu-b-2	Alzheimer's disease	Alzheimer's disease || ||	TRUE	igd	0.0033	3.008e-06	7333	M01105.metal.pos.txt.gz	TRUE	reported	1HRAF9	2	TRUE	0.00288485	21.21
rs12336893	T	G	T	G	0.0289	0.0181	0.9588	FALSE	FALSE	FALSE	ieu-b-2	9	2632365	0.0357	63926	0.6111	Alzheimer's disease || id:ieu-b-2	Alzheimer's disease	Alzheimer's disease || ||	TRUE	igd	0.0062	2.677e-06	7333	M01105.metal.pos.txt.gz	TRUE	reported	1HRAF9	2	TRUE	0.00295424	21.7217
rs13225022	A	G	A	G	-0.0123	-0.001	0.6784	FALSE	FALSE	FALSE	ieu-b-2	7	51849478	0.0152	63926	0.9464	Alzheimer's disease || id:ieu-b-2	Alzheimer's disease	Alzheimer's disease || ||	TRUE	igd	0.0026	1.402e-06	7333	M01105.metal.pos.txt.gz	TRUE	reported	1HRAF9	2	TRUE	0.00304269	22.3741
rs1477025	T	C	T	C	0.0109	0.0207	0.6545	FALSE	FALSE	FALSE	ieu-b-2	16	49811433	0.015	63926	0.1683	Alzheimer's disease || id:ieu-b-2	Alzheimer's disease	Alzheimer's disease || ||	TRUE	igd	0.0024	7.625e-06	7333	M01105.metal.pos.txt.gz	TRUE	reported	1HRAF9	2	TRUE	0.00280497	20.6211
rs1502520	T	G	T	G	0.0119	-0.002	0.7334	FALSE	FALSE	FALSE	ieu-b-2	17	51547100	0.0161	63926	0.8991	Alzheimer's disease || id:ieu-b-2	Alzheimer's disease	Alzheimer's disease || ||	TRUE	igd	0.0025	1.634e-06	7333	M01105.metal.pos.txt.gz	TRUE	reported	1HRAF9	2	TRUE	0.0030803	22.6514
rs16911296	A	G	A	G	-0.0209	-0.0136	0.0771	FALSE	FALSE	FALSE	ieu-b-2	11	12436827	0.0272	63926	0.615399	Alzheimer's disease || id:ieu-b-2	Alzheimer's disease	Alzheimer's disease || ||	TRUE	igd	0.0045	4.18e-06	7333	M01105.metal.pos.txt.gz	TRUE	reported	1HRAF9	2	TRUE	0.00293299	21.565
rs17087487	A	G	A	G	-0.0231	-0.0242	0.053	FALSE	FALSE	FALSE	ieu-b-2	4	57936947	0.0323	63926	0.453	Alzheimer's disease || id:ieu-b-2	Alzheimer's disease	Alzheimer's disease || ||	TRUE	igd	0.0052	7.997e-06	7333	M01105.metal.pos.txt.gz	TRUE	reported	1HRAF9	2	TRUE	0.00268391	19.7287
rs1956129	T	C	T	C	-0.0127	0.0038	0.7589	FALSE	FALSE	FALSE	ieu-b-2	14	40155324	0.0167	63926	0.8204	Alzheimer's disease || id:ieu-b-2	Alzheimer's disease	Alzheimer's disease || ||	TRUE	igd	0.0025	3.657e-07	7333	M01105.metal.pos.txt.gz	TRUE	reported	1HRAF9	2	TRUE	0.00350687	25.7994
rs2242415	A	C	A	C	0.0109	-0.0035	0.6233	FALSE	FALSE	FALSE	ieu-b-2	5	17225333	0.0153	63926	0.818	Alzheimer's disease || id:ieu-b-2	Alzheimer's disease	Alzheimer's disease || ||	TRUE	igd	0.0024	8.242e-06	7333	M01105.metal.pos.txt.gz	TRUE	reported	1HRAF9	2	TRUE	0.00280497	20.6211
rs4654501	A	G	A	G	0.0111	0.0008	0.7671	FALSE	FALSE	FALSE	ieu-b-2	1	4235768	0.017	63926	0.9638	Alzheimer's disease || id:ieu-b-2	Alzheimer's disease	Alzheimer's disease || ||	TRUE	igd	0.0025	9.227e-06	7333	M01105.metal.pos.txt.gz	TRUE	reported	1HRAF9	2	TRUE	0.00268113	19.7082
rs6075489	A	G	A	G	0.0113	0.0078	0.7177	FALSE	FALSE	FALSE	ieu-b-2	20	19208970	0.016	63926	0.6262	Alzheimer's disease || id:ieu-b-2	Alzheimer's disease	Alzheimer's disease || ||	TRUE	igd	0.0025	9.513e-06	7333	M01105.metal.pos.txt.gz	TRUE	reported	1HRAF9	2	TRUE	0.00277835	20.4248
rs7014120	A	G	A	G	0.0148	-0.0388	0.1341	FALSE	FALSE	FALSE	ieu-b-2	8	95786605	0.0201	63926	0.0539697	Alzheimer's disease || id:ieu-b-2	Alzheimer's disease	Alzheimer's disease || ||	TRUE	igd	0.0033	5.666e-06	7333	M01105.metal.pos.txt.gz	TRUE	reported	1HRAF9	2	TRUE	0.00273542	20.1084
rs7115681	T	C	T	C	-0.0131	-0.0126	0.4668	FALSE	FALSE	FALSE	ieu-b-2	11	42459273	0.0148	63926	0.3959	Alzheimer's disease || id:ieu-b-2	Alzheimer's disease	Alzheimer's disease || ||	TRUE	igd	0.0024	8.293e-08	7333	M01105.metal.pos.txt.gz	TRUE	reported	1HRAF9	2	TRUE	0.00404648	29.7853
rs7898173	A	G	A	G	-0.0143	0.0142	0.1419	FALSE	FALSE	FALSE	ieu-b-2	10	3429328	0.0213	63926	0.5056	Alzheimer's disease || id:ieu-b-2	Alzheimer's disease	Alzheimer's disease || ||	TRUE	igd	0.0032	6.806e-06	7333	M01105.metal.pos.txt.gz	TRUE	reported	1HRAF9	2	TRUE	0.00271587	19.9643
rs10492266	T	C	T	C	-0.0167	-0.0208	0.4255	FALSE	FALSE	FALSE	ieu-b-2	12	115605697	0.0145	63926	0.15	Alzheimer's disease || id:ieu-b-2	Alzheimer's disease	Alzheimer's disease || ||	TRUE	igd	0.0038	8.776e-06	5344	M01107.metal.pos.txt.gz	TRUE	reported	3EKD0C	2	TRUE	0.00360108	19.3065
rs10771223	A	G	A	G	0.0237	0.0113	0.78	FALSE	FALSE	FALSE	ieu-b-2	12	25651899	0.0168	63926	0.5029	Alzheimer's disease || id:ieu-b-2	Alzheimer's disease	Alzheimer's disease || ||	TRUE	igd	0.0046	2.871e-07	5344	M01107.metal.pos.txt.gz	TRUE	reported	3EKD0C	2	TRUE	0.00494268	26.535
rs11147404	T	G	T	G	0.0282	-0.0243	0.8872	FALSE	FALSE	FALSE	ieu-b-2	13	30539456	0.0213	63926	0.2556	Alzheimer's disease || id:ieu-b-2	Alzheimer's disease	Alzheimer's disease || ||	TRUE	igd	0.0063	8.687e-06	5344	M01107.metal.pos.txt.gz	TRUE	reported	3EKD0C	2	TRUE	0.0037353	20.0288
rs12718598	T	C	T	C	0.018	-0.0103	0.5178	FALSE	FALSE	FALSE	ieu-b-2	7	50428445	0.0143	63926	0.4726	Alzheimer's disease || id:ieu-b-2	Alzheimer's disease	Alzheimer's disease || ||	TRUE	igd	0.0037	1.491e-06	5344	M01107.metal.pos.txt.gz	TRUE	reported	3EKD0C	2	TRUE	0.00440916	23.6581
rs1431793	A	C	A	C	-0.0216	-0.002	0.7526	FALSE	FALSE	FALSE	ieu-b-2	2	236173098	0.0165	63926	0.904	Alzheimer's disease || id:ieu-b-2	Alzheimer's disease	Alzheimer's disease || ||	TRUE	igd	0.0046	2.901e-06	5344	M01107.metal.pos.txt.gz	TRUE	reported	3EKD0C	2	TRUE	0.00410901	22.0409
rs1447307	T	G	T	G	-0.0211	0.0118	0.227	FALSE	FALSE	FALSE	ieu-b-2	8	94286040	0.0175	63926	0.4999	Alzheimer's disease || id:ieu-b-2	Alzheimer's disease	Alzheimer's disease || ||	TRUE	igd	0.0046	5.694e-06	5344	M01107.metal.pos.txt.gz	TRUE	reported	3EKD0C	2	TRUE	0.00392172	21.0323
rs1499094	T	G	T	G	0.0208	-0.0013	0.7686	FALSE	FALSE	FALSE	ieu-b-2	3	1244434	0.0168	63926	0.9359	Alzheimer's disease || id:ieu-b-2	Alzheimer's disease	Alzheimer's disease || ||	TRUE	igd	0.0046	7.676e-06	5344	M01107.metal.pos.txt.gz	TRUE	reported	3EKD0C	2	TRUE	0.00381141	20.4385
rs167277	A	C	A	C	-0.0207	0.0059	0.781	FALSE	FALSE	FALSE	ieu-b-2	12	78483079	0.0173	63926	0.733701	Alzheimer's disease || id:ieu-b-2	Alzheimer's disease	Alzheimer's disease || ||	TRUE	igd	0.0046	7.922e-06	5344	M01107.metal.pos.txt.gz	TRUE	reported	3EKD0C	2	TRUE	0.00377499	20.2424
rs2293319	T	C	T	C	-0.0219	-0.0173	0.7852	FALSE	FALSE	FALSE	ieu-b-2	15	31235357	0.0174	63926	0.3186	Alzheimer's disease || id:ieu-b-2	Alzheimer's disease	Alzheimer's disease || ||	TRUE	igd	0.0047	3.591e-06	5344	M01107.metal.pos.txt.gz	TRUE	reported	3EKD0C	2	TRUE	0.00404637	21.7035
rs2549842	T	C	T	C	-0.0206	0.0021	0.786	FALSE	FALSE	FALSE	ieu-b-2	16	81023659	0.0171	63926	0.9043	Alzheimer's disease || id:ieu-b-2	Alzheimer's disease	Alzheimer's disease || ||	TRUE	igd	0.0046	8.675e-06	5344	M01107.metal.pos.txt.gz	TRUE	reported	3EKD0C	2	TRUE	0.00373874	20.0473
rs8108144	T	G	T	G	-0.0232	0.0403	0.788	FALSE	FALSE	FALSE	ieu-b-2	19	23373200	0.0179	63926	0.0246099	Alzheimer's disease || id:ieu-b-2	Alzheimer's disease	Alzheimer's disease || ||	TRUE	igd	0.0047	6.444e-07	5344	M01107.metal.pos.txt.gz	TRUE	reported	3EKD0C	2	TRUE	0.00453877	24.3567
rs8184921	T	C	T	C	0.0165	-0.0023	0.5087	FALSE	FALSE	FALSE	ieu-b-2	21	22372723	0.0141	63926	0.8705	Alzheimer's disease || id:ieu-b-2	Alzheimer's disease	Alzheimer's disease || ||	TRUE	igd	0.0037	9.801e-06	5344	M01107.metal.pos.txt.gz	TRUE	reported	3EKD0C	2	TRUE	0.00370753	19.8793
rs972709	A	C	A	C	0.0483	0.0196	0.6548	FALSE	FALSE	FALSE	ieu-b-2	6	66255788	0.0149	63926	0.1897	Alzheimer's disease || id:ieu-b-2	Alzheimer's disease	Alzheimer's disease || ||	TRUE	igd	0.0107	6.73e-06	736	M01107.metal.pos.txt.gz	TRUE	reported	3EKD0C	2	TRUE	0.0269395	20.321
rs9834988	T	C	T	C	0.0185	0.0168	0.5297	FALSE	FALSE	FALSE	ieu-b-2	3	79630364	0.0144	63926	0.2418	Alzheimer's disease || id:ieu-b-2	Alzheimer's disease	Alzheimer's disease || ||	TRUE	igd	0.0038	7.983e-07	5344	M01107.metal.pos.txt.gz	TRUE	reported	3EKD0C	2	TRUE	0.00441558	23.6927
rs1010069	A	G	A	G	0.0081	-0.0069	0.4623	FALSE	FALSE	FALSE	ieu-b-2	1	16352937	0.0144	63926	0.6323	Alzheimer's disease || id:ieu-b-2	Alzheimer's disease	Alzheimer's disease || ||	TRUE	igd	0.0018	8.583e-06	7367	M01110.metal.pos.txt.gz	TRUE	reported	yAADAK	2	TRUE	0.00274121	20.2445
rs10241964	A	G	A	G	0.0182	0.0207	0.0952	FALSE	FALSE	FALSE	ieu-b-2	7	19042114	0.0238	63926	0.3849	Alzheimer's disease || id:ieu-b-2	Alzheimer's disease	Alzheimer's disease || ||	TRUE	igd	0.0035	2.247e-07	7367	M01110.metal.pos.txt.gz	TRUE	reported	yAADAK	2	TRUE	0.003657	27.0327
rs10514491	T	C	T	C	0.012	-0.0262	0.6782	FALSE	FALSE	FALSE	ieu-b-2	16	80315263	0.0153	63926	0.0870202	Alzheimer's disease || id:ieu-b-2	Alzheimer's disease	Alzheimer's disease || ||	TRUE	igd	0.0026	2.859e-06	7367	M01110.metal.pos.txt.gz	TRUE	reported	yAADAK	2	TRUE	0.00288318	21.296
rs11837423	A	G	A	G	0.0385	-0.0058	0.088	FALSE	FALSE	FALSE	ieu-b-2	12	124993538	0.0286	63926	0.8383	Alzheimer's disease || id:ieu-b-2	Alzheimer's disease	Alzheimer's disease || ||	TRUE	igd	0.008	1.519e-06	1766	M01110.metal.pos.txt.gz	TRUE	reported	yAADAK	2	TRUE	0.0129447	23.1339
rs12352829	A	G	A	G	-0.0134	0.0345	0.1506	FALSE	FALSE	FALSE	ieu-b-2	9	74006667	0.0203	63926	0.0896809	Alzheimer's disease || id:ieu-b-2	Alzheimer's disease	Alzheimer's disease || ||	TRUE	igd	0.0027	5.843e-07	7367	M01110.metal.pos.txt.gz	TRUE	reported	yAADAK	2	TRUE	0.00333228	24.6243
rs12532113	T	C	T	C	-0.028	-0.0003	0.961	FALSE	FALSE	FALSE	ieu-b-2	7	90484736	0.0399	63926	0.9949	Alzheimer's disease || id:ieu-b-2	Alzheimer's disease	Alzheimer's disease || ||	TRUE	igd	0.006	3.061e-06	5601	M01110.metal.pos.txt.gz	TRUE	reported	yAADAK	2	TRUE	0.00387314	21.77
rs1430209	T	C	T	C	-0.0086	-0.0137	0.5313	FALSE	FALSE	FALSE	ieu-b-2	2	222210212	0.0142	63926	0.3361	Alzheimer's disease || id:ieu-b-2	Alzheimer's disease	Alzheimer's disease || ||	TRUE	igd	0.0018	1.865e-06	7367	M01110.metal.pos.txt.gz	TRUE	reported	yAADAK	2	TRUE	0.003089	22.821
rs17099239	A	G	A	G	-0.012	0.0029	0.8327	FALSE	FALSE	FALSE	ieu-b-2	14	62267508	0.0196	63926	0.8829	Alzheimer's disease || id:ieu-b-2	Alzheimer's disease	Alzheimer's disease || ||	TRUE	igd	0.0027	6.74e-06	7367	M01110.metal.pos.txt.gz	TRUE	reported	yAADAK	2	TRUE	0.00267412	19.7477
rs180022	T	C	T	C	0.0117	0.0003	0.8328	FALSE	FALSE	FALSE	ieu-b-2	6	16295861	0.0195	63926	0.9871	Alzheimer's disease || id:ieu-b-2	Alzheimer's disease	Alzheimer's disease || ||	TRUE	igd	0.0026	9.431e-06	7367	M01110.metal.pos.txt.gz	TRUE	reported	yAADAK	2	TRUE	0.00274121	20.2445
rs2275351	T	C	T	C	0.012	0.0368	0.1657	FALSE	FALSE	FALSE	ieu-b-2	1	203150073	0.0198	63926	0.0626902	Alzheimer's disease || id:ieu-b-2	Alzheimer's disease	Alzheimer's disease || ||	TRUE	igd	0.0027	7.062e-06	7367	M01110.metal.pos.txt.gz	TRUE	reported	yAADAK	2	TRUE	0.00267412	19.7477
rs3798211	A	C	A	C	-0.0083	-0.0112	0.4247	FALSE	FALSE	FALSE	ieu-b-2	6	160186920	0.0144	63926	0.4343	Alzheimer's disease || id:ieu-b-2	Alzheimer's disease	Alzheimer's disease || ||	TRUE	igd	0.0018	4.584e-06	7367	M01110.metal.pos.txt.gz	TRUE	reported	yAADAK	2	TRUE	0.00287785	21.2566
rs4739402	T	C	T	C	-0.0085	0.0268	0.5172	FALSE	FALSE	FALSE	ieu-b-2	8	35228273	0.0141	63926	0.0580698	Alzheimer's disease || id:ieu-b-2	Alzheimer's disease	Alzheimer's disease || ||	TRUE	igd	0.0019	5.614e-06	7367	M01110.metal.pos.txt.gz	TRUE	reported	yAADAK	2	TRUE	0.00270933	20.0084
rs4982495	T	C	T	C	-0.0084	-0.0105	0.4275	FALSE	FALSE	FALSE	ieu-b-2	14	22220569	0.0143	63926	0.4624	Alzheimer's disease || id:ieu-b-2	Alzheimer's disease	Alzheimer's disease || ||	TRUE	igd	0.0018	3.272e-06	7367	M01110.metal.pos.txt.gz	TRUE	reported	yAADAK	2	TRUE	0.00294741	21.7719
rs532098	A	G	A	G	0.009	-0.0464	0.461	FALSE	FALSE	FALSE	ieu-b-2	6	32578052	0.0148	63926	0.001726	Alzheimer's disease || id:ieu-b-2	Alzheimer's disease	Alzheimer's disease || ||	TRUE	igd	0.002	6.795e-06	5601	M01110.metal.pos.txt.gz	TRUE	reported	yAADAK	2	TRUE	0.0036024	20.2428
rs6535974	A	G	A	G	-0.0122	-0.0024	0.8465	FALSE	FALSE	FALSE	ieu-b-2	4	140116326	0.0199	63926	0.9057	Alzheimer's disease || id:ieu-b-2	Alzheimer's disease	Alzheimer's disease || ||	TRUE	igd	0.0027	5.801e-06	7367	M01110.metal.pos.txt.gz	TRUE	reported	yAADAK	2	TRUE	0.00276375	20.4115
rs6568389	T	C	T	C	0.0157	-0.0078	0.8061	FALSE	FALSE	FALSE	ieu-b-2	6	106117118	0.0153	63926	0.611999	Alzheimer's disease || id:ieu-b-2	Alzheimer's disease	Alzheimer's disease || ||	TRUE	igd	0.0033	2.164e-06	7367	M01110.metal.pos.txt.gz	TRUE	reported	yAADAK	2	TRUE	0.00306301	22.6284
rs712916	T	C	T	C	-0.0456	0.1065	0.9875	FALSE	FALSE	FALSE	ieu-b-2	1	99709771	0.0519	63926	0.0401402	Alzheimer's disease || id:ieu-b-2	Alzheimer's disease	Alzheimer's disease || ||	TRUE	igd	0.0102	8.193e-06	7367	M01110.metal.pos.txt.gz	TRUE	reported	yAADAK	2	TRUE	0.00270559	19.9807
rs7169869	A	G	A	G	-0.0194	-0.0155	0.5404	FALSE	FALSE	FALSE	ieu-b-2	15	85478918	0.0142	63926	0.2746	Alzheimer's disease || id:ieu-b-2	Alzheimer's disease	Alzheimer's disease || ||	TRUE	igd	0.0043	6.586e-06	1766	M01110.metal.pos.txt.gz	TRUE	reported	yAADAK	2	TRUE	0.0113946	20.3317
rs8123073	A	G	A	G	-0.0372	-0.0422	0.983	FALSE	FALSE	FALSE	ieu-b-2	20	31446858	0.0539	63926	0.4336	Alzheimer's disease || id:ieu-b-2	Alzheimer's disease	Alzheimer's disease || ||	TRUE	igd	0.0082	5.942e-06	7367	M01110.metal.pos.txt.gz	TRUE	reported	yAADAK	2	TRUE	0.00278584	20.575
rs9679675	A	C	A	C	0.0092	0.0232	0.4732	FALSE	FALSE	FALSE	ieu-b-2	2	175285871	0.0142	63926	0.1034	Alzheimer's disease || id:ieu-b-2	Alzheimer's disease	Alzheimer's disease || ||	TRUE	igd	0.0018	4.167e-07	7367	M01110.metal.pos.txt.gz	TRUE	reported	yAADAK	2	TRUE	0.00353348	26.1164
rs11159894	T	C	T	C	0.032	-0.002	0.3295	FALSE	FALSE	FALSE	ieu-b-2	14	89721819	0.0151	63926	0.8946	Alzheimer's disease || id:ieu-b-2	Alzheimer's disease	Alzheimer's disease || ||	TRUE	igd	0.0067	1.769e-06	4934	M01114.metal.pos.txt.gz	TRUE	reported	69qlDO	2	TRUE	0.00460201	22.8021
rs12405017	T	C	T	C	-0.1891	0.0184	0.9817	FALSE	FALSE	FALSE	ieu-b-2	1	86018543	0.0574	63926	0.7488	Alzheimer's disease || id:ieu-b-2	Alzheimer's disease	Alzheimer's disease || ||	TRUE	igd	0.0426	9.175e-06	1447	M01114.metal.pos.txt.gz	TRUE	reported	69qlDO	2	TRUE	0.0134345	19.6772
rs17131011	A	G	A	G	-0.0781	-0.0619	0.0404	FALSE	FALSE	FALSE	ieu-b-2	1	70123406	0.034	63926	0.0684101	Alzheimer's disease || id:ieu-b-2	Alzheimer's disease	Alzheimer's disease || ||	TRUE	igd	0.0174	6.882e-06	4934	M01114.metal.pos.txt.gz	TRUE	reported	69qlDO	2	TRUE	0.00406663	20.1385
rs17175231	A	G	A	G	0.0593	0.0027	0.9348	FALSE	FALSE	FALSE	ieu-b-2	13	94965048	0.0337	63926	0.9352	Alzheimer's disease || id:ieu-b-2	Alzheimer's disease	Alzheimer's disease || ||	TRUE	igd	0.0125	1.986e-06	4934	M01114.metal.pos.txt.gz	TRUE	reported	69qlDO	2	TRUE	0.00454061	22.4964
rs2002212	A	G	A	G	-0.0691	-0.0317	0.049	FALSE	FALSE	FALSE	ieu-b-2	18	12006035	0.0313	63926	0.3123	Alzheimer's disease || id:ieu-b-2	Alzheimer's disease	Alzheimer's disease || ||	TRUE	igd	0.0155	7.817e-06	4934	M01114.metal.pos.txt.gz	TRUE	reported	69qlDO	2	TRUE	0.00401188	19.8663
rs2140798	T	C	T	C	-0.0519	0.0028	0.0986	FALSE	FALSE	FALSE	ieu-b-2	7	125117597	0.0223	63926	0.8984	Alzheimer's disease || id:ieu-b-2	Alzheimer's disease	Alzheimer's disease || ||	TRUE	igd	0.0117	8.8e-06	4934	M01114.metal.pos.txt.gz	TRUE	reported	69qlDO	2	TRUE	0.00397224	19.6692
rs2391088	A	G	A	G	-0.0341	0.0074	0.6873	FALSE	FALSE	FALSE	ieu-b-2	7	25183508	0.0152	63926	0.6276	Alzheimer's disease || id:ieu-b-2	Alzheimer's disease	Alzheimer's disease || ||	TRUE	igd	0.0073	2.923e-06	4934	M01114.metal.pos.txt.gz	TRUE	reported	69qlDO	2	TRUE	0.00440299	21.8116
rs4244808	T	G	T	G	0.0305	0.0138	0.5307	FALSE	FALSE	FALSE	ieu-b-2	11	2163110	0.0147	63926	0.3467	Alzheimer's disease || id:ieu-b-2	Alzheimer's disease	Alzheimer's disease || ||	TRUE	igd	0.0068	8.3e-06	4934	M01114.metal.pos.txt.gz	TRUE	reported	69qlDO	2	TRUE	0.00406084	20.1097
rs4579412	A	C	A	C	-0.0414	-0.0177	0.1469	FALSE	FALSE	FALSE	ieu-b-2	7	66945831	0.0202	63926	0.3816	Alzheimer's disease || id:ieu-b-2	Alzheimer's disease	Alzheimer's disease || ||	TRUE	igd	0.0091	4.771e-06	4934	M01114.metal.pos.txt.gz	TRUE	reported	69qlDO	2	TRUE	0.00417735	20.6891
rs696155	A	G	A	G	-0.0412	0.0114	0.1888	FALSE	FALSE	FALSE	ieu-b-2	5	33552040	0.0184	63926	0.5364	Alzheimer's disease || id:ieu-b-2	Alzheimer's disease	Alzheimer's disease || ||	TRUE	igd	0.0088	2.921e-06	4934	M01114.metal.pos.txt.gz	TRUE	reported	69qlDO	2	TRUE	0.00442288	21.9105
rs7262824	T	C	T	C	0.0357	-0.0404	0.2062	FALSE	FALSE	FALSE	ieu-b-2	20	18483105	0.0176	63926	0.0219599	Alzheimer's disease || id:ieu-b-2	Alzheimer's disease	Alzheimer's disease || ||	TRUE	igd	0.008	8.697e-06	4934	M01114.metal.pos.txt.gz	TRUE	reported	69qlDO	2	TRUE	0.00401983	19.9058
rs7269193	A	G	A	G	-0.0528	-0.0237	0.9092	FALSE	FALSE	FALSE	ieu-b-2	20	46858654	0.0234	63926	0.3125	Alzheimer's disease || id:ieu-b-2	Alzheimer's disease	Alzheimer's disease || ||	TRUE	igd	0.0116	5.034e-06	4934	M01114.metal.pos.txt.gz	TRUE	reported	69qlDO	2	TRUE	0.00418151	20.7098
rs7427777	A	C	A	C	0.1291	-0.0385	0.0483	FALSE	FALSE	FALSE	ieu-b-2	3	181947383	0.0365	63926	0.2923	Alzheimer's disease || id:ieu-b-2	Alzheimer's disease	Alzheimer's disease || ||	TRUE	igd	0.0286	6.361e-06	1447	M01114.metal.pos.txt.gz	TRUE	reported	69qlDO	2	TRUE	0.0138861	20.3479
rs8192870	T	G	T	G	-0.0365	0.0001	0.3498	FALSE	FALSE	FALSE	ieu-b-2	8	59412066	0.0149	63926	0.9925	Alzheimer's disease || id:ieu-b-2	Alzheimer's disease	Alzheimer's disease || ||	TRUE	igd	0.0067	3.985e-08	4934	M01114.metal.pos.txt.gz	TRUE	reported	69qlDO	2	TRUE	0.00597905	29.6661
rs9851393	A	G	A	G	0.0297	0.0028	0.5199	FALSE	FALSE	FALSE	ieu-b-2	3	54334723	0.0142	63926	0.8422	Alzheimer's disease || id:ieu-b-2	Alzheimer's disease	Alzheimer's disease || ||	TRUE	igd	0.0066	7.383e-06	4934	M01114.metal.pos.txt.gz	TRUE	reported	69qlDO	2	TRUE	0.0040874	20.2418
rs10489	A	C	A	C	0.1743	0.0591	0.0243	FALSE	FALSE	FALSE	ieu-b-2	3	69151152	0.0427	63926	0.1659	Alzheimer's disease || id:ieu-b-2	Alzheimer's disease	Alzheimer's disease || ||	TRUE	igd	0.038	4.601e-06	1731	M01123.metal.pos.txt.gz	TRUE	reported	eS7zUt	2	TRUE	0.0120084	21.0148
rs11616655	A	G	A	G	-0.1069	0.03	0.9444	FALSE	FALSE	FALSE	ieu-b-2	13	23683941	0.0302	63926	0.3211	Alzheimer's disease || id:ieu-b-2	Alzheimer's disease	Alzheimer's disease || ||	TRUE	igd	0.0237	6.369e-06	2639	M01123.metal.pos.txt.gz	TRUE	reported	eS7zUt	2	TRUE	0.0076504	20.3296
rs17077586	A	G	A	G	0.1032	0.0015	0.9187	FALSE	FALSE	FALSE	ieu-b-2	18	65292921	0.028	63926	0.957	Alzheimer's disease || id:ieu-b-2	Alzheimer's disease	Alzheimer's disease || ||	TRUE	igd	0.021	9.198e-07	2639	M01123.metal.pos.txt.gz	TRUE	reported	eS7zUt	2	TRUE	0.00906828	24.1319
rs17224277	A	G	A	G	0.0951	-0.0181	0.0778	FALSE	FALSE	FALSE	ieu-b-2	2	182340444	0.0268	63926	0.4991	Alzheimer's disease || id:ieu-b-2	Alzheimer's disease	Alzheimer's disease || ||	TRUE	igd	0.0199	1.825e-06	2639	M01123.metal.pos.txt.gz	TRUE	reported	eS7zUt	2	TRUE	0.00857972	22.8205
rs17741813	T	C	T	C	0.538	0.0082	0.015	FALSE	FALSE	FALSE	ieu-b-2	21	35669770	0.0378	63926	0.8274	Alzheimer's disease || id:ieu-b-2	Alzheimer's disease	Alzheimer's disease || ||	TRUE	igd	0.1192	6.389e-06	908	M01123.metal.pos.txt.gz	TRUE	reported	eS7zUt	2	TRUE	0.0219427	20.3261
rs2846723	T	G	T	G	-0.0476	0.0195	0.5442	FALSE	FALSE	FALSE	ieu-b-2	11	102570891	0.0143	63926	0.1726	Alzheimer's disease || id:ieu-b-2	Alzheimer's disease	Alzheimer's disease || ||	TRUE	igd	0.0105	5.755e-06	2639	M01123.metal.pos.txt.gz	TRUE	reported	eS7zUt	2	TRUE	0.00772729	20.5355
rs4384764	A	G	A	G	-0.0568	-0.0329	0.2371	FALSE	FALSE	FALSE	ieu-b-2	2	37590284	0.0164	63926	0.04454	Alzheimer's disease || id:ieu-b-2	Alzheimer's disease	Alzheimer's disease || ||	TRUE	igd	0.0127	7.902e-06	2639	M01123.metal.pos.txt.gz	TRUE	reported	eS7zUt	2	TRUE	0.00752264	19.9876
rs494562	A	G	A	G	-0.1182	-0.0043	0.8988	FALSE	FALSE	FALSE	ieu-b-2	6	86117129	0.0233	63926	0.8541	Alzheimer's disease || id:ieu-b-2	Alzheimer's disease	Alzheimer's disease || ||	TRUE	igd	0.0167	1.339e-12	2639	M01123.metal.pos.txt.gz	TRUE	reported	eS7zUt	2	TRUE	0.0186293	50.0579
rs7795118	T	C	T	C	0.0905	-0.0061	0.2305	FALSE	FALSE	FALSE	ieu-b-2	7	106260226	0.0185	63926	0.740399	Alzheimer's disease || id:ieu-b-2	Alzheimer's disease	Alzheimer's disease || ||	TRUE	igd	0.0186	1.211e-06	2639	M01123.metal.pos.txt.gz	TRUE	reported	eS7zUt	2	TRUE	0.00889105	23.656
rs10024717	A	G	A	G	0.0085	0.0176	0.3772	FALSE	FALSE	FALSE	ieu-b-2	4	89219645	0.0149	63926	0.2349	Alzheimer's disease || id:ieu-b-2	Alzheimer's disease	Alzheimer's disease || ||	TRUE	igd	0.0016	7.501e-08	7352	M01125.metal.pos.txt.gz	TRUE	reported	4zOjAZ	2	TRUE	0.00382409	28.215
rs10063205	T	C	T	C	0.008	0.0134	0.1559	FALSE	FALSE	FALSE	ieu-b-2	5	159137011	0.0204	63926	0.5112	Alzheimer's disease || id:ieu-b-2	Alzheimer's disease	Alzheimer's disease || ||	TRUE	igd	0.0017	4.058e-06	7352	M01125.metal.pos.txt.gz	TRUE	reported	4zOjAZ	2	TRUE	0.0030031	22.1393
rs11128879	T	C	T	C	-0.0078	-0.016	0.1208	FALSE	FALSE	FALSE	ieu-b-2	3	1862780	0.0214	63926	0.4559	Alzheimer's disease || id:ieu-b-2	Alzheimer's disease	Alzheimer's disease || ||	TRUE	igd	0.0018	9.564e-06	7352	M01125.metal.pos.txt.gz	TRUE	reported	4zOjAZ	2	TRUE	0.0025476	18.7727
rs12707434	A	G	A	G	-0.0366	0.07	0.9639	FALSE	FALSE	FALSE	ieu-b-2	7	138773301	0.0582	63926	0.2293	Alzheimer's disease || id:ieu-b-2	Alzheimer's disease	Alzheimer's disease || ||	TRUE	igd	0.008	4.647e-06	1764	M01125.metal.pos.txt.gz	TRUE	reported	4zOjAZ	2	TRUE	0.0117263	20.9069
rs161503	T	C	T	C	0.008	0.0313	0.1176	FALSE	FALSE	FALSE	ieu-b-2	5	99636953	0.0217	63926	0.1496	Alzheimer's disease || id:ieu-b-2	Alzheimer's disease	Alzheimer's disease || ||	TRUE	igd	0.0018	6.867e-06	7352	M01125.metal.pos.txt.gz	TRUE	reported	4zOjAZ	2	TRUE	0.00267956	19.7477
rs1618996	A	G	A	G	0.0091	0.0087	0.1298	FALSE	FALSE	FALSE	ieu-b-2	8	13185926	0.0223	63926	0.6959	Alzheimer's disease || id:ieu-b-2	Alzheimer's disease	Alzheimer's disease || ||	TRUE	igd	0.0018	3.78e-07	7352	M01125.metal.pos.txt.gz	TRUE	reported	4zOjAZ	2	TRUE	0.00346438	25.5517
rs1895999	A	G	A	G	-0.0151	-0.0012	0.1699	FALSE	FALSE	FALSE	ieu-b-2	12	48952204	0.0186	63926	0.949	Alzheimer's disease || id:ieu-b-2	Alzheimer's disease	Alzheimer's disease || ||	TRUE	igd	0.0032	3.434e-06	1764	M01125.metal.pos.txt.gz	TRUE	reported	4zOjAZ	2	TRUE	0.0124654	22.2414
rs2397972	A	G	A	G	0.012	0.0414	0.054	FALSE	FALSE	FALSE	ieu-b-2	15	96358652	0.0296	63926	0.1622	Alzheimer's disease || id:ieu-b-2	Alzheimer's disease	Alzheimer's disease || ||	TRUE	igd	0.0026	4.045e-06	7352	M01125.metal.pos.txt.gz	TRUE	reported	4zOjAZ	2	TRUE	0.00288904	21.296
rs2470439	A	G	A	G	0.0083	-0.0075	0.11	FALSE	FALSE	FALSE	ieu-b-2	12	2015160	0.0221	63926	0.7349	Alzheimer's disease || id:ieu-b-2	Alzheimer's disease	Alzheimer's disease || ||	TRUE	igd	0.0018	5.687e-06	7352	M01125.metal.pos.txt.gz	TRUE	reported	4zOjAZ	2	TRUE	0.00288371	21.2566
rs3760605	T	C	T	C	0.0079	0.0166	0.8912	FALSE	FALSE	FALSE	ieu-b-2	18	3870771	0.0227	63926	0.4639	Alzheimer's disease || id:ieu-b-2	Alzheimer's disease	Alzheimer's disease || ||	TRUE	igd	0.0018	9.799e-06	7352	M01125.metal.pos.txt.gz	TRUE	reported	4zOjAZ	2	TRUE	0.00261317	19.2571
rs4086666	T	G	T	G	0.0083	-0.0105	0.8804	FALSE	FALSE	FALSE	ieu-b-2	11	13875937	0.022	63926	0.632501	Alzheimer's disease || id:ieu-b-2	Alzheimer's disease	Alzheimer's disease || ||	TRUE	igd	0.0018	2.422e-06	7352	M01125.metal.pos.txt.gz	TRUE	reported	4zOjAZ	2	TRUE	0.00288371	21.2566
rs4347830	A	G	A	G	0.01	0.0049	0.337	FALSE	FALSE	FALSE	ieu-b-2	2	228058016	0.0164	63926	0.764499	Alzheimer's disease || id:ieu-b-2	Alzheimer's disease	Alzheimer's disease || ||	TRUE	igd	0.002	5.733e-07	5588	M01125.metal.pos.txt.gz	TRUE	reported	4zOjAZ	2	TRUE	0.00445395	24.9911
rs4562384	T	C	T	C	0.0075	0.015	0.7166	FALSE	FALSE	FALSE	ieu-b-2	9	1965945	0.0165	63926	0.3646	Alzheimer's disease || id:ieu-b-2	Alzheimer's disease	Alzheimer's disease || ||	TRUE	igd	0.0017	5.497e-06	7352	M01125.metal.pos.txt.gz	TRUE	reported	4zOjAZ	2	TRUE	0.00264041	19.4584
rs503360	A	G	A	G	0.0081	-0.0187	0.8799	FALSE	FALSE	FALSE	ieu-b-2	11	106200685	0.0222	63926	0.3997	Alzheimer's disease || id:ieu-b-2	Alzheimer's disease	Alzheimer's disease || ||	TRUE	igd	0.0018	4.785e-06	7352	M01125.metal.pos.txt.gz	TRUE	reported	4zOjAZ	2	TRUE	0.00274679	20.2445
rs6084839	A	C	A	C	-0.0123	-0.0113	0.9446	FALSE	FALSE	FALSE	ieu-b-2	20	4685707	0.0316	63926	0.719999	Alzheimer's disease || id:ieu-b-2	Alzheimer's disease	Alzheimer's disease || ||	TRUE	igd	0.0027	3.994e-06	7352	M01125.metal.pos.txt.gz	TRUE	reported	4zOjAZ	2	TRUE	0.00281484	20.7474
rs6101153	A	G	A	G	-0.008	0.0057	0.8897	FALSE	FALSE	FALSE	ieu-b-2	20	59559273	0.0224	63926	0.8008	Alzheimer's disease || id:ieu-b-2	Alzheimer's disease	Alzheimer's disease || ||	TRUE	igd	0.0018	8.264e-06	7352	M01125.metal.pos.txt.gz	TRUE	reported	4zOjAZ	2	TRUE	0.00267956	19.7477
rs7340968	A	C	A	C	0.0333	-0.0162	0.027	FALSE	FALSE	FALSE	ieu-b-2	4	78961666	0.0477	63926	0.7335	Alzheimer's disease || id:ieu-b-2	Alzheimer's disease	Alzheimer's disease || ||	TRUE	igd	0.0075	9.053e-06	1764	M01125.metal.pos.txt.gz	TRUE	reported	4zOjAZ	2	TRUE	0.011052	19.6912
rs7530270	A	C	A	C	-0.0085	-0.0079	0.2	FALSE	FALSE	FALSE	ieu-b-2	1	241684393	0.016	63926	0.6216	Alzheimer's disease || id:ieu-b-2	Alzheimer's disease	Alzheimer's disease || ||	TRUE	igd	0.0018	1.509e-06	7352	M01125.metal.pos.txt.gz	TRUE	reported	4zOjAZ	2	TRUE	0.00302393	22.2933
rs10234936	A	G	A	G	0.028	-0.0193	0.035	FALSE	FALSE	FALSE	ieu-b-2	7	19611208	0.0293	63926	0.511	Alzheimer's disease || id:ieu-b-2	Alzheimer's disease	Alzheimer's disease || ||	TRUE	igd	0.0061	4.877e-06	5687	M01284.metal.pos.txt.gz	TRUE	reported	6Q8Dyk	2	TRUE	0.0036912	21.0622	TRUE	rs10234936	rs763529	A	G	A	G
rs1043011	T	G	T	G	0.0172	0.0501	0.1722	FALSE	FALSE	FALSE	ieu-b-2	12	56865040	0.0183	63926	0.00615404	Alzheimer's disease || id:ieu-b-2	Alzheimer's disease	Alzheimer's disease || ||	TRUE	igd	0.0034	5.214e-07	5687	M01284.metal.pos.txt.gz	TRUE	reported	6Q8Dyk	2	TRUE	0.00447987	25.5827
rs10433674	T	C	T	C	0.0264	-0.0148	0.9584	FALSE	FALSE	FALSE	ieu-b-2	4	71761726	0.0344	63926	0.667599	Alzheimer's disease || id:ieu-b-2	Alzheimer's disease	Alzheimer's disease || ||	TRUE	igd	0.0054	1.242e-06	5687	M01284.metal.pos.txt.gz	TRUE	reported	6Q8Dyk	2	TRUE	0.00418519	23.8928
rs10798574	T	G	T	G	-0.0142	-0.0051	0.2212	FALSE	FALSE	FALSE	ieu-b-2	1	177809627	0.0154	63926	0.738501	Alzheimer's disease || id:ieu-b-2	Alzheimer's disease	Alzheimer's disease || ||	TRUE	igd	0.003	2.029e-06	5687	M01284.metal.pos.txt.gz	TRUE	reported	6Q8Dyk	2	TRUE	0.00392413	22.3966
rs10993160	A	G	A	G	0.0295	-0.0503	0.9587	FALSE	FALSE	FALSE	ieu-b-2	9	97068926	0.0416	63926	0.2267	Alzheimer's disease || id:ieu-b-2	Alzheimer's disease	Alzheimer's disease || ||	TRUE	igd	0.0062	1.676e-06	5687	M01284.metal.pos.txt.gz	TRUE	reported	6Q8Dyk	2	TRUE	0.00396508	22.6312
rs13242474	A	G	A	G	0.0111	0.0112	0.7395	FALSE	FALSE	FALSE	ieu-b-2	7	20441065	0.0164	63926	0.4941	Alzheimer's disease || id:ieu-b-2	Alzheimer's disease	Alzheimer's disease || ||	TRUE	igd	0.0024	5.472e-06	5687	M01284.metal.pos.txt.gz	TRUE	reported	6Q8Dyk	2	TRUE	0.00374723	21.3831
rs1466785	T	C	T	C	-0.0106	-0.0218	0.4409	FALSE	FALSE	FALSE	ieu-b-2	8	11623456	0.0145	63926	0.1319	Alzheimer's disease || id:ieu-b-2	Alzheimer's disease	Alzheimer's disease || ||	TRUE	igd	0.0024	5.934e-06	5687	M01284.metal.pos.txt.gz	TRUE	reported	6Q8Dyk	2	TRUE	0.00341837	19.5001
rs17092955	T	G	T	G	-0.0175	0.0019	0.1024	FALSE	FALSE	FALSE	ieu-b-2	14	96081498	0.023	63926	0.9329	Alzheimer's disease || id:ieu-b-2	Alzheimer's disease	Alzheimer's disease || ||	TRUE	igd	0.0034	3.388e-07	5687	M01284.metal.pos.txt.gz	TRUE	reported	6Q8Dyk	2	TRUE	0.00463678	26.4829
rs17268257	T	C	T	C	-0.0159	0.0113	0.1349	FALSE	FALSE	FALSE	ieu-b-2	4	139765668	0.0203	63926	0.579101	Alzheimer's disease || id:ieu-b-2	Alzheimer's disease	Alzheimer's disease || ||	TRUE	igd	0.0035	7.314e-06	5687	M01284.metal.pos.txt.gz	TRUE	reported	6Q8Dyk	2	TRUE	0.00361578	20.6303
rs202490	T	C	T	C	-0.0111	-0.0159	0.3533	FALSE	FALSE	FALSE	ieu-b-2	20	1748126	0.0153	63926	0.3006	Alzheimer's disease || id:ieu-b-2	Alzheimer's disease	Alzheimer's disease || ||	TRUE	igd	0.0024	4.452e-06	5687	M01284.metal.pos.txt.gz	TRUE	reported	6Q8Dyk	2	TRUE	0.00374723	21.3831
rs3857856	A	G	A	G	0.0152	0.007	0.8885	FALSE	FALSE	FALSE	ieu-b-2	7	130384708	0.0228	63926	0.759799	Alzheimer's disease || id:ieu-b-2	Alzheimer's disease	Alzheimer's disease || ||	TRUE	igd	0.0033	4.933e-06	5687	M01284.metal.pos.txt.gz	TRUE	reported	6Q8Dyk	2	TRUE	0.00371671	21.2083
rs4822129	A	G	A	G	0.0122	-0.0268	0.194	FALSE	FALSE	FALSE	ieu-b-2	22	42823916	0.0182	63926	0.142	Alzheimer's disease || id:ieu-b-2	Alzheimer's disease	Alzheimer's disease || ||	TRUE	igd	0.0026	3.757e-06	5687	M01284.metal.pos.txt.gz	TRUE	reported	6Q8Dyk	2	TRUE	0.00385666	22.01
rs780093	T	C	T	C	-0.0108	0.0176	0.3998	FALSE	FALSE	FALSE	ieu-b-2	2	27742603	0.0145	63926	0.2232	Alzheimer's disease || id:ieu-b-2	Alzheimer's disease	Alzheimer's disease || ||	TRUE	igd	0.0024	3.982e-06	5687	M01284.metal.pos.txt.gz	TRUE	reported	6Q8Dyk	2	TRUE	0.00354812	20.2429
rs892051	T	C	T	C	0.011	0.0252	0.2576	FALSE	FALSE	FALSE	ieu-b-2	19	22692592	0.0163	63926	0.1221	Alzheimer's disease || id:ieu-b-2	Alzheimer's disease	Alzheimer's disease || ||	TRUE	igd	0.0025	7.667e-06	5687	M01284.metal.pos.txt.gz	TRUE	reported	6Q8Dyk	2	TRUE	0.00339271	19.3532	TRUE	rs892051	rs1433084	T	C	C	T
rs9403794	A	C	A	C	0.0175	0.0178	0.5963	FALSE	FALSE	FALSE	ieu-b-2	6	146928104	0.0144	63926	0.2171	Alzheimer's disease || id:ieu-b-2	Alzheimer's disease	Alzheimer's disease || ||	TRUE	igd	0.0039	8.093e-06	1679	M01284.metal.pos.txt.gz	TRUE	reported	6Q8Dyk	2	TRUE	0.01185	20.1108
rs10033622	T	C	T	C	0.0126	-0.0094	0.6115	FALSE	FALSE	FALSE	ieu-b-2	4	186503992	0.015	63926	0.5281	Alzheimer's disease || id:ieu-b-2	Alzheimer's disease	Alzheimer's disease || ||	TRUE	igd	0.0026	1.346e-06	1761	M01299.metal.pos.txt.gz	TRUE	reported	afzTv1	2	TRUE	0.0131608	23.4585	FALSE	rs10033622	rs10033622
rs10516469	T	C	T	C	-0.0114	0.0145	0.1	FALSE	FALSE	FALSE	ieu-b-2	4	102261253	0.0244	63926	0.551899	Alzheimer's disease || id:ieu-b-2	Alzheimer's disease	Alzheimer's disease || ||	TRUE	igd	0.0025	5.886e-06	7358	M01299.metal.pos.txt.gz	TRUE	reported	afzTv1	2	TRUE	0.00281802	20.7879	FALSE	rs10516469	rs10516469
rs10873157	T	C	T	C	-0.0109	-0.0278	0.0933	FALSE	FALSE	FALSE	ieu-b-2	14	63100706	0.0239	63926	0.2435	Alzheimer's disease || id:ieu-b-2	Alzheimer's disease	Alzheimer's disease || ||	TRUE	igd	0.0024	8.624e-06	7358	M01299.metal.pos.txt.gz	TRUE	reported	afzTv1	2	TRUE	0.00279547	20.6211	FALSE	rs10873157	rs10873157
rs11243929	T	C	T	C	-0.0076	-0.024	0.7731	FALSE	FALSE	FALSE	ieu-b-2	9	135774164	0.0174	63926	0.1679	Alzheimer's disease || id:ieu-b-2	Alzheimer's disease	Alzheimer's disease || ||	TRUE	igd	0.0017	8.328e-06	7358	M01299.metal.pos.txt.gz	TRUE	reported	afzTv1	2	TRUE	0.00270889	19.9807	FALSE	rs11243929	rs11243929
rs12728678	T	C	T	C	-0.0096	-0.0139	0.2003	FALSE	FALSE	FALSE	ieu-b-2	1	154764715	0.018	63926	0.4399	Alzheimer's disease || id:ieu-b-2	Alzheimer's disease	Alzheimer's disease || ||	TRUE	igd	0.0017	2.189e-08	7358	M01299.metal.pos.txt.gz	TRUE	reported	afzTv1	2	TRUE	0.00431526	31.8806	FALSE	rs12728678	rs12728678
rs13237436	A	G	A	G	-0.0076	0.0088	0.193	FALSE	FALSE	FALSE	ieu-b-2	7	79875818	0.018	63926	0.6231	Alzheimer's disease || id:ieu-b-2	Alzheimer's disease	Alzheimer's disease || ||	TRUE	igd	0.0017	7.257e-06	7358	M01299.metal.pos.txt.gz	TRUE	reported	afzTv1	2	TRUE	0.00270889	19.9807	FALSE	rs13237436	rs13237436
rs1475943	T	C	T	C	0.0079	-0.0166	0.2215	FALSE	FALSE	FALSE	ieu-b-2	22	47305436	0.0174	63926	0.3379	Alzheimer's disease || id:ieu-b-2	Alzheimer's disease	Alzheimer's disease || ||	TRUE	igd	0.0017	3.693e-06	7358	M01299.metal.pos.txt.gz	TRUE	reported	afzTv1	2	TRUE	0.00292633	21.5893	FALSE	rs1475943	rs1475943
rs1512342	T	C	T	C	0.0072	0.0007	0.3384	FALSE	FALSE	FALSE	ieu-b-2	4	149250783	0.0151	63926	0.961	Alzheimer's disease || id:ieu-b-2	Alzheimer's disease	Alzheimer's disease || ||	TRUE	igd	0.0016	7.006e-06	7358	M01299.metal.pos.txt.gz	TRUE	reported	afzTv1	2	TRUE	0.00274455	20.2445	FALSE	rs1512342	rs1512342
rs1532775	A	G	A	G	0.0081	-0.0025	0.7796	FALSE	FALSE	FALSE	ieu-b-2	1	114605353	0.017	63926	0.8818	Alzheimer's disease || id:ieu-b-2	Alzheimer's disease	Alzheimer's disease || ||	TRUE	igd	0.0017	1.035e-06	7358	M01299.metal.pos.txt.gz	TRUE	reported	afzTv1	2	TRUE	0.00307592	22.6963	FALSE	rs1532775	rs1532775
rs1536564	T	C	T	C	0.0075	0.0213	0.2644	FALSE	FALSE	FALSE	ieu-b-2	10	14758348	0.0162	63926	0.1883	Alzheimer's disease || id:ieu-b-2	Alzheimer's disease	Alzheimer's disease || ||	TRUE	igd	0.0017	7.048e-06	7358	M01299.metal.pos.txt.gz	TRUE	reported	afzTv1	2	TRUE	0.00263826	19.4584	FALSE	rs1536564	rs1536564
rs172650	A	C	A	C	0.0102	-0.0408	0.6543	FALSE	FALSE	FALSE	ieu-b-2	16	71612889	0.015	63926	0.00649098	Alzheimer's disease || id:ieu-b-2	Alzheimer's disease	Alzheimer's disease || ||	TRUE	igd	0.0016	2.818e-10	7358	M01299.metal.pos.txt.gz	TRUE	reported	afzTv1	2	TRUE	0.00549299	40.6296	TRUE	rs172650	rs11075889	C	A	G	A
rs17293820	T	G	T	G	0.0081	0.0119	0.8016	FALSE	FALSE	FALSE	ieu-b-2	8	14111623	0.0176	63926	0.4987	Alzheimer's disease || id:ieu-b-2	Alzheimer's disease	Alzheimer's disease || ||	TRUE	igd	0.0017	2.011e-06	7358	M01299.metal.pos.txt.gz	TRUE	reported	afzTv1	2	TRUE	0.00307592	22.6963	FALSE	rs17293820	rs17293820
rs174408	A	G	A	G	0.0129	0.008	0.149	FALSE	FALSE	FALSE	ieu-b-2	6	111932349	0.0199	63926	0.686901	Alzheimer's disease || id:ieu-b-2	Alzheimer's disease	Alzheimer's disease || ||	TRUE	igd	0.0023	1.41e-08	7358	M01299.metal.pos.txt.gz	TRUE	reported	afzTv1	2	TRUE	0.00425707	31.4489	FALSE	rs174408	rs174408
rs1851740	A	C	A	C	-0.008	0.0035	0.185	FALSE	FALSE	FALSE	ieu-b-2	3	77739202	0.0186	63926	0.8516	Alzheimer's disease || id:ieu-b-2	Alzheimer's disease	Alzheimer's disease || ||	TRUE	igd	0.0017	2.742e-06	7358	M01299.metal.pos.txt.gz	TRUE	reported	afzTv1	2	TRUE	0.00300066	22.1393	FALSE	rs1851740	rs1851740
rs2879560	T	C	T	C	-0.0081	-0.0057	0.2226	FALSE	FALSE	FALSE	ieu-b-2	3	182314029	0.0186	63926	0.7597	Alzheimer's disease || id:ieu-b-2	Alzheimer's disease	Alzheimer's disease || ||	TRUE	igd	0.0017	3.476e-06	7358	M01299.metal.pos.txt.gz	TRUE	reported	afzTv1	2	TRUE	0.00307592	22.6963	FALSE	rs2879560	rs2879560
rs2891733	T	C	T	C	-0.0109	0.0239	0.8941	FALSE	FALSE	FALSE	ieu-b-2	2	220135208	0.023	63926	0.2982	Alzheimer's disease || id:ieu-b-2	Alzheimer's disease	Alzheimer's disease || ||	TRUE	igd	0.0024	8.467e-06	7358	M01299.metal.pos.txt.gz	TRUE	reported	afzTv1	2	TRUE	0.00279547	20.6211	FALSE	rs2891733	rs2891733
rs4347830	A	G	A	G	0.009	0.0049	0.337	FALSE	FALSE	FALSE	ieu-b-2	2	228058016	0.0164	63926	0.764499	Alzheimer's disease || id:ieu-b-2	Alzheimer's disease	Alzheimer's disease || ||	TRUE	igd	0.002	6.795e-06	5597	M01299.metal.pos.txt.gz	TRUE	reported	afzTv1	2	TRUE	0.00360497	20.2428	FALSE	rs4347830	rs4347830
rs4808739	T	C	T	C	0.0083	-0.0078	0.7578	FALSE	FALSE	FALSE	ieu-b-2	19	18159516	0.0172	63926	0.6526	Alzheimer's disease || id:ieu-b-2	Alzheimer's disease	Alzheimer's disease || ||	TRUE	igd	0.0018	2.421e-06	7358	M01299.metal.pos.txt.gz	TRUE	reported	afzTv1	2	TRUE	0.00288136	21.2566	FALSE	rs4808739	rs4808739
rs4863214	T	C	T	C	-0.0149	0.0294	0.7398	FALSE	FALSE	FALSE	ieu-b-2	4	190516389	0.0274	63926	0.2835	Alzheimer's disease || id:ieu-b-2	Alzheimer's disease	Alzheimer's disease || ||	TRUE	igd	0.0032	3.984e-06	1761	M01299.metal.pos.txt.gz	TRUE	reported	afzTv1	2	TRUE	0.0121618	21.656	FALSE	rs4863214	rs4863214
rs6493	A	G	A	G	0.0114	0.0089	0.1195	FALSE	FALSE	FALSE	ieu-b-2	14	78140329	0.0188	63926	0.636601	Alzheimer's disease || id:ieu-b-2	Alzheimer's disease	Alzheimer's disease || ||	TRUE	igd	0.0024	2.346e-06	7358	M01299.metal.pos.txt.gz	TRUE	reported	afzTv1	2	TRUE	0.00305702	22.5564	FALSE	rs6493	rs6493
rs703014	A	G	A	G	0.0135	-0.0147	0.326	FALSE	FALSE	FALSE	ieu-b-2	10	28641805	0.0155	63926	0.343	Alzheimer's disease || id:ieu-b-2	Alzheimer's disease	Alzheimer's disease || ||	TRUE	igd	0.0027	7.194e-07	1761	M01299.metal.pos.txt.gz	TRUE	reported	afzTv1	2	TRUE	0.0139978	24.9716	FALSE	rs703014	rs703014
rs7151615	T	G	T	G	-0.0079	-0.0096	0.273	FALSE	FALSE	FALSE	ieu-b-2	14	20731947	0.0162	63926	0.5547	Alzheimer's disease || id:ieu-b-2	Alzheimer's disease	Alzheimer's disease || ||	TRUE	igd	0.0016	1.469e-06	7358	M01299.metal.pos.txt.gz	TRUE	reported	afzTv1	2	TRUE	0.00330231	24.3723	FALSE	rs7151615	rs7151615
rs7195332	T	C	T	C	0.0077	0.0697	0.2152	FALSE	FALSE	FALSE	ieu-b-2	16	19925963	0.0173	63926	5.76806e-05	Alzheimer's disease || id:ieu-b-2	Alzheimer's disease	Alzheimer's disease || ||	TRUE	igd	0.0017	4.051e-06	7358	M01299.metal.pos.txt.gz	TRUE	reported	afzTv1	2	TRUE	0.00278045	20.51	FALSE	rs7195332	rs7195332
rs7641634	A	G	A	G	-0.0077	0.0245	0.266	FALSE	FALSE	FALSE	ieu-b-2	3	143542008	0.016	63926	0.124	Alzheimer's disease || id:ieu-b-2	Alzheimer's disease	Alzheimer's disease || ||	TRUE	igd	0.0016	2.564e-06	7358	M01299.metal.pos.txt.gz	TRUE	reported	afzTv1	2	TRUE	0.00313774	23.1539	FALSE	rs7641634	rs7641634
rs7834337	A	G	A	G	-0.0113	0.0191	0.0904	FALSE	FALSE	FALSE	ieu-b-2	8	655828	0.0253	63926	0.4505	Alzheimer's disease || id:ieu-b-2	Alzheimer's disease	Alzheimer's disease || ||	TRUE	igd	0.0025	4.709e-06	7358	M01299.metal.pos.txt.gz	TRUE	reported	afzTv1	2	TRUE	0.00276894	20.4248	FALSE	rs7834337	rs7834337
rs8035304	T	G	T	G	0.009	-0.0096	0.81	FALSE	FALSE	FALSE	ieu-b-2	15	93723925	0.0182	63926	0.5975	Alzheimer's disease || id:ieu-b-2	Alzheimer's disease	Alzheimer's disease || ||	TRUE	igd	0.002	6.795e-06	5597	M01299.metal.pos.txt.gz	TRUE	reported	afzTv1	2	TRUE	0.00360497	20.2428	FALSE	rs8035304	rs8035304
rs906466	A	G	A	G	0.0076	-0.0266	0.1846	FALSE	FALSE	FALSE	ieu-b-2	20	35048632	0.0187	63926	0.1554	Alzheimer's disease || id:ieu-b-2	Alzheimer's disease	Alzheimer's disease || ||	TRUE	igd	0.0017	8.838e-06	7358	M01299.metal.pos.txt.gz	TRUE	reported	afzTv1	2	TRUE	0.00270889	19.9807	FALSE	rs906466	rs906466
rs9327433	T	G	T	G	-0.0076	-0.01	0.5134	FALSE	FALSE	FALSE	ieu-b-2	5	126546059	0.0146	63926	0.4939	Alzheimer's disease || id:ieu-b-2	Alzheimer's disease	Alzheimer's disease || ||	TRUE	igd	0.0016	2.529e-06	7358	M01299.metal.pos.txt.gz	TRUE	reported	afzTv1	2	TRUE	0.00305702	22.5564	FALSE	rs9327433	rs9327433
rs936632	A	C	A	C	-0.0089	-0.0121	0.1787	FALSE	FALSE	FALSE	ieu-b-2	1	53114103	0.0189	63926	0.522801	Alzheimer's disease || id:ieu-b-2	Alzheimer's disease	Alzheimer's disease || ||	TRUE	igd	0.0017	2.694e-07	7358	M01299.metal.pos.txt.gz	TRUE	reported	afzTv1	2	TRUE	0.00371114	27.4009	TRUE	rs936632	rs2485916	A	C	C	T
rs9400467	T	C	T	C	-0.0121	-0.0087	0.7059	FALSE	FALSE	FALSE	ieu-b-2	6	111424015	0.0155	63926	0.5728	Alzheimer's disease || id:ieu-b-2	Alzheimer's disease	Alzheimer's disease || ||	TRUE	igd	0.0016	6.541e-14	7358	M01299.metal.pos.txt.gz	TRUE	reported	afzTv1	2	TRUE	0.00771273	57.1759	FALSE	rs9400467	rs9400467
rs9497139	A	G	A	G	-0.029	-0.0499	0.0155	FALSE	FALSE	FALSE	ieu-b-2	6	145264340	0.0552	63926	0.3668	Alzheimer's disease || id:ieu-b-2	Alzheimer's disease	Alzheimer's disease || ||	TRUE	igd	0.0061	1.974e-06	7358	M01299.metal.pos.txt.gz	TRUE	reported	afzTv1	2	TRUE	0.00306228	22.5953	FALSE	rs9497139	rs9497139
rs10491431	A	C	A	C	0.0082	-0.004	0.1435	FALSE	FALSE	FALSE	ieu-b-2	5	35968000	0.0203	63926	0.8428	Alzheimer's disease || id:ieu-b-2	Alzheimer's disease	Alzheimer's disease || ||	TRUE	igd	0.0018	3.8e-06	7363	M01301.metal.pos.txt.gz	TRUE	reported	Zr3JPM	2	TRUE	0.00281064	20.7474
rs10738383	A	G	A	G	-0.0131	0.0084	0.6175	FALSE	FALSE	FALSE	ieu-b-2	9	15016042	0.0155	63926	0.5867	Alzheimer's disease || id:ieu-b-2	Alzheimer's disease	Alzheimer's disease || ||	TRUE	igd	0.0029	7.385e-06	1763	M01301.metal.pos.txt.gz	TRUE	reported	Zr3JPM	2	TRUE	0.0114419	20.3823
rs10850904	T	C	T	C	0.0085	-0.0079	0.127	FALSE	FALSE	FALSE	ieu-b-2	12	118255232	0.0222	63926	0.723199	Alzheimer's disease || id:ieu-b-2	Alzheimer's disease	Alzheimer's disease || ||	TRUE	igd	0.0018	2.738e-06	7363	M01301.metal.pos.txt.gz	TRUE	reported	Zr3JPM	2	TRUE	0.00301943	22.2933
rs10917910	A	C	A	C	-0.0086	0.0249	0.8597	FALSE	FALSE	FALSE	ieu-b-2	1	164065297	0.021	63926	0.2351	Alzheimer's disease || id:ieu-b-2	Alzheimer's disease	Alzheimer's disease || ||	TRUE	igd	0.0018	1.652e-06	7363	M01301.metal.pos.txt.gz	TRUE	reported	Zr3JPM	2	TRUE	0.00309067	22.821
rs11151130	A	G	A	G	0.0085	-0.032	0.1379	FALSE	FALSE	FALSE	ieu-b-2	18	73323599	0.0201	63926	0.1118	Alzheimer's disease || id:ieu-b-2	Alzheimer's disease	Alzheimer's disease || ||	TRUE	igd	0.0018	1.786e-06	7363	M01301.metal.pos.txt.gz	TRUE	reported	Zr3JPM	2	TRUE	0.00301943	22.2933
rs1179979	A	G	A	G	-0.0128	0.0244	0.9214	FALSE	FALSE	FALSE	ieu-b-2	14	37346974	0.0258	63926	0.3432	Alzheimer's disease || id:ieu-b-2	Alzheimer's disease	Alzheimer's disease || ||	TRUE	igd	0.0026	9.489e-07	7363	M01301.metal.pos.txt.gz	TRUE	reported	Zr3JPM	2	TRUE	0.00328089	24.2301
rs12268257	T	C	T	C	-0.0082	0.0356	0.1339	FALSE	FALSE	FALSE	ieu-b-2	10	25864681	0.0208	63926	0.0866503	Alzheimer's disease || id:ieu-b-2	Alzheimer's disease	Alzheimer's disease || ||	TRUE	igd	0.0018	5.591e-06	7363	M01301.metal.pos.txt.gz	TRUE	reported	Zr3JPM	2	TRUE	0.00281064	20.7474
rs12927959	A	G	A	G	0.0089	0.0008	0.7248	FALSE	FALSE	FALSE	ieu-b-2	16	67727069	0.0162	63926	0.9593	Alzheimer's disease || id:ieu-b-2	Alzheimer's disease	Alzheimer's disease || ||	TRUE	igd	0.0018	3.76e-07	7363	M01301.metal.pos.txt.gz	TRUE	reported	Zr3JPM	2	TRUE	0.00330933	24.4409
rs13339263	A	G	A	G	-0.0081	-0.0002	0.8587	FALSE	FALSE	FALSE	ieu-b-2	16	49001156	0.0203	63926	0.9924	Alzheimer's disease || id:ieu-b-2	Alzheimer's disease	Alzheimer's disease || ||	TRUE	igd	0.0018	6.52e-06	7363	M01301.metal.pos.txt.gz	TRUE	reported	Zr3JPM	2	TRUE	0.00274269	20.2445
rs1573544	T	C	T	C	0.0087	-0.0274	0.1484	FALSE	FALSE	FALSE	ieu-b-2	11	15195648	0.0199	63926	0.169	Alzheimer's disease || id:ieu-b-2	Alzheimer's disease	Alzheimer's disease || ||	TRUE	igd	0.0018	9.635e-07	7363	M01301.metal.pos.txt.gz	TRUE	reported	Zr3JPM	2	TRUE	0.00316274	23.3548
rs1894947	T	C	T	C	0.0083	-0.0285	0.1801	FALSE	FALSE	FALSE	ieu-b-2	16	56006578	0.0184	63926	0.1206	Alzheimer's disease || id:ieu-b-2	Alzheimer's disease	Alzheimer's disease || ||	TRUE	igd	0.0017	1.847e-06	7363	M01301.metal.pos.txt.gz	TRUE	reported	Zr3JPM	2	TRUE	0.00322701	23.8309
rs2383208	A	G	A	G	0.0078	-0.0299	0.8223	FALSE	FALSE	FALSE	ieu-b-2	9	22132076	0.0196	63926	0.1269	Alzheimer's disease || id:ieu-b-2	Alzheimer's disease	Alzheimer's disease || ||	TRUE	igd	0.0017	8.789e-06	7363	M01301.metal.pos.txt.gz	TRUE	reported	Zr3JPM	2	TRUE	0.002851	21.0462
rs3024536	T	C	T	C	-0.0085	0.0187	0.1443	FALSE	FALSE	FALSE	ieu-b-2	16	27352713	0.0202	63926	0.3565	Alzheimer's disease || id:ieu-b-2	Alzheimer's disease	Alzheimer's disease || ||	TRUE	igd	0.0018	1.69e-06	7363	M01301.metal.pos.txt.gz	TRUE	reported	Zr3JPM	2	TRUE	0.00301943	22.2933
rs4317453	A	G	A	G	-0.0077	-0.0294	0.3363	FALSE	FALSE	FALSE	ieu-b-2	6	1424362	0.0169	63926	0.0819898	Alzheimer's disease || id:ieu-b-2	Alzheimer's disease	Alzheimer's disease || ||	TRUE	igd	0.0017	9.116e-06	7363	M01301.metal.pos.txt.gz	TRUE	reported	Zr3JPM	2	TRUE	0.00277856	20.51
rs4426541	A	G	A	G	-0.0079	-0.0145	0.2229	FALSE	FALSE	FALSE	ieu-b-2	2	167120956	0.0171	63926	0.3985	Alzheimer's disease || id:ieu-b-2	Alzheimer's disease	Alzheimer's disease || ||	TRUE	igd	0.0017	5.395e-06	7363	M01301.metal.pos.txt.gz	TRUE	reported	Zr3JPM	2	TRUE	0.00292435	21.5893
rs6587731	T	G	T	G	-0.0093	-0.0037	0.1626	FALSE	FALSE	FALSE	ieu-b-2	1	153187680	0.0196	63926	0.8514	Alzheimer's disease || id:ieu-b-2	Alzheimer's disease	Alzheimer's disease || ||	TRUE	igd	0.0018	1.963e-07	7363	M01301.metal.pos.txt.gz	TRUE	reported	Zr3JPM	2	TRUE	0.00361239	26.6872
rs7572149	T	C	T	C	0.0088	-0.0503	0.133	FALSE	FALSE	FALSE	ieu-b-2	2	104848853	0.0216	63926	0.0197102	Alzheimer's disease || id:ieu-b-2	Alzheimer's disease	Alzheimer's disease || ||	TRUE	igd	0.0018	1.002e-06	7363	M01301.metal.pos.txt.gz	TRUE	reported	Zr3JPM	2	TRUE	0.00323562	23.8947
rs7583413	T	C	T	C	0.0082	-0.0049	0.8245	FALSE	FALSE	FALSE	ieu-b-2	2	228477310	0.0184	63926	0.7907	Alzheimer's disease || id:ieu-b-2	Alzheimer's disease	Alzheimer's disease || ||	TRUE	igd	0.0017	2.62e-06	7363	M01301.metal.pos.txt.gz	TRUE	reported	Zr3JPM	2	TRUE	0.00314996	23.2601
rs9642758	A	G	A	G	0.0086	-0.0156	0.1578	FALSE	FALSE	FALSE	ieu-b-2	8	35721159	0.0198	63926	0.4328	Alzheimer's disease || id:ieu-b-2	Alzheimer's disease	Alzheimer's disease || ||	TRUE	igd	0.0018	1.282e-06	7363	M01301.metal.pos.txt.gz	TRUE	reported	Zr3JPM	2	TRUE	0.00309067	22.821
rs11232103	A	C	A	C	0.0085	0.0239	0.1151	FALSE	FALSE	FALSE	ieu-b-2	11	80092415	0.0219	63926	0.2753	Alzheimer's disease || id:ieu-b-2	Alzheimer's disease	Alzheimer's disease || ||	TRUE	igd	0.0017	3.697e-07	7347	M01302.metal.pos.txt.gz	TRUE	reported	lbBhYw	2	TRUE	0.00339121	24.9932
rs11760350	A	G	A	G	-0.0075	-0.0035	0.1238	FALSE	FALSE	FALSE	ieu-b-2	7	39272142	0.0215	63926	0.8719	Alzheimer's disease || id:ieu-b-2	Alzheimer's disease	Alzheimer's disease || ||	TRUE	igd	0.0017	7.77e-06	7347	M01302.metal.pos.txt.gz	TRUE	reported	lbBhYw	2	TRUE	0.0026422	19.4584
rs16839317	T	C	T	C	-0.0078	-0.0093	0.8726	FALSE	FALSE	FALSE	ieu-b-2	3	132218883	0.0208	63926	0.655901	Alzheimer's disease || id:ieu-b-2	Alzheimer's disease	Alzheimer's disease || ||	TRUE	igd	0.0017	2.753e-06	7347	M01302.metal.pos.txt.gz	TRUE	reported	lbBhYw	2	TRUE	0.00285719	21.0462
rs1742639	A	G	A	G	0.0077	0.0102	0.8865	FALSE	FALSE	FALSE	ieu-b-2	14	46562320	0.0225	63926	0.649201	Alzheimer's disease || id:ieu-b-2	Alzheimer's disease	Alzheimer's disease || ||	TRUE	igd	0.0017	7.939e-06	7347	M01302.metal.pos.txt.gz	TRUE	reported	lbBhYw	2	TRUE	0.0027846	20.51
rs2066415	T	C	T	C	0.0065	0.0012	0.3567	FALSE	FALSE	FALSE	ieu-b-2	9	5867061	0.0161	63926	0.9396	Alzheimer's disease || id:ieu-b-2	Alzheimer's disease	Alzheimer's disease || ||	TRUE	igd	0.0015	8.628e-06	7347	M01302.metal.pos.txt.gz	TRUE	reported	lbBhYw	2	TRUE	0.00254933	18.7727
rs2418886	A	G	A	G	0.0223	-0.0415	0.0489	FALSE	FALSE	FALSE	ieu-b-2	1	190149864	0.0301	63926	0.1689	Alzheimer's disease || id:ieu-b-2	Alzheimer's disease	Alzheimer's disease || ||	TRUE	igd	0.0047	1.63e-06	1762	M01302.metal.pos.txt.gz	TRUE	reported	lbBhYw	2	TRUE	0.0126152	22.4864
rs2780242	T	C	T	C	-0.0083	-0.0052	0.1138	FALSE	FALSE	FALSE	ieu-b-2	9	120733022	0.0215	63926	0.8077	Alzheimer's disease || id:ieu-b-2	Alzheimer's disease	Alzheimer's disease || ||	TRUE	igd	0.0018	3.849e-06	7347	M01302.metal.pos.txt.gz	TRUE	reported	lbBhYw	2	TRUE	0.00288567	21.2566
rs320485	T	C	T	C	0.0094	-0.0231	0.1324	FALSE	FALSE	FALSE	ieu-b-2	1	213646566	0.0213	63926	0.2785	Alzheimer's disease || id:ieu-b-2	Alzheimer's disease	Alzheimer's disease || ||	TRUE	igd	0.0017	4.97e-08	7347	M01302.metal.pos.txt.gz	TRUE	reported	lbBhYw	2	TRUE	0.00414423	30.5661
rs3740996	A	G	A	G	0.0078	0.0691	0.1208	FALSE	FALSE	FALSE	ieu-b-2	11	5701281	0.0217	63926	0.00145801	Alzheimer's disease || id:ieu-b-2	Alzheimer's disease	Alzheimer's disease || ||	TRUE	igd	0.0017	4.33e-06	7347	M01302.metal.pos.txt.gz	TRUE	reported	lbBhYw	2	TRUE	0.00285719	21.0462
rs4693555	T	C	T	C	-0.0069	0.017	0.2131	FALSE	FALSE	FALSE	ieu-b-2	4	83998014	0.0193	63926	0.3768	Alzheimer's disease || id:ieu-b-2	Alzheimer's disease	Alzheimer's disease || ||	TRUE	igd	0.0016	8.434e-06	7347	M01302.metal.pos.txt.gz	TRUE	reported	lbBhYw	2	TRUE	0.00252494	18.5926	TRUE	rs4693555	rs11944870	T	C	A	G
rs487946	T	G	T	G	-0.0074	0.0406	0.8292	FALSE	FALSE	FALSE	ieu-b-2	12	63212116	0.0185	63926	0.0279402	Alzheimer's disease || id:ieu-b-2	Alzheimer's disease	Alzheimer's disease || ||	TRUE	igd	0.0016	3.096e-06	7347	M01302.metal.pos.txt.gz	TRUE	reported	lbBhYw	2	TRUE	0.00290303	21.3848
rs6071991	T	C	T	C	-0.0075	-0.0213	0.1495	FALSE	FALSE	FALSE	ieu-b-2	20	38889983	0.0201	63926	0.2899	Alzheimer's disease || id:ieu-b-2	Alzheimer's disease	Alzheimer's disease || ||	TRUE	igd	0.0016	3.811e-06	7347	M01302.metal.pos.txt.gz	TRUE	reported	lbBhYw	2	TRUE	0.00298178	21.9667
rs6533609	T	C	T	C	-0.0077	-0.0221	0.1429	FALSE	FALSE	FALSE	ieu-b-2	4	113278887	0.021	63926	0.2922	Alzheimer's disease || id:ieu-b-2	Alzheimer's disease	Alzheimer's disease || ||	TRUE	igd	0.0017	3.776e-06	7347	M01302.metal.pos.txt.gz	TRUE	reported	lbBhYw	2	TRUE	0.0027846	20.51
rs6766715	A	G	A	G	-0.009	-0.0054	0.128	FALSE	FALSE	FALSE	ieu-b-2	3	172786148	0.0209	63926	0.7958	Alzheimer's disease || id:ieu-b-2	Alzheimer's disease	Alzheimer's disease || ||	TRUE	igd	0.002	6.795e-06	5585	M01302.metal.pos.txt.gz	TRUE	reported	lbBhYw	2	TRUE	0.00361268	20.2427
rs6960830	T	C	T	C	0.0078	0.012	0.8851	FALSE	FALSE	FALSE	ieu-b-2	7	156168606	0.0219	63926	0.585301	Alzheimer's disease || id:ieu-b-2	Alzheimer's disease	Alzheimer's disease || ||	TRUE	igd	0.0017	4.158e-06	7347	M01302.metal.pos.txt.gz	TRUE	reported	lbBhYw	2	TRUE	0.00285719	21.0462
rs7570141	A	G	A	G	-0.0119	0.0061	0.104	FALSE	FALSE	FALSE	ieu-b-2	2	18275380	0.0255	63926	0.8105	Alzheimer's disease || id:ieu-b-2	Alzheimer's disease	Alzheimer's disease || ||	TRUE	igd	0.0026	6.212e-06	7347	M01302.metal.pos.txt.gz	TRUE	reported	lbBhYw	2	TRUE	0.00284316	20.9425
rs885076	A	G	A	G	-0.0074	0.0142	0.8716	FALSE	FALSE	FALSE	ieu-b-2	3	130923834	0.021	63926	0.4993	Alzheimer's disease || id:ieu-b-2	Alzheimer's disease	Alzheimer's disease || ||	TRUE	igd	0.0017	8.747e-06	7347	M01302.metal.pos.txt.gz	TRUE	reported	lbBhYw	2	TRUE	0.00257239	18.9429
rs9410970	A	C	A	C	-0.0068	-0.0073	0.2201	FALSE	FALSE	FALSE	ieu-b-2	9	90415220	0.0172	63926	0.669501	Alzheimer's disease || id:ieu-b-2	Alzheimer's disease	Alzheimer's disease || ||	TRUE	igd	0.0015	5.493e-06	7347	M01302.metal.pos.txt.gz	TRUE	reported	lbBhYw	2	TRUE	0.00278941	20.5455
rs9598459	A	G	A	G	0.0079	-0.0159	0.896	FALSE	FALSE	FALSE	ieu-b-2	13	63035349	0.0233	63926	0.4954	Alzheimer's disease || id:ieu-b-2	Alzheimer's disease	Alzheimer's disease || ||	TRUE	igd	0.0017	5.172e-06	7347	M01302.metal.pos.txt.gz	TRUE	reported	lbBhYw	2	TRUE	0.0029307	21.5893
rs10166484	T	C	T	C	-0.0121	0.0059	0.3157	FALSE	FALSE	FALSE	ieu-b-2	2	189648684	0.0153	63926	0.701799	Alzheimer's disease || id:ieu-b-2	Alzheimer's disease	Alzheimer's disease || ||	TRUE	igd	0.0027	5.291e-06	6946	M01303.metal.pos.txt.gz	TRUE	reported	rTvLfy	2	TRUE	0.00288307	20.0779
rs10899384	A	G	A	G	0.0139	-0.0037	0.3819	FALSE	FALSE	FALSE	ieu-b-2	11	77218468	0.0151	63926	0.8077	Alzheimer's disease || id:ieu-b-2	Alzheimer's disease	Alzheimer's disease || ||	TRUE	igd	0.0026	1.27e-07	6946	M01303.metal.pos.txt.gz	TRUE	reported	rTvLfy	2	TRUE	0.00409793	28.5731
rs10990303	T	C	T	C	-0.0129	0.0027	0.2309	FALSE	FALSE	FALSE	ieu-b-2	9	98410405	0.0174	63926	0.879	Alzheimer's disease || id:ieu-b-2	Alzheimer's disease	Alzheimer's disease || ||	TRUE	igd	0.0028	3.938e-06	6946	M01303.metal.pos.txt.gz	TRUE	reported	rTvLfy	2	TRUE	0.00304652	21.2197
rs12713120	T	C	T	C	0.0122	0.0009	0.7564	FALSE	FALSE	FALSE	ieu-b-2	2	50876684	0.0167	63926	0.9589	Alzheimer's disease || id:ieu-b-2	Alzheimer's disease	Alzheimer's disease || ||	TRUE	igd	0.0027	6.742e-06	6946	M01303.metal.pos.txt.gz	TRUE	reported	rTvLfy	2	TRUE	0.00293078	20.4111
rs1939471	A	G	A	G	-0.0123	0.0033	0.7209	FALSE	FALSE	FALSE	ieu-b-2	11	95837084	0.0163	63926	0.84	Alzheimer's disease || id:ieu-b-2	Alzheimer's disease	Alzheimer's disease || ||	TRUE	igd	0.0027	4.063e-06	6946	M01303.metal.pos.txt.gz	TRUE	reported	rTvLfy	2	TRUE	0.00297887	20.7471
rs2288867	T	C	T	C	-0.0132	-0.0095	0.2334	FALSE	FALSE	FALSE	ieu-b-2	19	19765568	0.0166	63926	0.5653	Alzheimer's disease || id:ieu-b-2	Alzheimer's disease	Alzheimer's disease || ||	TRUE	igd	0.0027	1.018e-06	6946	M01303.metal.pos.txt.gz	TRUE	reported	rTvLfy	2	TRUE	0.00342921	23.8944
rs26724	A	G	A	G	0.014	0.0064	0.3507	FALSE	FALSE	FALSE	ieu-b-2	5	106944273	0.015	63926	0.6675	Alzheimer's disease || id:ieu-b-2	Alzheimer's disease	Alzheimer's disease || ||	TRUE	igd	0.0026	1.258e-07	6946	M01303.metal.pos.txt.gz	TRUE	reported	rTvLfy	2	TRUE	0.00415686	28.9857
rs2869990	T	C	T	C	-0.0125	-0.0017	0.7192	FALSE	FALSE	FALSE	ieu-b-2	4	89991614	0.0158	63926	0.9162	Alzheimer's disease || id:ieu-b-2	Alzheimer's disease	Alzheimer's disease || ||	TRUE	igd	0.0027	2.831e-06	6946	M01303.metal.pos.txt.gz	TRUE	reported	rTvLfy	2	TRUE	0.00307624	21.4273
rs4768795	T	G	T	G	0.0195	-0.001	0.3587	FALSE	FALSE	FALSE	ieu-b-2	12	47712974	0.0159	63926	0.9518	Alzheimer's disease || id:ieu-b-2	Alzheimer's disease	Alzheimer's disease || ||	TRUE	igd	0.0043	6.189e-06	6946	M01303.metal.pos.txt.gz	TRUE	reported	rTvLfy	2	TRUE	0.00295198	20.5592
rs690191	T	C	T	C	-0.0121	-0.0095	0.7821	FALSE	FALSE	FALSE	ieu-b-2	18	74078079	0.0173	63926	0.5831	Alzheimer's disease || id:ieu-b-2	Alzheimer's disease	Alzheimer's disease || ||	TRUE	igd	0.0027	9.234e-06	6946	M01303.metal.pos.txt.gz	TRUE	reported	rTvLfy	2	TRUE	0.00288307	20.0779
rs726900	T	G	T	G	0.0173	-0.0207	0.8497	FALSE	FALSE	FALSE	ieu-b-2	9	76638581	0.0207	63926	0.318	Alzheimer's disease || id:ieu-b-2	Alzheimer's disease	Alzheimer's disease || ||	TRUE	igd	0.0036	1.592e-06	6946	M01303.metal.pos.txt.gz	TRUE	reported	rTvLfy	2	TRUE	0.00331368	23.0867
rs7503429	A	C	A	C	-0.016	0.0243	0.4255	FALSE	FALSE	FALSE	ieu-b-2	17	80191425	0.0151	63926	0.1072	Alzheimer's disease || id:ieu-b-2	Alzheimer's disease	Alzheimer's disease || ||	TRUE	igd	0.0026	1.635e-09	6946	M01303.metal.pos.txt.gz	TRUE	reported	rTvLfy	2	TRUE	0.00542247	37.8589
rs912170	A	G	A	G	-0.0186	0.0083	0.8773	FALSE	FALSE	FALSE	ieu-b-2	9	656736	0.0228	63926	0.713801	Alzheimer's disease || id:ieu-b-2	Alzheimer's disease	Alzheimer's disease || ||	TRUE	igd	0.0036	2.089e-07	6946	M01303.metal.pos.txt.gz	TRUE	reported	rTvLfy	2	TRUE	0.00382843	26.6868
rs9471841	T	C	T	C	-0.0275	0.0274	0.0526	FALSE	FALSE	FALSE	ieu-b-2	6	42273332	0.0302	63926	0.3642	Alzheimer's disease || id:ieu-b-2	Alzheimer's disease	Alzheimer's disease || ||	TRUE	igd	0.0062	9.844e-06	6946	M01303.metal.pos.txt.gz	TRUE	reported	rTvLfy	2	TRUE	0.00282435	19.6679
rs10112003	A	G	A	G	0.0158	-0.0387	0.0782	FALSE	FALSE	FALSE	ieu-b-2	8	34360493	0.0262	63926	0.1396	Alzheimer's disease || id:ieu-b-2	Alzheimer's disease	Alzheimer's disease || ||	TRUE	igd	0.0033	1.734e-06	7352	M01336.metal.pos.txt.gz	TRUE	reported	U1g2lG	2	TRUE	0.00310834	22.9175
rs10199787	T	C	T	C	0.0077	-0.0018	0.6173	FALSE	FALSE	FALSE	ieu-b-2	2	11092613	0.0148	63926	0.9011	Alzheimer's disease || id:ieu-b-2	Alzheimer's disease	Alzheimer's disease || ||	TRUE	igd	0.0017	6.198e-06	7352	M01336.metal.pos.txt.gz	TRUE	reported	U1g2lG	2	TRUE	0.00278271	20.51
rs10242171	A	G	A	G	-0.0121	0.0045	0.1355	FALSE	FALSE	FALSE	ieu-b-2	7	28944145	0.0201	63926	0.824	Alzheimer's disease || id:ieu-b-2	Alzheimer's disease	Alzheimer's disease || ||	TRUE	igd	0.0026	3.727e-06	7352	M01336.metal.pos.txt.gz	TRUE	reported	U1g2lG	2	TRUE	0.00293725	21.6524
rs11118120	A	C	A	C	-0.0137	0.0225	0.8495	FALSE	FALSE	FALSE	ieu-b-2	1	218705761	0.0202	63926	0.2665	Alzheimer's disease || id:ieu-b-2	Alzheimer's disease	Alzheimer's disease || ||	TRUE	igd	0.0029	3.158e-06	7352	M01336.metal.pos.txt.gz	TRUE	reported	U1g2lG	2	TRUE	0.00302638	22.3114
rs11133892	A	G	A	G	0.0089	0.0055	0.4427	FALSE	FALSE	FALSE	ieu-b-2	5	17255026	0.0143	63926	0.702499	Alzheimer's disease || id:ieu-b-2	Alzheimer's disease	Alzheimer's disease || ||	TRUE	igd	0.0017	1.559e-07	7352	M01336.metal.pos.txt.gz	TRUE	reported	U1g2lG	2	TRUE	0.00371416	27.4008
rs11193635	T	C	T	C	0.0087	-0.0058	0.6724	FALSE	FALSE	FALSE	ieu-b-2	10	109468251	0.0153	63926	0.703399	Alzheimer's disease || id:ieu-b-2	Alzheimer's disease	Alzheimer's disease || ||	TRUE	igd	0.0018	7.342e-07	7352	M01336.metal.pos.txt.gz	TRUE	reported	U1g2lG	2	TRUE	0.00316745	23.3548
rs11222474	T	G	T	G	-0.0082	-0.0269	0.6036	FALSE	FALSE	FALSE	ieu-b-2	11	130987730	0.0146	63926	0.0650594	Alzheimer's disease || id:ieu-b-2	Alzheimer's disease	Alzheimer's disease || ||	TRUE	igd	0.0017	1.42e-06	7352	M01336.metal.pos.txt.gz	TRUE	reported	U1g2lG	2	TRUE	0.00315466	23.2601
rs11940037	T	C	T	C	0.0121	-0.0091	0.8408	FALSE	FALSE	FALSE	ieu-b-2	4	58835528	0.0192	63926	0.634699	Alzheimer's disease || id:ieu-b-2	Alzheimer's disease	Alzheimer's disease || ||	TRUE	igd	0.0025	1.241e-06	7352	M01336.metal.pos.txt.gz	TRUE	reported	U1g2lG	2	TRUE	0.00317617	23.4192
rs12147529	A	G	A	G	0.0078	0.0176	0.4485	FALSE	FALSE	FALSE	ieu-b-2	14	33554293	0.0143	63926	0.2202	Alzheimer's disease || id:ieu-b-2	Alzheimer's disease	Alzheimer's disease || ||	TRUE	igd	0.0017	5.917e-06	7352	M01336.metal.pos.txt.gz	TRUE	reported	U1g2lG	2	TRUE	0.00285525	21.0462
rs12200468	A	G	A	G	0.0111	0.0071	0.8245	FALSE	FALSE	FALSE	ieu-b-2	6	73351870	0.0186	63926	0.703701	Alzheimer's disease || id:ieu-b-2	Alzheimer's disease	Alzheimer's disease || ||	TRUE	igd	0.0025	6.851e-06	7352	M01336.metal.pos.txt.gz	TRUE	reported	U1g2lG	2	TRUE	0.00267422	19.7082
rs12353451	A	G	A	G	-0.0229	0.0529	0.0373	FALSE	FALSE	FALSE	ieu-b-2	9	138061056	0.0359	63926	0.1406	Alzheimer's disease || id:ieu-b-2	Alzheimer's disease	Alzheimer's disease || ||	TRUE	igd	0.0049	3.123e-06	7352	M01336.metal.pos.txt.gz	TRUE	reported	U1g2lG	2	TRUE	0.002962	21.8354
rs12931268	T	C	T	C	-0.0087	-0.0393	0.6329	FALSE	FALSE	FALSE	ieu-b-2	16	49804502	0.0147	63926	0.00768599	Alzheimer's disease || id:ieu-b-2	Alzheimer's disease	Alzheimer's disease || ||	TRUE	igd	0.0017	2.907e-07	7352	M01336.metal.pos.txt.gz	TRUE	reported	U1g2lG	2	TRUE	0.00354969	26.1832
rs13355979	A	G	A	G	-0.0078	-0.0103	0.5663	FALSE	FALSE	FALSE	ieu-b-2	5	32984015	0.0144	63926	0.474	Alzheimer's disease || id:ieu-b-2	Alzheimer's disease	Alzheimer's disease || ||	TRUE	igd	0.0017	3.942e-06	7352	M01336.metal.pos.txt.gz	TRUE	reported	U1g2lG	2	TRUE	0.00285525	21.0462
rs1348656	T	C	T	C	-0.0117	0.0088	0.798	FALSE	FALSE	FALSE	ieu-b-2	3	144933520	0.0179	63926	0.623199	Alzheimer's disease || id:ieu-b-2	Alzheimer's disease	Alzheimer's disease || ||	TRUE	igd	0.0024	9.069e-07	7352	M01336.metal.pos.txt.gz	TRUE	reported	U1g2lG	2	TRUE	0.00322212	23.7592
rs1466228	T	C	T	C	-0.0234	0.0426	0.035	FALSE	FALSE	FALSE	ieu-b-2	4	32428311	0.0363	63926	0.2405	Alzheimer's disease || id:ieu-b-2	Alzheimer's disease	Alzheimer's disease || ||	TRUE	igd	0.0051	4.185e-06	7352	M01336.metal.pos.txt.gz	TRUE	reported	U1g2lG	2	TRUE	0.00285525	21.0462
rs2190223	A	G	A	G	0.0076	-0.0181	0.5733	FALSE	FALSE	FALSE	ieu-b-2	7	70689665	0.0145	63926	0.2132	Alzheimer's disease || id:ieu-b-2	Alzheimer's disease	Alzheimer's disease || ||	TRUE	igd	0.0017	7.691e-06	7352	M01336.metal.pos.txt.gz	TRUE	reported	U1g2lG	2	TRUE	0.0027111	19.9807
rs2931383	T	G	T	G	0.0078	0.0068	0.5816	FALSE	FALSE	FALSE	ieu-b-2	3	19939707	0.0145	63926	0.641599	Alzheimer's disease || id:ieu-b-2	Alzheimer's disease	Alzheimer's disease || ||	TRUE	igd	0.0017	4.678e-06	7352	M01336.metal.pos.txt.gz	TRUE	reported	U1g2lG	2	TRUE	0.00285525	21.0462
rs4408	A	G	A	G	0.0107	-0.0007	0.1844	FALSE	FALSE	FALSE	ieu-b-2	22	48765011	0.0179	63926	0.9711	Alzheimer's disease || id:ieu-b-2	Alzheimer's disease	Alzheimer's disease || ||	TRUE	igd	0.0024	9.964e-06	7352	M01336.metal.pos.txt.gz	TRUE	reported	U1g2lG	2	TRUE	0.00269629	19.8713
rs4420815	A	G	A	G	-0.015	-0.0193	0.143	FALSE	FALSE	FALSE	ieu-b-2	3	33794769	0.0202	63926	0.3397	Alzheimer's disease || id:ieu-b-2	Alzheimer's disease	Alzheimer's disease || ||	TRUE	igd	0.003	5.733e-07	5586	M01336.metal.pos.txt.gz	TRUE	reported	U1g2lG	2	TRUE	0.00445553	24.991
rs4957697	A	G	A	G	-0.0081	0.001	0.4208	FALSE	FALSE	FALSE	ieu-b-2	5	106564497	0.0144	63926	0.9422	Alzheimer's disease || id:ieu-b-2	Alzheimer's disease	Alzheimer's disease || ||	TRUE	igd	0.0017	1.733e-06	7352	M01336.metal.pos.txt.gz	TRUE	reported	U1g2lG	2	TRUE	0.00307842	22.6962
rs577266	A	C	A	C	-0.009	0.0003	0.637	FALSE	FALSE	FALSE	ieu-b-2	9	29640242	0.0151	63926	0.9857	Alzheimer's disease || id:ieu-b-2	Alzheimer's disease	Alzheimer's disease || ||	TRUE	igd	0.002	6.795e-06	5586	M01336.metal.pos.txt.gz	TRUE	reported	U1g2lG	2	TRUE	0.00361204	20.2427
rs603424	A	G	A	G	0.0151	-0.0349	0.1836	FALSE	FALSE	FALSE	ieu-b-2	10	102075479	0.0184	63926	0.0571005	Alzheimer's disease || id:ieu-b-2	Alzheimer's disease	Alzheimer's disease || ||	TRUE	igd	0.0024	2.455e-10	7352	M01336.metal.pos.txt.gz	TRUE	reported	U1g2lG	2	TRUE	0.00535542	39.5743
rs6540294	A	C	A	C	-0.008	0.0052	0.451	FALSE	FALSE	FALSE	ieu-b-2	16	86479404	0.0144	63926	0.7154	Alzheimer's disease || id:ieu-b-2	Alzheimer's disease	Alzheimer's disease || ||	TRUE	igd	0.0017	2.872e-06	7352	M01336.metal.pos.txt.gz	TRUE	reported	U1g2lG	2	TRUE	0.0030031	22.1393
rs7565567	A	C	A	C	-0.042	0.0722	0.982	FALSE	FALSE	FALSE	ieu-b-2	2	11711222	0.0456	63926	0.1135	Alzheimer's disease || id:ieu-b-2	Alzheimer's disease	Alzheimer's disease || ||	TRUE	igd	0.009	3.061e-06	5586	M01336.metal.pos.txt.gz	TRUE	reported	U1g2lG	2	TRUE	0.0038835	21.77
rs802993	A	G	A	G	-0.0278	-0.057	0.0685	FALSE	FALSE	FALSE	ieu-b-2	14	52674877	0.0286	63926	0.0464301	Alzheimer's disease || id:ieu-b-2	Alzheimer's disease	Alzheimer's disease || ||	TRUE	igd	0.0063	9.106e-06	1766	M01336.metal.pos.txt.gz	TRUE	reported	U1g2lG	2	TRUE	0.0109057	19.4499
rs942888	A	G	A	G	-0.0076	-0.0333	0.4776	FALSE	FALSE	FALSE	ieu-b-2	13	46135229	0.0142	63926	0.0192602	Alzheimer's disease || id:ieu-b-2	Alzheimer's disease	Alzheimer's disease || ||	TRUE	igd	0.0017	6.292e-06	7352	M01336.metal.pos.txt.gz	TRUE	reported	U1g2lG	2	TRUE	0.0027111	19.9807
rs9809122	A	G	A	G	-0.008	-0.0058	0.5296	FALSE	FALSE	FALSE	ieu-b-2	3	70084253	0.0142	63926	0.6814	Alzheimer's disease || id:ieu-b-2	Alzheimer's disease	Alzheimer's disease || ||	TRUE	igd	0.0017	2.445e-06	7352	M01336.metal.pos.txt.gz	TRUE	reported	U1g2lG	2	TRUE	0.0030031	22.1393
rs10021069	T	C	T	C	0.031	-0.0454	0.9664	FALSE	FALSE	FALSE	ieu-b-2	4	32355847	0.0384	63926	0.2362	Alzheimer's disease || id:ieu-b-2	Alzheimer's disease	Alzheimer's disease || ||	TRUE	igd	0.0067	4.065e-06	7335	M01356.metal.pos.txt.gz	TRUE	reported	eFfn7M	2	TRUE	0.0029101	21.402
rs10156335	A	G	A	G	-0.0153	0.0143	0.8473	FALSE	FALSE	FALSE	ieu-b-2	8	95643315	0.0194	63926	0.4623	Alzheimer's disease || id:ieu-b-2	Alzheimer's disease	Alzheimer's disease || ||	TRUE	igd	0.0034	7.174e-06	7335	M01356.metal.pos.txt.gz	TRUE	reported	eFfn7M	2	TRUE	0.00275314	20.2445
rs11118895	T	C	T	C	0.0202	0.0001	0.4675	FALSE	FALSE	FALSE	ieu-b-2	1	222093006	0.0144	63926	0.9958	Alzheimer's disease || id:ieu-b-2	Alzheimer's disease	Alzheimer's disease || ||	TRUE	igd	0.0045	7.155e-06	1755	M01356.metal.pos.txt.gz	TRUE	reported	eFfn7M	2	TRUE	0.0113512	20.1272
rs11674467	T	C	T	C	0.0148	-0.0108	0.4181	FALSE	FALSE	FALSE	ieu-b-2	2	38621456	0.0151	63926	0.4736	Alzheimer's disease || id:ieu-b-2	Alzheimer's disease	Alzheimer's disease || ||	TRUE	igd	0.003	7.005e-07	7335	M01356.metal.pos.txt.gz	TRUE	reported	eFfn7M	2	TRUE	0.00330706	24.3311
rs11780703	T	C	T	C	-0.0127	-0.0083	0.7557	FALSE	FALSE	FALSE	ieu-b-2	8	139674108	0.0167	63926	0.6201	Alzheimer's disease || id:ieu-b-2	Alzheimer's disease	Alzheimer's disease || ||	TRUE	igd	0.0026	9.892e-07	7335	M01356.metal.pos.txt.gz	TRUE	reported	eFfn7M	2	TRUE	0.00324228	23.853
rs11824733	T	C	T	C	0.072	0.006	0.0212	FALSE	FALSE	FALSE	ieu-b-2	11	23569779	0.0487	63926	0.9012	Alzheimer's disease || id:ieu-b-2	Alzheimer's disease	Alzheimer's disease || ||	TRUE	igd	0.0161	7.644e-06	1755	M01356.metal.pos.txt.gz	TRUE	reported	eFfn7M	2	TRUE	0.0112672	19.9764
rs17511568	T	C	T	C	0.0152	0.0011	0.8423	FALSE	FALSE	FALSE	ieu-b-2	6	4461144	0.0195	63926	0.9548	Alzheimer's disease || id:ieu-b-2	Alzheimer's disease	Alzheimer's disease || ||	TRUE	igd	0.0033	5.26e-06	7335	M01356.metal.pos.txt.gz	TRUE	reported	eFfn7M	2	TRUE	0.00288406	21.21
rs1801838	T	C	T	C	-0.0469	-0.0102	0.9655	FALSE	FALSE	FALSE	ieu-b-2	4	76568609	0.0238	63926	0.667999	Alzheimer's disease || id:ieu-b-2	Alzheimer's disease	Alzheimer's disease || ||	TRUE	igd	0.0105	8.513e-06	7335	M01356.metal.pos.txt.gz	TRUE	reported	eFfn7M	2	TRUE	0.00271261	19.9457
rs281216	T	G	T	G	0.0205	0.0046	0.9184	FALSE	FALSE	FALSE	ieu-b-2	15	47708579	0.0258	63926	0.8576	Alzheimer's disease || id:ieu-b-2	Alzheimer's disease	Alzheimer's disease || ||	TRUE	igd	0.0043	1.704e-06	7335	M01356.metal.pos.txt.gz	TRUE	reported	eFfn7M	2	TRUE	0.00308907	22.7223
rs4472784	T	C	T	C	-0.0118	0.0014	0.3048	FALSE	FALSE	FALSE	ieu-b-2	1	173396971	0.0154	63926	0.9253	Alzheimer's disease || id:ieu-b-2	Alzheimer's disease	Alzheimer's disease || ||	TRUE	igd	0.0026	4.782e-06	7335	M01356.metal.pos.txt.gz	TRUE	reported	eFfn7M	2	TRUE	0.00280027	20.592
rs603424	A	G	A	G	0.0182	-0.0349	0.1833	FALSE	FALSE	FALSE	ieu-b-2	10	102075479	0.0184	63926	0.0571005	Alzheimer's disease || id:ieu-b-2	Alzheimer's disease	Alzheimer's disease || ||	TRUE	igd	0.0032	2.229e-08	7335	M01356.metal.pos.txt.gz	TRUE	reported	eFfn7M	2	TRUE	0.00439068	32.3388
rs9291034	T	C	T	C	-0.0117	0.0059	0.4068	FALSE	FALSE	FALSE	ieu-b-2	3	192632492	0.0145	63926	0.6853	Alzheimer's disease || id:ieu-b-2	Alzheimer's disease	Alzheimer's disease || ||	TRUE	igd	0.0026	5.416e-06	7335	M01356.metal.pos.txt.gz	TRUE	reported	eFfn7M	2	TRUE	0.00275314	20.2445
rs9543361	T	C	T	C	-0.0514	0.0077	0.0422	FALSE	FALSE	FALSE	ieu-b-2	13	73976863	0.0335	63926	0.8173	Alzheimer's disease || id:ieu-b-2	Alzheimer's disease	Alzheimer's disease || ||	TRUE	igd	0.011	3.182e-06	1755	M01356.metal.pos.txt.gz	TRUE	reported	eFfn7M	2	TRUE	0.0122884	21.8095
rs10021069	T	C	T	C	0.0238	-0.0454	0.9663	FALSE	FALSE	FALSE	ieu-b-2	4	32355847	0.0384	63926	0.2362	Alzheimer's disease || id:ieu-b-2	Alzheimer's disease	Alzheimer's disease || ||	TRUE	igd	0.005	1.81e-06	7355	M01358.metal.pos.txt.gz	TRUE	reported	bRH1t9	2	TRUE	0.00307111	22.6514	FALSE	rs10021069	rs10021069
rs10152773	T	C	T	C	-0.0224	0.0293	0.0425	FALSE	FALSE	FALSE	ieu-b-2	15	80674262	0.0334	63926	0.3804	Alzheimer's disease || id:ieu-b-2	Alzheimer's disease	Alzheimer's disease || ||	TRUE	igd	0.0049	4.733e-06	7355	M01358.metal.pos.txt.gz	TRUE	reported	bRH1t9	2	TRUE	0.00283328	20.8923	FALSE	rs10152773	rs10152773
rs10160169	A	G	A	G	0.0084	-0.0131	0.6329	FALSE	FALSE	FALSE	ieu-b-2	10	91856824	0.0146	63926	0.3691	Alzheimer's disease || id:ieu-b-2	Alzheimer's disease	Alzheimer's disease || ||	TRUE	igd	0.0018	3.777e-06	7355	M01358.metal.pos.txt.gz	TRUE	reported	bRH1t9	2	TRUE	0.00295221	21.7719	FALSE	rs10160169	rs10160169
rs10242171	A	G	A	G	-0.012	0.0045	0.1356	FALSE	FALSE	FALSE	ieu-b-2	7	28944145	0.0201	63926	0.824	Alzheimer's disease || id:ieu-b-2	Alzheimer's disease	Alzheimer's disease || ||	TRUE	igd	0.0026	4.246e-06	7355	M01358.metal.pos.txt.gz	TRUE	reported	bRH1t9	2	TRUE	0.00288787	21.296	FALSE	rs10242171	rs10242171
rs1075227	T	C	T	C	0.009	-0.0379	0.552	FALSE	FALSE	FALSE	ieu-b-2	4	18512526	0.0144	63926	0.00837992	Alzheimer's disease || id:ieu-b-2	Alzheimer's disease	Alzheimer's disease || ||	TRUE	igd	0.002	6.795e-06	5590	M01358.metal.pos.txt.gz	TRUE	reported	bRH1t9	2	TRUE	0.00360946	20.2428	FALSE	rs1075227	rs1075227
rs10757839	T	C	T	C	0.0079	0.0003	0.6521	FALSE	FALSE	FALSE	ieu-b-2	9	2954622	0.016	63926	0.9843	Alzheimer's disease || id:ieu-b-2	Alzheimer's disease	Alzheimer's disease || ||	TRUE	igd	0.0017	4.739e-06	7355	M01358.metal.pos.txt.gz	TRUE	reported	bRH1t9	2	TRUE	0.00292752	21.5893	TRUE	rs10757839	rs3913468	C	T	G	T
rs10853932	T	C	T	C	0.008	0.0212	0.345	FALSE	FALSE	FALSE	ieu-b-2	19	34324709	0.0152	63926	0.163	Alzheimer's disease || id:ieu-b-2	Alzheimer's disease	Alzheimer's disease || ||	TRUE	igd	0.0018	5.449e-06	7355	M01358.metal.pos.txt.gz	TRUE	reported	bRH1t9	2	TRUE	0.00267847	19.7477	FALSE	rs10853932	rs10853932
rs11118120	A	C	A	C	-0.0121	0.0225	0.8531	FALSE	FALSE	FALSE	ieu-b-2	1	218705761	0.0202	63926	0.2665	Alzheimer's disease || id:ieu-b-2	Alzheimer's disease	Alzheimer's disease || ||	TRUE	igd	0.0025	1.176e-06	7355	M01358.metal.pos.txt.gz	TRUE	reported	bRH1t9	2	TRUE	0.00317488	23.4192	FALSE	rs11118120	rs11118120
rs11940037	T	C	T	C	0.0125	-0.0091	0.8408	FALSE	FALSE	FALSE	ieu-b-2	4	58835528	0.0192	63926	0.634699	Alzheimer's disease || id:ieu-b-2	Alzheimer's disease	Alzheimer's disease || ||	TRUE	igd	0.0025	7.006e-07	7355	M01358.metal.pos.txt.gz	TRUE	reported	bRH1t9	2	TRUE	0.00338753	24.9932	FALSE	rs11940037	rs11940037
rs12353451	A	G	A	G	-0.0223	0.0529	0.0373	FALSE	FALSE	FALSE	ieu-b-2	9	138061056	0.0359	63926	0.1406	Alzheimer's disease || id:ieu-b-2	Alzheimer's disease	Alzheimer's disease || ||	TRUE	igd	0.0049	6.061e-06	7355	M01358.metal.pos.txt.gz	TRUE	reported	bRH1t9	2	TRUE	0.00280811	20.7062	FALSE	rs12353451	rs12353451
rs1237044	T	C	T	C	0.0081	0.004	0.5836	FALSE	FALSE	FALSE	ieu-b-2	17	7042246	0.0145	63926	0.7843	Alzheimer's disease || id:ieu-b-2	Alzheimer's disease	Alzheimer's disease || ||	TRUE	igd	0.0018	5.097e-06	7355	M01358.metal.pos.txt.gz	TRUE	reported	bRH1t9	2	TRUE	0.00274567	20.2445	FALSE	rs1237044	rs1237044
rs13355979	A	G	A	G	-0.0076	-0.0103	0.5665	FALSE	FALSE	FALSE	ieu-b-2	5	32984015	0.0144	63926	0.474	Alzheimer's disease || id:ieu-b-2	Alzheimer's disease	Alzheimer's disease || ||	TRUE	igd	0.0017	6.232e-06	7355	M01358.metal.pos.txt.gz	TRUE	reported	bRH1t9	2	TRUE	0.00270999	19.9807	FALSE	rs13355979	rs13355979
rs1348656	T	C	T	C	-0.0137	0.0088	0.798	FALSE	FALSE	FALSE	ieu-b-2	3	144933520	0.0179	63926	0.623199	Alzheimer's disease || id:ieu-b-2	Alzheimer's disease	Alzheimer's disease || ||	TRUE	igd	0.0024	1.169e-08	7355	M01358.metal.pos.txt.gz	TRUE	reported	bRH1t9	2	TRUE	0.00441079	32.5762	FALSE	rs1348656	rs1348656
rs1426441	A	G	A	G	0.0113	-0.0009	0.1423	FALSE	FALSE	FALSE	ieu-b-2	12	114050965	0.0196	63926	0.9645	Alzheimer's disease || id:ieu-b-2	Alzheimer's disease	Alzheimer's disease || ||	TRUE	igd	0.0025	4.871e-06	7355	M01358.metal.pos.txt.gz	TRUE	reported	bRH1t9	2	TRUE	0.00277006	20.4248	FALSE	rs1426441	rs1426441
rs1477025	T	C	T	C	0.0087	0.0207	0.6547	FALSE	FALSE	FALSE	ieu-b-2	16	49811433	0.015	63926	0.1683	Alzheimer's disease || id:ieu-b-2	Alzheimer's disease	Alzheimer's disease || ||	TRUE	igd	0.0017	4.828e-07	7355	M01358.metal.pos.txt.gz	TRUE	reported	bRH1t9	2	TRUE	0.00354825	26.1832	FALSE	rs1477025	rs1477025
rs1662999	T	C	T	C	0.0079	0.0048	0.6325	FALSE	FALSE	FALSE	ieu-b-2	2	26886802	0.0148	63926	0.7446	Alzheimer's disease || id:ieu-b-2	Alzheimer's disease	Alzheimer's disease || ||	TRUE	igd	0.0017	4.209e-06	7355	M01358.metal.pos.txt.gz	TRUE	reported	bRH1t9	2	TRUE	0.00292752	21.5893	FALSE	rs1662999	rs1662999
rs1922419	A	G	A	G	-0.0182	-0.0056	0.7807	FALSE	FALSE	FALSE	ieu-b-2	7	132919013	0.0172	63926	0.7446	Alzheimer's disease || id:ieu-b-2	Alzheimer's disease	Alzheimer's disease || ||	TRUE	igd	0.0039	3.365e-06	1765	M01358.metal.pos.txt.gz	TRUE	reported	bRH1t9	2	TRUE	0.0121883	21.7531	FALSE	rs1922419	rs1922419
rs2100884	T	C	T	C	-0.0084	-0.0095	0.4375	FALSE	FALSE	FALSE	ieu-b-2	11	6159019	0.0145	63926	0.515101	Alzheimer's disease || id:ieu-b-2	Alzheimer's disease	Alzheimer's disease || ||	TRUE	igd	0.0017	8.6e-07	7355	M01358.metal.pos.txt.gz	TRUE	reported	bRH1t9	2	TRUE	0.00330856	24.4086	FALSE	rs2100884	rs2100884
rs2115366	T	C	T	C	-0.0079	-0.0009	0.4418	FALSE	FALSE	FALSE	ieu-b-2	2	8464031	0.0144	63926	0.9488	Alzheimer's disease || id:ieu-b-2	Alzheimer's disease	Alzheimer's disease || ||	TRUE	igd	0.0017	3.927e-06	7355	M01358.metal.pos.txt.gz	TRUE	reported	bRH1t9	2	TRUE	0.00292752	21.5893	FALSE	rs2115366	rs2115366
rs216283	A	C	A	C	0.008	-0.0204	0.4171	FALSE	FALSE	FALSE	ieu-b-2	19	3007698	0.0145	63926	0.1597	Alzheimer's disease || id:ieu-b-2	Alzheimer's disease	Alzheimer's disease || ||	TRUE	igd	0.0017	2.631e-06	7355	M01358.metal.pos.txt.gz	TRUE	reported	bRH1t9	2	TRUE	0.00300188	22.1393	FALSE	rs216283	rs216283
rs2280248	A	G	A	G	-0.0077	0.014	0.4808	FALSE	FALSE	FALSE	ieu-b-2	15	42433802	0.0148	63926	0.3439	Alzheimer's disease || id:ieu-b-2	Alzheimer's disease	Alzheimer's disease || ||	TRUE	igd	0.0017	5.545e-06	7355	M01358.metal.pos.txt.gz	TRUE	reported	bRH1t9	2	TRUE	0.00278158	20.51	FALSE	rs2280248	rs2280248
rs2489020	T	C	T	C	-0.0081	0.0213	0.5262	FALSE	FALSE	FALSE	ieu-b-2	10	102385066	0.0145	63926	0.1416	Alzheimer's disease || id:ieu-b-2	Alzheimer's disease	Alzheimer's disease || ||	TRUE	igd	0.0017	2.3e-06	7355	M01358.metal.pos.txt.gz	TRUE	reported	bRH1t9	2	TRUE	0.00307717	22.6962	FALSE	rs2489020	rs2489020
rs281216	T	G	T	G	0.0149	0.0046	0.9187	FALSE	FALSE	FALSE	ieu-b-2	15	47708579	0.0258	63926	0.8576	Alzheimer's disease || id:ieu-b-2	Alzheimer's disease	Alzheimer's disease || ||	TRUE	igd	0.0033	8.264e-06	7355	M01358.metal.pos.txt.gz	TRUE	reported	bRH1t9	2	TRUE	0.00276414	20.381	FALSE	rs281216	rs281216
rs3087751	A	C	A	C	0.0078	-0.005	0.423	FALSE	FALSE	FALSE	ieu-b-2	20	1147410	0.015	63926	0.7387	Alzheimer's disease || id:ieu-b-2	Alzheimer's disease	Alzheimer's disease || ||	TRUE	igd	0.0017	5.234e-06	7355	M01358.metal.pos.txt.gz	TRUE	reported	bRH1t9	2	TRUE	0.00285409	21.0462	FALSE	rs3087751	rs3087751
rs3748771	T	G	T	G	-0.0671	-0.0815	0.9877	FALSE	FALSE	FALSE	ieu-b-2	1	230973707	0.0752	63926	0.278	Alzheimer's disease || id:ieu-b-2	Alzheimer's disease	Alzheimer's disease || ||	TRUE	igd	0.0149	6.346e-06	1765	M01358.metal.pos.txt.gz	TRUE	reported	bRH1t9	2	TRUE	0.0113597	20.2572	FALSE	rs3748771	rs3748771
rs3793900	A	C	A	C	-0.0078	0.0006	0.6337	FALSE	FALSE	FALSE	ieu-b-2	10	88718833	0.0148	63926	0.9661	Alzheimer's disease || id:ieu-b-2	Alzheimer's disease	Alzheimer's disease || ||	TRUE	igd	0.0017	5.733e-06	7355	M01358.metal.pos.txt.gz	TRUE	reported	bRH1t9	2	TRUE	0.00285409	21.0462	FALSE	rs3793900	rs3793900
rs3863373	A	C	A	C	-0.008	0.0001	0.3335	FALSE	FALSE	FALSE	ieu-b-2	12	71288396	0.0152	63926	0.9966	Alzheimer's disease || id:ieu-b-2	Alzheimer's disease	Alzheimer's disease || ||	TRUE	igd	0.0017	4.205e-06	7355	M01358.metal.pos.txt.gz	TRUE	reported	bRH1t9	2	TRUE	0.00300188	22.1393	FALSE	rs3863373	rs3863373
rs4420815	A	G	A	G	-0.014	-0.0193	0.143	FALSE	FALSE	FALSE	ieu-b-2	3	33794769	0.0202	63926	0.3397	Alzheimer's disease || id:ieu-b-2	Alzheimer's disease	Alzheimer's disease || ||	TRUE	igd	0.003	3.061e-06	5590	M01358.metal.pos.txt.gz	TRUE	reported	bRH1t9	2	TRUE	0.00388073	21.77	FALSE	rs4420815	rs4420815
rs4507103	A	G	A	G	0.0077	0.0033	0.397	FALSE	FALSE	FALSE	ieu-b-2	2	215361613	0.0146	63926	0.8214	Alzheimer's disease || id:ieu-b-2	Alzheimer's disease	Alzheimer's disease || ||	TRUE	igd	0.0017	6.893e-06	7355	M01358.metal.pos.txt.gz	TRUE	reported	bRH1t9	2	TRUE	0.00278158	20.51	FALSE	rs4507103	rs4507103
rs4710948	A	G	A	G	-0.0085	-0.0033	0.3382	FALSE	FALSE	FALSE	ieu-b-2	6	10305925	0.015	63926	0.8276	Alzheimer's disease || id:ieu-b-2	Alzheimer's disease	Alzheimer's disease || ||	TRUE	igd	0.0017	6.939e-07	7355	M01358.metal.pos.txt.gz	TRUE	reported	bRH1t9	2	TRUE	0.00338753	24.9932	FALSE	rs4710948	rs4710948
rs603424	A	G	A	G	0.0225	-0.0349	0.1835	FALSE	FALSE	FALSE	ieu-b-2	10	102075479	0.0184	63926	0.0571005	Alzheimer's disease || id:ieu-b-2	Alzheimer's disease	Alzheimer's disease || ||	TRUE	igd	0.0024	6.064e-21	7355	M01358.metal.pos.txt.gz	TRUE	reported	bRH1t9	2	TRUE	0.0118087	87.8667	FALSE	rs603424	rs603424
rs6453594	A	G	A	G	-0.0108	-0.0217	0.2196	FALSE	FALSE	FALSE	ieu-b-2	6	73335690	0.0169	63926	0.2003	Alzheimer's disease || id:ieu-b-2	Alzheimer's disease	Alzheimer's disease || ||	TRUE	igd	0.0024	7.008e-06	7355	M01358.metal.pos.txt.gz	TRUE	reported	bRH1t9	2	TRUE	0.00274567	20.2445	FALSE	rs6453594	rs6453594
rs6733405	A	G	A	G	-0.0082	-0.0201	0.3867	FALSE	FALSE	FALSE	ieu-b-2	2	22973119	0.0146	63926	0.1691	Alzheimer's disease || id:ieu-b-2	Alzheimer's disease	Alzheimer's disease || ||	TRUE	igd	0.0017	2.415e-06	7355	M01358.metal.pos.txt.gz	TRUE	reported	bRH1t9	2	TRUE	0.00315337	23.2601	FALSE	rs6733405	rs6733405
rs6883481	T	C	T	C	0.0077	0.0082	0.4737	FALSE	FALSE	FALSE	ieu-b-2	5	166132929	0.0146	63926	0.575	Alzheimer's disease || id:ieu-b-2	Alzheimer's disease	Alzheimer's disease || ||	TRUE	igd	0.0017	6.17e-06	7355	M01358.metal.pos.txt.gz	TRUE	reported	bRH1t9	2	TRUE	0.00278158	20.51	FALSE	rs6883481	rs6883481
rs727892	A	G	A	G	0.0083	0.0058	0.5021	FALSE	FALSE	FALSE	ieu-b-2	22	29443709	0.0142	63926	0.6804	Alzheimer's disease || id:ieu-b-2	Alzheimer's disease	Alzheimer's disease || ||	TRUE	igd	0.0017	8.15e-07	7355	M01358.metal.pos.txt.gz	TRUE	reported	bRH1t9	2	TRUE	0.0032305	23.8309	FALSE	rs727892	rs727892
rs7583745	T	C	T	C	-0.0262	0.0272	0.8839	FALSE	FALSE	FALSE	ieu-b-2	2	79538898	0.0244	63926	0.2652	Alzheimer's disease || id:ieu-b-2	Alzheimer's disease	Alzheimer's disease || ||	TRUE	igd	0.0055	1.487e-06	1765	M01358.metal.pos.txt.gz	TRUE	reported	bRH1t9	2	TRUE	0.0126936	22.6665	FALSE	rs7583745	rs7583745
rs7681360	A	G	A	G	0.0078	-0.0106	0.5825	FALSE	FALSE	FALSE	ieu-b-2	4	57973165	0.0144	63926	0.4606	Alzheimer's disease || id:ieu-b-2	Alzheimer's disease	Alzheimer's disease || ||	TRUE	igd	0.0017	4.186e-06	7355	M01358.metal.pos.txt.gz	TRUE	reported	bRH1t9	2	TRUE	0.00285409	21.0462	FALSE	rs7681360	rs7681360
rs7996008	A	G	A	G	0.0079	-0.0072	0.2935	FALSE	FALSE	FALSE	ieu-b-2	13	58365712	0.0157	63926	0.6445	Alzheimer's disease || id:ieu-b-2	Alzheimer's disease	Alzheimer's disease || ||	TRUE	igd	0.0017	5.685e-06	7355	M01358.metal.pos.txt.gz	TRUE	reported	bRH1t9	2	TRUE	0.00292752	21.5893	FALSE	rs7996008	rs7996008
rs954820	A	G	A	G	0.0083	0.0115	0.5619	FALSE	FALSE	FALSE	ieu-b-2	10	133957761	0.0153	63926	0.4525	Alzheimer's disease || id:ieu-b-2	Alzheimer's disease	Alzheimer's disease || ||	TRUE	igd	0.0018	2.57e-06	7355	M01358.metal.pos.txt.gz	TRUE	reported	bRH1t9	2	TRUE	0.00288254	21.2566	FALSE	rs954820	rs954820
rs9568232	T	C	T	C	0.0126	-0.0616	0.1152	FALSE	FALSE	FALSE	ieu-b-2	13	50089844	0.0296	63926	0.0372898	Alzheimer's disease || id:ieu-b-2	Alzheimer's disease	Alzheimer's disease || ||	TRUE	igd	0.0028	5.056e-06	7355	M01358.metal.pos.txt.gz	TRUE	reported	bRH1t9	2	TRUE	0.00274567	20.2445	FALSE	rs9568232	rs9568232
rs9809122	A	G	A	G	-0.0087	-0.0058	0.5295	FALSE	FALSE	FALSE	ieu-b-2	3	70084253	0.0142	63926	0.6814	Alzheimer's disease || id:ieu-b-2	Alzheimer's disease	Alzheimer's disease || ||	TRUE	igd	0.0017	3.924e-07	7355	M01358.metal.pos.txt.gz	TRUE	reported	bRH1t9	2	TRUE	0.00354825	26.1832	FALSE	rs9809122	rs9809122
rs10112003	A	G	A	G	0.019	-0.0387	0.0783	FALSE	FALSE	FALSE	ieu-b-2	8	34360493	0.0262	63926	0.1396	Alzheimer's disease || id:ieu-b-2	Alzheimer's disease	Alzheimer's disease || ||	TRUE	igd	0.004	2.412e-06	7323	M01359.metal.pos.txt.gz	TRUE	reported	u5W8Lo	2	TRUE	0.00307158	22.5563
rs10242171	A	G	A	G	-0.0154	0.0045	0.135	FALSE	FALSE	FALSE	ieu-b-2	7	28944145	0.0201	63926	0.824	Alzheimer's disease || id:ieu-b-2	Alzheimer's disease	Alzheimer's disease || ||	TRUE	igd	0.0033	4.315e-06	7323	M01359.metal.pos.txt.gz	TRUE	reported	u5W8Lo	2	TRUE	0.00296507	21.7718
rs10746614	A	G	A	G	-0.0114	-0.0051	0.2333	FALSE	FALSE	FALSE	ieu-b-2	9	82616777	0.0168	63926	0.759401	Alzheimer's disease || id:ieu-b-2	Alzheimer's disease	Alzheimer's disease || ||	TRUE	igd	0.0025	4.049e-06	7323	M01359.metal.pos.txt.gz	TRUE	reported	u5W8Lo	2	TRUE	0.00283145	20.7879
rs11118120	A	C	A	C	-0.0142	0.0225	0.8514	FALSE	FALSE	FALSE	ieu-b-2	1	218705761	0.0202	63926	0.2665	Alzheimer's disease || id:ieu-b-2	Alzheimer's disease	Alzheimer's disease || ||	TRUE	igd	0.0031	6.009e-06	7323	M01359.metal.pos.txt.gz	TRUE	reported	u5W8Lo	2	TRUE	0.00285708	20.9766
rs11133892	A	G	A	G	0.012	0.0055	0.4423	FALSE	FALSE	FALSE	ieu-b-2	5	17255026	0.0143	63926	0.702499	Alzheimer's disease || id:ieu-b-2	Alzheimer's disease	Alzheimer's disease || ||	TRUE	igd	0.0023	2.648e-07	7323	M01359.metal.pos.txt.gz	TRUE	reported	u5W8Lo	2	TRUE	0.00370345	27.2137
rs12451448	A	G	A	G	-0.0116	0.003	0.2677	FALSE	FALSE	FALSE	ieu-b-2	17	51587882	0.0162	63926	0.8542	Alzheimer's disease || id:ieu-b-2	Alzheimer's disease	Alzheimer's disease || ||	TRUE	igd	0.0025	2.298e-06	7323	M01359.metal.pos.txt.gz	TRUE	reported	u5W8Lo	2	TRUE	0.00293138	21.5237
rs1348656	T	C	T	C	-0.0172	0.0088	0.7976	FALSE	FALSE	FALSE	ieu-b-2	3	144933520	0.0179	63926	0.623199	Alzheimer's disease || id:ieu-b-2	Alzheimer's disease	Alzheimer's disease || ||	TRUE	igd	0.003	1.058e-08	7323	M01359.metal.pos.txt.gz	TRUE	reported	u5W8Lo	2	TRUE	0.00446869	32.8621
rs17495226	A	G	A	G	0.0216	-0.0278	0.0566	FALSE	FALSE	FALSE	ieu-b-2	4	37642746	0.0321	63926	0.3878	Alzheimer's disease || id:ieu-b-2	Alzheimer's disease	Alzheimer's disease || ||	TRUE	igd	0.0047	5.667e-06	7323	M01359.metal.pos.txt.gz	TRUE	reported	u5W8Lo	2	TRUE	0.00287589	21.1151
rs1922578	A	G	A	G	-0.0391	-0.0308	0.9821	FALSE	FALSE	FALSE	ieu-b-2	12	83071197	0.053	63926	0.5604	Alzheimer's disease || id:ieu-b-2	Alzheimer's disease	Alzheimer's disease || ||	TRUE	igd	0.0088	9.363e-06	7323	M01359.metal.pos.txt.gz	TRUE	reported	u5W8Lo	2	TRUE	0.00268862	19.7365
rs2017823	A	G	A	G	0.0142	0.0017	0.841	FALSE	FALSE	FALSE	ieu-b-2	18	2383523	0.0194	63926	0.9318	Alzheimer's disease || id:ieu-b-2	Alzheimer's disease	Alzheimer's disease || ||	TRUE	igd	0.0031	4.849e-06	7323	M01359.metal.pos.txt.gz	TRUE	reported	u5W8Lo	2	TRUE	0.00285708	20.9766
rs35350	A	G	A	G	0.0376	0.0176	0.9692	FALSE	FALSE	FALSE	ieu-b-2	12	115608730	0.0466	63926	0.7057	Alzheimer's disease || id:ieu-b-2	Alzheimer's disease	Alzheimer's disease || ||	TRUE	igd	0.0083	5.443e-06	7323	M01359.metal.pos.txt.gz	TRUE	reported	u5W8Lo	2	TRUE	0.00279457	20.5164
rs4287543	A	G	A	G	0.015	-0.0203	0.8771	FALSE	FALSE	FALSE	ieu-b-2	15	92113505	0.0218	63926	0.3509	Alzheimer's disease || id:ieu-b-2	Alzheimer's disease	Alzheimer's disease || ||	TRUE	igd	0.0033	4.542e-06	7323	M01359.metal.pos.txt.gz	TRUE	reported	u5W8Lo	2	TRUE	0.00281347	20.6555
rs4353846	T	C	T	C	-0.0112	0.0027	0.5643	FALSE	FALSE	FALSE	ieu-b-2	3	177166139	0.0146	63926	0.8534	Alzheimer's disease || id:ieu-b-2	Alzheimer's disease	Alzheimer's disease || ||	TRUE	igd	0.0023	1.7e-06	7323	M01359.metal.pos.txt.gz	TRUE	reported	u5W8Lo	2	TRUE	0.00322766	23.7062
rs4573205	T	G	T	G	-0.0146	-0.0071	0.8698	FALSE	FALSE	FALSE	ieu-b-2	7	123864185	0.0215	63926	0.7426	Alzheimer's disease || id:ieu-b-2	Alzheimer's disease	Alzheimer's disease || ||	TRUE	igd	0.0033	8.717e-06	7323	M01359.metal.pos.txt.gz	TRUE	reported	u5W8Lo	2	TRUE	0.00266581	19.5686
rs4654501	A	G	A	G	0.011	0.0008	0.7667	FALSE	FALSE	FALSE	ieu-b-2	1	4235768	0.017	63926	0.9638	Alzheimer's disease || id:ieu-b-2	Alzheimer's disease	Alzheimer's disease || ||	TRUE	igd	0.0025	7.407e-06	7323	M01359.metal.pos.txt.gz	TRUE	reported	u5W8Lo	2	TRUE	0.00263675	19.3547
rs7898173	A	G	A	G	-0.0138	0.0142	0.1431	FALSE	FALSE	FALSE	ieu-b-2	10	3429328	0.0213	63926	0.5056	Alzheimer's disease || id:ieu-b-2	Alzheimer's disease	Alzheimer's disease || ||	TRUE	igd	0.0031	8.957e-06	7323	M01359.metal.pos.txt.gz	TRUE	reported	u5W8Lo	2	TRUE	0.00269881	19.8114
rs10509840	A	G	A	G	-0.0119	0.0133	0.6879	FALSE	FALSE	FALSE	ieu-b-2	10	109373772	0.0164	63926	0.419	Alzheimer's disease || id:ieu-b-2	Alzheimer's disease	Alzheimer's disease || ||	TRUE	igd	0.0026	4.225e-06	7063	M01361.metal.pos.txt.gz	TRUE	reported	3ua8Gh	2	TRUE	0.00295714	20.9423
rs11036893	T	C	T	C	-0.013	-0.0163	0.3592	FALSE	FALSE	FALSE	ieu-b-2	11	42466106	0.0148	63926	0.272	Alzheimer's disease || id:ieu-b-2	Alzheimer's disease	Alzheimer's disease || ||	TRUE	igd	0.0025	3.005e-07	7063	M01361.metal.pos.txt.gz	TRUE	reported	3ua8Gh	2	TRUE	0.0038138	27.0323
rs11245200	T	C	T	C	0.018	0.0047	0.1119	FALSE	FALSE	FALSE	ieu-b-2	10	126182752	0.0242	63926	0.8458	Alzheimer's disease || id:ieu-b-2	Alzheimer's disease	Alzheimer's disease || ||	TRUE	igd	0.004	8.941e-06	7063	M01361.metal.pos.txt.gz	TRUE	reported	3ua8Gh	2	TRUE	0.00285886	20.2443
rs11791164	T	G	T	G	0.0196	-0.0253	0.0803	FALSE	FALSE	FALSE	ieu-b-2	9	38285271	0.0241	63926	0.2948	Alzheimer's disease || id:ieu-b-2	Alzheimer's disease	Alzheimer's disease || ||	TRUE	igd	0.0043	4.345e-06	7063	M01361.metal.pos.txt.gz	TRUE	reported	3ua8Gh	2	TRUE	0.00293299	20.7708
rs16830012	T	G	T	G	-0.0328	0.0015	0.9719	FALSE	FALSE	FALSE	ieu-b-2	2	134812663	0.0394	63926	0.9699	Alzheimer's disease || id:ieu-b-2	Alzheimer's disease	Alzheimer's disease || ||	TRUE	igd	0.0073	7.407e-06	7063	M01361.metal.pos.txt.gz	TRUE	reported	3ua8Gh	2	TRUE	0.00285019	20.1827
rs17056226	T	G	T	G	0.0153	-0.0042	0.1416	FALSE	FALSE	FALSE	ieu-b-2	18	72767269	0.0204	63926	0.8352	Alzheimer's disease || id:ieu-b-2	Alzheimer's disease	Alzheimer's disease || ||	TRUE	igd	0.0034	7.065e-06	7063	M01361.metal.pos.txt.gz	TRUE	reported	3ua8Gh	2	TRUE	0.00285886	20.2443
rs17385848	A	G	A	G	0.0122	0.0071	0.6443	FALSE	FALSE	FALSE	ieu-b-2	2	17277900	0.0151	63926	0.6357	Alzheimer's disease || id:ieu-b-2	Alzheimer's disease	Alzheimer's disease || ||	TRUE	igd	0.0025	1.162e-06	7063	M01361.metal.pos.txt.gz	TRUE	reported	3ua8Gh	2	TRUE	0.00336038	23.8077
rs17773390	A	G	A	G	0.0123	0.0195	0.2915	FALSE	FALSE	FALSE	ieu-b-2	4	6173521	0.0159	63926	0.2187	Alzheimer's disease || id:ieu-b-2	Alzheimer's disease	Alzheimer's disease || ||	TRUE	igd	0.0026	3.254e-06	7063	M01361.metal.pos.txt.gz	TRUE	reported	3ua8Gh	2	TRUE	0.00315864	22.3738
rs1830241	A	G	A	G	0.0118	0.0199	0.3431	FALSE	FALSE	FALSE	ieu-b-2	3	22116524	0.0149	63926	0.1827	Alzheimer's disease || id:ieu-b-2	Alzheimer's disease	Alzheimer's disease || ||	TRUE	igd	0.0026	7.497e-06	7063	M01361.metal.pos.txt.gz	TRUE	reported	3ua8Gh	2	TRUE	0.00290779	20.5918	TRUE	rs1830241	rs1383087	A	G	C	T
rs3135095	A	G	A	G	-0.0117	-0.0157	0.2993	FALSE	FALSE	FALSE	ieu-b-2	4	2389800	0.0154	63926	0.3059	Alzheimer's disease || id:ieu-b-2	Alzheimer's disease	Alzheimer's disease || ||	TRUE	igd	0.0025	3.918e-06	7063	M01361.metal.pos.txt.gz	TRUE	reported	3ua8Gh	2	TRUE	0.00309142	21.8962
rs3900774	T	G	T	G	0.061	-0.008	0.988	FALSE	FALSE	FALSE	ieu-b-2	6	168870384	0.0456	63926	0.8612	Alzheimer's disease || id:ieu-b-2	Alzheimer's disease	Alzheimer's disease || ||	TRUE	igd	0.013	2.701e-06	5363	M01361.metal.pos.txt.gz	TRUE	reported	3ua8Gh	2	TRUE	0.00408871	22.0095
rs4960640	T	C	T	C	-0.0285	0.0111	0.9667	FALSE	FALSE	FALSE	ieu-b-2	7	154676752	0.0393	63926	0.7771	Alzheimer's disease || id:ieu-b-2	Alzheimer's disease	Alzheimer's disease || ||	TRUE	igd	0.0064	9.695e-06	7063	M01361.metal.pos.txt.gz	TRUE	reported	3ua8Gh	2	TRUE	0.00279977	19.8247
rs6471261	T	G	T	G	0.0115	-0.0435	0.2806	FALSE	FALSE	FALSE	ieu-b-2	8	91890170	0.0159	63926	0.00636297	Alzheimer's disease || id:ieu-b-2	Alzheimer's disease	Alzheimer's disease || ||	TRUE	igd	0.0025	6.164e-06	7063	M01361.metal.pos.txt.gz	TRUE	reported	3ua8Gh	2	TRUE	0.00298695	21.154
rs6472299	A	G	A	G	-0.0149	-0.0528	0.8381	FALSE	FALSE	FALSE	ieu-b-2	8	68365314	0.0193	63926	0.00631902	Alzheimer's disease || id:ieu-b-2	Alzheimer's disease	Alzheimer's disease || ||	TRUE	igd	0.0033	7.866e-06	7063	M01361.metal.pos.txt.gz	TRUE	reported	3ua8Gh	2	TRUE	0.00287809	20.3808
rs6783294	A	G	A	G	-0.0213	0.0207	0.4281	FALSE	FALSE	FALSE	ieu-b-2	3	133905345	0.0145	63926	0.155	Alzheimer's disease || id:ieu-b-2	Alzheimer's disease	Alzheimer's disease || ||	TRUE	igd	0.0045	2.41e-06	1700	M01361.metal.pos.txt.gz	TRUE	reported	3ua8Gh	2	TRUE	0.0130077	22.3781
rs6887589	A	G	A	G	-0.0142	0.0182	0.7787	FALSE	FALSE	FALSE	ieu-b-2	5	107011559	0.0171	63926	0.2863	Alzheimer's disease || id:ieu-b-2	Alzheimer's disease	Alzheimer's disease || ||	TRUE	igd	0.0026	4.33e-08	7063	M01361.metal.pos.txt.gz	TRUE	reported	3ua8Gh	2	TRUE	0.00420543	29.82
rs7710912	A	G	A	G	-0.0189	-0.0124	0.0728	FALSE	FALSE	FALSE	ieu-b-2	5	83978954	0.0273	63926	0.6498	Alzheimer's disease || id:ieu-b-2	Alzheimer's disease	Alzheimer's disease || ||	TRUE	igd	0.0042	8.302e-06	7063	M01361.metal.pos.txt.gz	TRUE	reported	3ua8Gh	2	TRUE	0.00285886	20.2443
rs7791503	T	C	T	C	0.0126	-0.0146	0.269	FALSE	FALSE	FALSE	ieu-b-2	7	46007683	0.0168	63926	0.3847	Alzheimer's disease || id:ieu-b-2	Alzheimer's disease	Alzheimer's disease || ||	TRUE	igd	0.0026	9.648e-07	7063	M01361.metal.pos.txt.gz	TRUE	reported	3ua8Gh	2	TRUE	0.00331408	23.4786
rs8098317	T	G	T	G	-0.0119	0.0127	0.7857	FALSE	FALSE	FALSE	ieu-b-2	18	22207719	0.0171	63926	0.4567	Alzheimer's disease || id:ieu-b-2	Alzheimer's disease	Alzheimer's disease || ||	TRUE	igd	0.0026	6.643e-06	7063	M01361.metal.pos.txt.gz	TRUE	reported	3ua8Gh	2	TRUE	0.00295714	20.9423
rs961959	A	C	A	C	-0.0121	0.0181	0.1925	FALSE	FALSE	FALSE	ieu-b-2	9	121550035	0.018	63926	0.3154	Alzheimer's disease || id:ieu-b-2	Alzheimer's disease	Alzheimer's disease || ||	TRUE	igd	0.0027	5.262e-06	7063	M01361.metal.pos.txt.gz	TRUE	reported	3ua8Gh	2	TRUE	0.00283544	20.078
rs10005295	A	G	A	G	-0.0634	0.0126	0.0267	FALSE	FALSE	FALSE	ieu-b-2	4	91882724	0.034	63926	0.7116	Alzheimer's disease || id:ieu-b-2	Alzheimer's disease	Alzheimer's disease || ||	TRUE	igd	0.0136	3.398e-06	1768	M01365.metal.pos.txt.gz	TRUE	reported	xMDsw1	2	TRUE	0.0121426	21.7075
rs10164158	A	G	A	G	0.0229	0.0206	0.0577	FALSE	FALSE	FALSE	ieu-b-2	18	66766874	0.0311	63926	0.5071	Alzheimer's disease || id:ieu-b-2	Alzheimer's disease	Alzheimer's disease || ||	TRUE	igd	0.005	4.179e-06	7362	M01365.metal.pos.txt.gz	TRUE	reported	xMDsw1	2	TRUE	0.00284118	20.9707
rs10831497	A	G	A	G	0.0126	0.0082	0.2209	FALSE	FALSE	FALSE	ieu-b-2	11	95947410	0.0165	63926	0.6175	Alzheimer's disease || id:ieu-b-2	Alzheimer's disease	Alzheimer's disease || ||	TRUE	igd	0.0028	4.968e-06	7362	M01365.metal.pos.txt.gz	TRUE	reported	xMDsw1	2	TRUE	0.00274307	20.2445
rs11118120	A	C	A	C	-0.0175	0.0225	0.8534	FALSE	FALSE	FALSE	ieu-b-2	1	218705761	0.0202	63926	0.2665	Alzheimer's disease || id:ieu-b-2	Alzheimer's disease	Alzheimer's disease || ||	TRUE	igd	0.0033	1.709e-07	7362	M01365.metal.pos.txt.gz	TRUE	reported	xMDsw1	2	TRUE	0.00380537	28.1145
rs12250605	T	C	T	C	0.0122	0.0313	0.751	FALSE	FALSE	FALSE	ieu-b-2	10	120049194	0.0165	63926	0.0575997	Alzheimer's disease || id:ieu-b-2	Alzheimer's disease	Alzheimer's disease || ||	TRUE	igd	0.0026	2.015e-06	7362	M01365.metal.pos.txt.gz	TRUE	reported	xMDsw1	2	TRUE	0.00298181	22.0118
rs12426539	T	C	T	C	0.0405	-0.0204	0.0306	FALSE	FALSE	FALSE	ieu-b-2	12	131736779	0.049	63926	0.6767	Alzheimer's disease || id:ieu-b-2	Alzheimer's disease	Alzheimer's disease || ||	TRUE	igd	0.0091	9.311e-06	7362	M01365.metal.pos.txt.gz	TRUE	reported	xMDsw1	2	TRUE	0.00268327	19.802
rs12967799	A	C	A	C	0.0193	-0.0161	0.0794	FALSE	FALSE	FALSE	ieu-b-2	18	70116989	0.0275	63926	0.5572	Alzheimer's disease || id:ieu-b-2	Alzheimer's disease	Alzheimer's disease || ||	TRUE	igd	0.0043	6.129e-06	7362	M01365.metal.pos.txt.gz	TRUE	reported	xMDsw1	2	TRUE	0.00272895	20.14
rs13393013	A	G	A	G	0.0415	-0.0162	0.0218	FALSE	FALSE	FALSE	ieu-b-2	2	196373911	0.0444	63926	0.7153	Alzheimer's disease || id:ieu-b-2	Alzheimer's disease	Alzheimer's disease || ||	TRUE	igd	0.0085	1.075e-06	7362	M01365.metal.pos.txt.gz	TRUE	reported	xMDsw1	2	TRUE	0.00322744	23.8309
rs17155949	T	C	T	C	0.0698	-0.0566	0.9746	FALSE	FALSE	FALSE	ieu-b-2	5	103243077	0.0594	63926	0.3406	Alzheimer's disease || id:ieu-b-2	Alzheimer's disease	Alzheimer's disease || ||	TRUE	igd	0.0153	4.752e-06	1768	M01365.metal.pos.txt.gz	TRUE	reported	xMDsw1	2	TRUE	0.0116349	20.7891
rs1936396	A	G	A	G	-0.0118	-0.0049	0.2253	FALSE	FALSE	FALSE	ieu-b-2	10	45548068	0.0168	63926	0.771401	Alzheimer's disease || id:ieu-b-2	Alzheimer's disease	Alzheimer's disease || ||	TRUE	igd	0.0026	5.67e-06	7362	M01365.metal.pos.txt.gz	TRUE	reported	xMDsw1	2	TRUE	0.00279003	20.592
rs314241	T	C	T	C	-0.0114	0.0071	0.4625	FALSE	FALSE	FALSE	ieu-b-2	17	7045661	0.0149	63926	0.6346	Alzheimer's disease || id:ieu-b-2	Alzheimer's disease	Alzheimer's disease || ||	TRUE	igd	0.0025	5.249e-06	7362	M01365.metal.pos.txt.gz	TRUE	reported	xMDsw1	2	TRUE	0.00281649	20.788
rs35350	A	G	A	G	0.0397	0.0176	0.9722	FALSE	FALSE	FALSE	ieu-b-2	12	115608730	0.0466	63926	0.7057	Alzheimer's disease || id:ieu-b-2	Alzheimer's disease	Alzheimer's disease || ||	TRUE	igd	0.0089	8.097e-06	7362	M01365.metal.pos.txt.gz	TRUE	reported	xMDsw1	2	TRUE	0.00269546	19.8922
rs3759526	T	C	T	C	-0.0209	-0.0021	0.0806	FALSE	FALSE	FALSE	ieu-b-2	14	51292535	0.0262	63926	0.9372	Alzheimer's disease || id:ieu-b-2	Alzheimer's disease	Alzheimer's disease || ||	TRUE	igd	0.0043	8.927e-07	7362	M01365.metal.pos.txt.gz	TRUE	reported	xMDsw1	2	TRUE	0.00319866	23.6177
rs4420815	A	G	A	G	-0.019	-0.0193	0.143	FALSE	FALSE	FALSE	ieu-b-2	3	33794769	0.0202	63926	0.3397	Alzheimer's disease || id:ieu-b-2	Alzheimer's disease	Alzheimer's disease || ||	TRUE	igd	0.004	2.034e-06	5594	M01365.metal.pos.txt.gz	TRUE	reported	xMDsw1	2	TRUE	0.00401714	22.5544
rs453612	T	C	T	C	0.0114	0.023	0.3549	FALSE	FALSE	FALSE	ieu-b-2	20	15402178	0.0151	63926	0.127	Alzheimer's disease || id:ieu-b-2	Alzheimer's disease	Alzheimer's disease || ||	TRUE	igd	0.0025	5.854e-06	7362	M01365.metal.pos.txt.gz	TRUE	reported	xMDsw1	2	TRUE	0.00281649	20.788
rs4710948	A	G	A	G	-0.0115	-0.0033	0.3383	FALSE	FALSE	FALSE	ieu-b-2	6	10305925	0.015	63926	0.8276	Alzheimer's disease || id:ieu-b-2	Alzheimer's disease	Alzheimer's disease || ||	TRUE	igd	0.0025	4.85e-06	7362	M01365.metal.pos.txt.gz	TRUE	reported	xMDsw1	2	TRUE	0.00286598	21.1543
rs603424	A	G	A	G	0.0162	-0.0349	0.1832	FALSE	FALSE	FALSE	ieu-b-2	10	102075479	0.0184	63926	0.0571005	Alzheimer's disease || id:ieu-b-2	Alzheimer's disease	Alzheimer's disease || ||	TRUE	igd	0.0032	5.756e-07	7362	M01365.metal.pos.txt.gz	TRUE	reported	xMDsw1	2	TRUE	0.00346917	25.6219
rs6467872	A	C	A	C	0.0114	-0.0134	0.6087	FALSE	FALSE	FALSE	ieu-b-2	7	81404882	0.0147	63926	0.3627	Alzheimer's disease || id:ieu-b-2	Alzheimer's disease	Alzheimer's disease || ||	TRUE	igd	0.0025	5.639e-06	7362	M01365.metal.pos.txt.gz	TRUE	reported	xMDsw1	2	TRUE	0.00281649	20.788
rs6665988	A	C	A	C	-0.0115	-0.0041	0.7127	FALSE	FALSE	FALSE	ieu-b-2	1	200509911	0.0156	63926	0.791899	Alzheimer's disease || id:ieu-b-2	Alzheimer's disease	Alzheimer's disease || ||	TRUE	igd	0.0026	9.113e-06	7362	M01365.metal.pos.txt.gz	TRUE	reported	xMDsw1	2	TRUE	0.00265033	19.5583
rs670365	A	G	A	G	0.039	0.0116	0.0903	FALSE	FALSE	FALSE	ieu-b-2	5	41603440	0.0195	63926	0.5501	Alzheimer's disease || id:ieu-b-2	Alzheimer's disease	Alzheimer's disease || ||	TRUE	igd	0.0088	9.48e-06	1768	M01365.metal.pos.txt.gz	TRUE	reported	xMDsw1	2	TRUE	0.0109871	19.6188
rs7016645	T	C	T	C	-0.0117	0.0174	0.253	FALSE	FALSE	FALSE	ieu-b-2	8	80542027	0.0163	63926	0.2837	Alzheimer's disease || id:ieu-b-2	Alzheimer's disease	Alzheimer's disease || ||	TRUE	igd	0.0026	8.442e-06	7362	M01365.metal.pos.txt.gz	TRUE	reported	xMDsw1	2	TRUE	0.00274307	20.2445
rs7796330	T	C	T	C	0.0116	-0.0293	0.2727	FALSE	FALSE	FALSE	ieu-b-2	7	49127859	0.0163	63926	0.0724202	Alzheimer's disease || id:ieu-b-2	Alzheimer's disease	Alzheimer's disease || ||	TRUE	igd	0.0026	7.927e-06	7362	M01365.metal.pos.txt.gz	TRUE	reported	xMDsw1	2	TRUE	0.0026965	19.8999
rs11718405	T	C	T	C	0.0216	-0.0152	0.8358	FALSE	FALSE	FALSE	ieu-b-2	3	105147202	0.0194	63926	0.4333	Alzheimer's disease || id:ieu-b-2	Alzheimer's disease	Alzheimer's disease || ||	TRUE	igd	0.0048	8.433e-06	7345	M01444.metal.pos.txt.gz	TRUE	reported	62Ouj1	2	TRUE	0.0027494	20.2445
rs12725284	T	C	T	C	0.0315	0.0022	0.1606	FALSE	FALSE	FALSE	ieu-b-2	1	146792265	0.0163	63926	0.891	Alzheimer's disease || id:ieu-b-2	Alzheimer's disease	Alzheimer's disease || ||	TRUE	igd	0.0056	1.72e-08	7345	M01444.metal.pos.txt.gz	TRUE	reported	62Ouj1	2	TRUE	0.0042893	31.632
rs35421463	A	G	A	G	0.0277	0.0202	0.4033	FALSE	FALSE	FALSE	ieu-b-2	4	12781664	0.0148	63926	0.1736	Alzheimer's disease || id:ieu-b-2	Alzheimer's disease	Alzheimer's disease || ||	TRUE	igd	0.006	4.148e-06	1753	M01444.metal.pos.txt.gz	TRUE	reported	62Ouj1	2	TRUE	0.0120123	21.2893
rs3915237	T	G	T	G	-0.0182	-0.0128	0.7005	FALSE	FALSE	FALSE	ieu-b-2	12	16419405	0.0155	63926	0.4065	Alzheimer's disease || id:ieu-b-2	Alzheimer's disease	Alzheimer's disease || ||	TRUE	igd	0.004	5.519e-06	7345	M01444.metal.pos.txt.gz	TRUE	reported	62Ouj1	2	TRUE	0.00281066	20.6969
rs4443239	T	G	T	G	0.031	0.0105	0.7453	FALSE	FALSE	FALSE	ieu-b-2	4	170263032	0.0166	63926	0.5276	Alzheimer's disease || id:ieu-b-2	Alzheimer's disease	Alzheimer's disease || ||	TRUE	igd	0.0069	7.58e-06	1753	M01444.metal.pos.txt.gz	TRUE	reported	62Ouj1	2	TRUE	0.0113834	20.1618
rs4590377	T	C	T	C	-0.0178	-0.013	0.7362	FALSE	FALSE	FALSE	ieu-b-2	7	77707557	0.0164	63926	0.427	Alzheimer's disease || id:ieu-b-2	Alzheimer's disease	Alzheimer's disease || ||	TRUE	igd	0.004	8.786e-06	7345	M01444.metal.pos.txt.gz	TRUE	reported	62Ouj1	2	TRUE	0.0026888	19.7971
rs4717457	A	C	A	C	0.0233	-0.0137	0.1392	FALSE	FALSE	FALSE	ieu-b-2	7	67953848	0.0211	63926	0.514801	Alzheimer's disease || id:ieu-b-2	Alzheimer's disease	Alzheimer's disease || ||	TRUE	igd	0.0052	6.802e-06	7345	M01444.metal.pos.txt.gz	TRUE	reported	62Ouj1	2	TRUE	0.00272601	20.0718
rs6497209	A	G	A	G	0.019	-0.013	0.2139	FALSE	FALSE	FALSE	ieu-b-2	15	86029597	0.0174	63926	0.4539	Alzheimer's disease || id:ieu-b-2	Alzheimer's disease	Alzheimer's disease || ||	TRUE	igd	0.0042	4.779e-06	7345	M01444.metal.pos.txt.gz	TRUE	reported	62Ouj1	2	TRUE	0.00277849	20.4593
rs7561932	T	C	T	C	0.0184	-0.0049	0.7721	FALSE	FALSE	FALSE	ieu-b-2	2	65545068	0.0167	63926	0.7692	Alzheimer's disease || id:ieu-b-2	Alzheimer's disease	Alzheimer's disease || ||	TRUE	igd	0.0042	9.551e-06	7345	M01444.metal.pos.txt.gz	TRUE	reported	62Ouj1	2	TRUE	0.00260623	19.1875
rs7871735	T	G	T	G	0.0184	-0.0127	0.2953	FALSE	FALSE	FALSE	ieu-b-2	9	24205004	0.0164	63926	0.4376	Alzheimer's disease || id:ieu-b-2	Alzheimer's disease	Alzheimer's disease || ||	TRUE	igd	0.004	3.395e-06	7345	M01444.metal.pos.txt.gz	TRUE	reported	62Ouj1	2	TRUE	0.0028726	21.1542
rs9295427	A	G	A	G	0.0356	0.018	0.9408	FALSE	FALSE	FALSE	ieu-b-2	6	19287493	0.0303	63926	0.551899	Alzheimer's disease || id:ieu-b-2	Alzheimer's disease	Alzheimer's disease || ||	TRUE	igd	0.0077	3.808e-06	7345	M01444.metal.pos.txt.gz	TRUE	reported	62Ouj1	2	TRUE	0.00290178	21.3698
rs9460045	T	C	T	C	-0.0529	0.0048	0.9224	FALSE	FALSE	FALSE	ieu-b-2	6	170414285	0.0319	63926	0.8791	Alzheimer's disease || id:ieu-b-2	Alzheimer's disease	Alzheimer's disease || ||	TRUE	igd	0.0119	8.911e-06	1753	M01444.metal.pos.txt.gz	TRUE	reported	62Ouj1	2	TRUE	0.0111472	19.7388
rs10497426	T	C	T	C	0.012	-0.0289	0.8064	FALSE	FALSE	FALSE	ieu-b-2	2	175582267	0.0178	63926	0.1049	Alzheimer's disease || id:ieu-b-2	Alzheimer's disease	Alzheimer's disease || ||	TRUE	igd	0.0026	4.466e-06	7307	M01493.metal.pos.txt.gz	TRUE	reported	gRQeai	2	TRUE	0.00290678	21.2959
rs10900040	T	C	T	C	-0.0144	-0.0047	0.8351	FALSE	FALSE	FALSE	ieu-b-2	10	44953571	0.0183	63926	0.7977	Alzheimer's disease || id:ieu-b-2	Alzheimer's disease	Alzheimer's disease || ||	TRUE	igd	0.0031	3.401e-06	7307	M01493.metal.pos.txt.gz	TRUE	reported	gRQeai	2	TRUE	0.0029443	21.5716
rs10945970	T	C	T	C	-0.011	-0.0004	0.3103	FALSE	FALSE	FALSE	ieu-b-2	6	164697719	0.0157	63926	0.9799	Alzheimer's disease || id:ieu-b-2	Alzheimer's disease	Alzheimer's disease || ||	TRUE	igd	0.0025	7.379e-06	7307	M01493.metal.pos.txt.gz	TRUE	reported	gRQeai	2	TRUE	0.00264251	19.3547
rs11701867	A	C	A	C	-0.0136	0.0215	0.1761	FALSE	FALSE	FALSE	ieu-b-2	21	43556732	0.0181	63926	0.2343	Alzheimer's disease || id:ieu-b-2	Alzheimer's disease	Alzheimer's disease || ||	TRUE	igd	0.0027	2.753e-07	7307	M01493.metal.pos.txt.gz	TRUE	reported	gRQeai	2	TRUE	0.00346024	25.3648
rs13424082	A	G	A	G	-0.0125	-0.0082	0.1735	FALSE	FALSE	FALSE	ieu-b-2	2	180227865	0.0184	63926	0.653899	Alzheimer's disease || id:ieu-b-2	Alzheimer's disease	Alzheimer's disease || ||	TRUE	igd	0.0026	1.799e-06	7307	M01493.metal.pos.txt.gz	TRUE	reported	gRQeai	2	TRUE	0.00315328	23.1076
rs4764034	A	G	A	G	-0.011	-0.0266	0.6869	FALSE	FALSE	FALSE	ieu-b-2	12	13960034	0.0156	63926	0.0896706	Alzheimer's disease || id:ieu-b-2	Alzheimer's disease	Alzheimer's disease || ||	TRUE	igd	0.0024	7.669e-06	7307	M01493.metal.pos.txt.gz	TRUE	reported	gRQeai	2	TRUE	0.00286667	21.0012
rs6975921	A	G	A	G	0.0343	-0.0195	0.9095	FALSE	FALSE	FALSE	ieu-b-2	7	15152813	0.0255	63926	0.4442	Alzheimer's disease || id:ieu-b-2	Alzheimer's disease	Alzheimer's disease || ||	TRUE	igd	0.0071	1.246e-06	1766	M01493.metal.pos.txt.gz	TRUE	reported	gRQeai	2	TRUE	0.013043	23.312
rs1001210	T	C	T	C	-0.0106	-0.0011	0.8353	FALSE	FALSE	FALSE	ieu-b-2	6	16728780	0.0195	63926	0.9541	Alzheimer's disease || id:ieu-b-2	Alzheimer's disease	Alzheimer's disease || ||	TRUE	igd	0.0023	3.798e-06	7354	M01494.metal.pos.txt.gz	TRUE	reported	WkmECA	2	TRUE	0.00287992	21.2343
rs10853533	A	C	A	C	0.0103	0.012	0.8743	FALSE	FALSE	FALSE	ieu-b-2	18	43153299	0.0213	63926	0.5748	Alzheimer's disease || id:ieu-b-2	Alzheimer's disease	Alzheimer's disease || ||	TRUE	igd	0.0023	6.086e-06	7354	M01494.metal.pos.txt.gz	TRUE	reported	WkmECA	2	TRUE	0.00271965	20.0494
rs10890517	T	C	T	C	-0.0197	-0.0175	0.0433	FALSE	FALSE	FALSE	ieu-b-2	2	1408443	0.0353	63926	0.621299	Alzheimer's disease || id:ieu-b-2	Alzheimer's disease	Alzheimer's disease || ||	TRUE	igd	0.0043	3.448e-06	7354	M01494.metal.pos.txt.gz	TRUE	reported	WkmECA	2	TRUE	0.002846	20.9835
rs12143589	A	G	A	G	0.0118	0.018	0.1428	FALSE	FALSE	FALSE	ieu-b-2	1	239340123	0.0191	63926	0.346	Alzheimer's disease || id:ieu-b-2	Alzheimer's disease	Alzheimer's disease || ||	TRUE	igd	0.0023	3.381e-07	7354	M01494.metal.pos.txt.gz	TRUE	reported	WkmECA	2	TRUE	0.00356642	26.3142
rs12294182	T	C	T	C	0.014	-0.0316	0.0987	FALSE	FALSE	FALSE	ieu-b-2	11	12240720	0.0221	63926	0.1537	Alzheimer's disease || id:ieu-b-2	Alzheimer's disease	Alzheimer's disease || ||	TRUE	igd	0.0029	1.071e-06	7354	M01494.metal.pos.txt.gz	TRUE	reported	WkmECA	2	TRUE	0.00315909	23.2993
rs12550729	T	C	T	C	0.0637	-0.0109	0.9233	FALSE	FALSE	FALSE	ieu-b-2	8	145155408	0.0271	63926	0.686501	Alzheimer's disease || id:ieu-b-2	Alzheimer's disease	Alzheimer's disease || ||	TRUE	igd	0.0029	5.97e-110	7354	M01494.metal.pos.txt.gz	TRUE	reported	WkmECA	2	TRUE	0.0615689	482.353
rs12611788	T	C	T	C	-0.007	0.0188	0.6267	FALSE	FALSE	FALSE	ieu-b-2	2	31342175	0.0149	63926	0.207	Alzheimer's disease || id:ieu-b-2	Alzheimer's disease	Alzheimer's disease || ||	TRUE	igd	0.0015	5.507e-06	7354	M01494.metal.pos.txt.gz	TRUE	reported	WkmECA	2	TRUE	0.00295261	21.7719
rs13159409	T	G	T	G	-0.0148	-0.0462	0.0652	FALSE	FALSE	FALSE	ieu-b-2	5	55128472	0.0295	63926	0.1175	Alzheimer's disease || id:ieu-b-2	Alzheimer's disease	Alzheimer's disease || ||	TRUE	igd	0.0032	2.741e-06	7354	M01494.metal.pos.txt.gz	TRUE	reported	WkmECA	2	TRUE	0.00290027	21.3848
rs1578743	A	C	A	C	0.0075	-0.0071	0.6068	FALSE	FALSE	FALSE	ieu-b-2	10	5722784	0.0147	63926	0.6295	Alzheimer's disease || id:ieu-b-2	Alzheimer's disease	Alzheimer's disease || ||	TRUE	igd	0.0016	1.7e-06	7354	M01494.metal.pos.txt.gz	TRUE	reported	WkmECA	2	TRUE	0.00297895	21.9667
rs2068157	T	C	T	C	0.0137	-0.0271	0.9144	FALSE	FALSE	FALSE	ieu-b-2	5	178193350	0.0264	63926	0.3044	Alzheimer's disease || id:ieu-b-2	Alzheimer's disease	Alzheimer's disease || ||	TRUE	igd	0.0031	8.989e-06	7354	M01494.metal.pos.txt.gz	TRUE	reported	WkmECA	2	TRUE	0.00264876	19.5254
rs2592916	T	C	T	C	-0.0123	0.011	0.1013	FALSE	FALSE	FALSE	ieu-b-2	11	127242451	0.0232	63926	0.6359	Alzheimer's disease || id:ieu-b-2	Alzheimer's disease	Alzheimer's disease || ||	TRUE	igd	0.0027	6.554e-06	7354	M01494.metal.pos.txt.gz	TRUE	reported	WkmECA	2	TRUE	0.00281407	20.7474
rs306676	A	G	A	G	0.0112	0.0165	0.1304	FALSE	FALSE	FALSE	ieu-b-2	13	93606814	0.0211	63926	0.4344	Alzheimer's disease || id:ieu-b-2	Alzheimer's disease	Alzheimer's disease || ||	TRUE	igd	0.0024	2.484e-06	7354	M01494.metal.pos.txt.gz	TRUE	reported	WkmECA	2	TRUE	0.00295261	21.7719
rs4646693	T	C	T	C	-0.009	-0.0212	0.435	FALSE	FALSE	FALSE	ieu-b-2	15	101458014	0.015	63926	0.1582	Alzheimer's disease || id:ieu-b-2	Alzheimer's disease	Alzheimer's disease || ||	TRUE	igd	0.002	6.795e-06	5592	M01494.metal.pos.txt.gz	TRUE	reported	WkmECA	2	TRUE	0.00360818	20.2428
rs5764925	A	G	A	G	-0.016	0.0045	0.0772	FALSE	FALSE	FALSE	ieu-b-2	22	44763799	0.0271	63926	0.8691	Alzheimer's disease || id:ieu-b-2	Alzheimer's disease	Alzheimer's disease || ||	TRUE	igd	0.0031	1.906e-07	7354	M01494.metal.pos.txt.gz	TRUE	reported	WkmECA	2	TRUE	0.0036093	26.6317
rs7561255	A	G	A	G	-0.0072	-0.0114	0.7086	FALSE	FALSE	FALSE	ieu-b-2	2	181369216	0.0156	63926	0.4644	Alzheimer's disease || id:ieu-b-2	Alzheimer's disease	Alzheimer's disease || ||	TRUE	igd	0.0016	4.719e-06	7354	M01494.metal.pos.txt.gz	TRUE	reported	WkmECA	2	TRUE	0.00274604	20.2445
rs764206	A	G	A	G	0.0071	-0.0077	0.6546	FALSE	FALSE	FALSE	ieu-b-2	1	171545051	0.0147	63926	0.5977	Alzheimer's disease || id:ieu-b-2	Alzheimer's disease	Alzheimer's disease || ||	TRUE	igd	0.0015	4.581e-06	7354	M01494.metal.pos.txt.gz	TRUE	reported	WkmECA	2	TRUE	0.00303731	22.3984
rs7973508	A	G	A	G	-0.0073	0.0173	0.2831	FALSE	FALSE	FALSE	ieu-b-2	12	115293579	0.0159	63926	0.2786	Alzheimer's disease || id:ieu-b-2	Alzheimer's disease	Alzheimer's disease || ||	TRUE	igd	0.0016	5.403e-06	7354	M01494.metal.pos.txt.gz	TRUE	reported	WkmECA	2	TRUE	0.00282263	20.8107
rs9460424	T	G	T	G	-0.0097	-0.0292	0.8437	FALSE	FALSE	FALSE	ieu-b-2	6	19856701	0.0191	63926	0.1256	Alzheimer's disease || id:ieu-b-2	Alzheimer's disease	Alzheimer's disease || ||	TRUE	igd	0.0022	9.164e-06	7354	M01494.metal.pos.txt.gz	TRUE	reported	WkmECA	2	TRUE	0.0026365	19.4348
rs9964014	T	C	T	C	-0.0132	0.032	0.1115	FALSE	FALSE	FALSE	ieu-b-2	18	3794759	0.0208	63926	0.124	Alzheimer's disease || id:ieu-b-2	Alzheimer's disease	Alzheimer's disease || ||	TRUE	igd	0.0025	1.796e-07	7354	M01494.metal.pos.txt.gz	TRUE	reported	WkmECA	2	TRUE	0.0037766	27.8708
rs10919047	A	C	A	C	0.0176	-0.0063	0.1408	FALSE	FALSE	FALSE	ieu-b-2	1	169033499	0.0209	63926	0.7642	Alzheimer's disease || id:ieu-b-2	Alzheimer's disease	Alzheimer's disease || ||	TRUE	igd	0.0035	6.751e-07	7160	M01508.metal.pos.txt.gz	TRUE	reported	INtmWy	2	TRUE	0.00351921	25.2795
rs11719633	A	G	A	G	-0.0206	0.0088	0.0945	FALSE	FALSE	FALSE	ieu-b-2	3	20402881	0.0244	63926	0.717399	Alzheimer's disease || id:ieu-b-2	Alzheimer's disease	Alzheimer's disease || ||	TRUE	igd	0.0044	3.012e-06	7160	M01508.metal.pos.txt.gz	TRUE	reported	INtmWy	2	TRUE	0.00305203	21.9133
rs12544560	A	G	A	G	0.0164	0.0008	0.148	FALSE	FALSE	FALSE	ieu-b-2	8	21368451	0.0201	63926	0.9674	Alzheimer's disease || id:ieu-b-2	Alzheimer's disease	Alzheimer's disease || ||	TRUE	igd	0.0035	3.318e-06	7160	M01508.metal.pos.txt.gz	TRUE	reported	INtmWy	2	TRUE	0.00305709	21.9498
rs13212846	A	C	A	C	-0.0241	0.0073	0.9252	FALSE	FALSE	FALSE	ieu-b-2	6	50301100	0.0262	63926	0.7813	Alzheimer's disease || id:ieu-b-2	Alzheimer's disease	Alzheimer's disease || ||	TRUE	igd	0.0052	2.882e-06	7160	M01508.metal.pos.txt.gz	TRUE	reported	INtmWy	2	TRUE	0.00299098	21.4737
rs1350858	A	C	A	C	0.0152	0.0212	0.1783	FALSE	FALSE	FALSE	ieu-b-2	3	109874627	0.0184	63926	0.25	Alzheimer's disease || id:ieu-b-2	Alzheimer's disease	Alzheimer's disease || ||	TRUE	igd	0.0034	8.213e-06	7160	M01508.metal.pos.txt.gz	TRUE	reported	INtmWy	2	TRUE	0.00278359	19.9806
rs1395	A	G	A	G	0.0172	0.0124	0.7034	FALSE	FALSE	FALSE	ieu-b-2	2	27424636	0.0155	63926	0.4241	Alzheimer's disease || id:ieu-b-2	Alzheimer's disease	Alzheimer's disease || ||	TRUE	igd	0.0027	8.138e-11	7160	M01508.metal.pos.txt.gz	TRUE	reported	INtmWy	2	TRUE	0.00563588	40.5703
rs17049936	T	C	T	C	-0.0187	0.0224	0.8912	FALSE	FALSE	FALSE	ieu-b-2	2	59346812	0.0222	63926	0.3125	Alzheimer's disease || id:ieu-b-2	Alzheimer's disease	Alzheimer's disease || ||	TRUE	igd	0.0042	9.584e-06	7160	M01508.metal.pos.txt.gz	TRUE	reported	INtmWy	2	TRUE	0.00276103	19.8182
rs17082600	T	C	T	C	0.0476	-0.0818	0.0193	FALSE	FALSE	FALSE	ieu-b-2	13	26228314	0.0532	63926	0.124	Alzheimer's disease || id:ieu-b-2	Alzheimer's disease	Alzheimer's disease || ||	TRUE	igd	0.0094	4.082e-07	7160	M01508.metal.pos.txt.gz	TRUE	reported	INtmWy	2	TRUE	0.00356856	25.6352
rs17751805	A	G	A	G	0.0628	-0.009	0.9645	FALSE	FALSE	FALSE	ieu-b-2	14	65034363	0.0385	63926	0.8158	Alzheimer's disease || id:ieu-b-2	Alzheimer's disease	Alzheimer's disease || ||	TRUE	igd	0.0135	3.399e-06	1650	M01508.metal.pos.txt.gz	TRUE	reported	INtmWy	2	TRUE	0.0129452	21.6135
rs1975271	T	C	T	C	0.0116	0.014	0.5872	FALSE	FALSE	FALSE	ieu-b-2	16	9497663	0.0144	63926	0.3326	Alzheimer's disease || id:ieu-b-2	Alzheimer's disease	Alzheimer's disease || ||	TRUE	igd	0.0026	8.682e-06	7160	M01508.metal.pos.txt.gz	TRUE	reported	INtmWy	2	TRUE	0.00277237	19.8998
rs2173615	T	G	T	G	0.0125	-0.0013	0.3153	FALSE	FALSE	FALSE	ieu-b-2	3	191673577	0.0155	63926	0.9339	Alzheimer's disease || id:ieu-b-2	Alzheimer's disease	Alzheimer's disease || ||	TRUE	igd	0.0026	1.693e-06	7160	M01508.metal.pos.txt.gz	TRUE	reported	INtmWy	2	TRUE	0.00321781	23.1074
rs2526477	A	G	A	G	-0.012	0.0094	0.609	FALSE	FALSE	FALSE	ieu-b-2	17	20131193	0.0145	63926	0.5144	Alzheimer's disease || id:ieu-b-2	Alzheimer's disease	Alzheimer's disease || ||	TRUE	igd	0.0026	2.988e-06	7160	M01508.metal.pos.txt.gz	TRUE	reported	INtmWy	2	TRUE	0.00296628	21.2958
rs2967437	A	G	A	G	-0.0126	0.0172	0.6902	FALSE	FALSE	FALSE	ieu-b-2	19	37086645	0.0154	63926	0.2646	Alzheimer's disease || id:ieu-b-2	Alzheimer's disease	Alzheimer's disease || ||	TRUE	igd	0.0027	1.879e-06	7160	M01508.metal.pos.txt.gz	TRUE	reported	INtmWy	2	TRUE	0.00303237	21.7717
rs4269521	A	G	A	G	0.0168	-0.0011	0.8431	FALSE	FALSE	FALSE	ieu-b-2	8	132358549	0.0194	63926	0.9546	Alzheimer's disease || id:ieu-b-2	Alzheimer's disease	Alzheimer's disease || ||	TRUE	igd	0.0034	1.034e-06	7160	M01508.metal.pos.txt.gz	TRUE	reported	INtmWy	2	TRUE	0.00339836	24.4084
rs4746017	A	C	A	C	-0.0122	-0.0077	0.713	FALSE	FALSE	FALSE	ieu-b-2	10	71774872	0.0157	63926	0.6233	Alzheimer's disease || id:ieu-b-2	Alzheimer's disease	Alzheimer's disease || ||	TRUE	igd	0.0027	5.098e-06	7160	M01508.metal.pos.txt.gz	TRUE	reported	INtmWy	2	TRUE	0.00284343	20.4113
rs6034318	A	G	A	G	0.1083	0.0046	0.013	FALSE	FALSE	FALSE	ieu-b-2	20	15863999	0.0762	63926	0.9519	Alzheimer's disease || id:ieu-b-2	Alzheimer's disease	Alzheimer's disease || ||	TRUE	igd	0.0236	4.518e-06	1650	M01508.metal.pos.txt.gz	TRUE	reported	INtmWy	2	TRUE	0.012602	21.0332
rs6078500	T	C	T	C	-0.0118	0.0012	0.5117	FALSE	FALSE	FALSE	ieu-b-2	20	182013	0.0142	63926	0.9329	Alzheimer's disease || id:ieu-b-2	Alzheimer's disease	Alzheimer's disease || ||	TRUE	igd	0.0026	4.468e-06	7160	M01508.metal.pos.txt.gz	TRUE	reported	INtmWy	2	TRUE	0.00286851	20.5919
rs6848070	A	G	A	G	-0.0117	0.0258	0.3521	FALSE	FALSE	FALSE	ieu-b-2	4	127862814	0.0148	63926	0.0820692	Alzheimer's disease || id:ieu-b-2	Alzheimer's disease	Alzheimer's disease || ||	TRUE	igd	0.0027	9.911e-06	7160	M01508.metal.pos.txt.gz	TRUE	reported	INtmWy	2	TRUE	0.00261573	18.7725
rs7009776	T	C	T	C	-0.0268	0.0039	0.3342	FALSE	FALSE	FALSE	ieu-b-2	8	90373191	0.0151	63926	0.794301	Alzheimer's disease || id:ieu-b-2	Alzheimer's disease	Alzheimer's disease || ||	TRUE	igd	0.006	7.116e-06	1650	M01508.metal.pos.txt.gz	TRUE	reported	INtmWy	2	TRUE	0.0119471	19.9269
rs7458704	T	G	T	G	-0.0544	0.023	0.984	FALSE	FALSE	FALSE	ieu-b-2	7	67422093	0.0474	63926	0.6276	Alzheimer's disease || id:ieu-b-2	Alzheimer's disease	Alzheimer's disease || ||	TRUE	igd	0.0109	5.6e-07	7160	M01508.metal.pos.txt.gz	TRUE	reported	INtmWy	2	TRUE	0.00346676	24.9014
rs7574257	T	C	T	C	0.0118	0.0052	0.325	FALSE	FALSE	FALSE	ieu-b-2	2	105988447	0.015	63926	0.7268	Alzheimer's disease || id:ieu-b-2	Alzheimer's disease	Alzheimer's disease || ||	TRUE	igd	0.0026	7.764e-06	7160	M01508.metal.pos.txt.gz	TRUE	reported	INtmWy	2	TRUE	0.00286851	20.5919
rs8065435	A	G	A	G	-0.0128	0.0054	0.327	FALSE	FALSE	FALSE	ieu-b-2	17	56157617	0.0156	63926	0.730801	Alzheimer's disease || id:ieu-b-2	Alzheimer's disease	Alzheimer's disease || ||	TRUE	igd	0.0028	5.034e-06	7160	M01508.metal.pos.txt.gz	TRUE	reported	INtmWy	2	TRUE	0.00291022	20.8921
rs9365106	A	G	A	G	-0.0117	-0.012	0.6824	FALSE	FALSE	FALSE	ieu-b-2	6	160282834	0.0152	63926	0.4311	Alzheimer's disease || id:ieu-b-2	Alzheimer's disease	Alzheimer's disease || ||	TRUE	igd	0.0026	8.055e-06	7160	M01508.metal.pos.txt.gz	TRUE	reported	INtmWy	2	TRUE	0.00282024	20.2443
rs10205265	T	C	T	C	-0.0901	-0.0014	0.2056	FALSE	FALSE	FALSE	ieu-b-2	2	134625729	0.0179	63926	0.9375	Alzheimer's disease || id:ieu-b-2	Alzheimer's disease	Alzheimer's disease || ||	TRUE	igd	0.0202	7.794e-06	2285	M01515.metal.pos.txt.gz	TRUE	reported	exkX74	2	TRUE	0.00863169	19.8777
rs10402106	T	C	T	C	0.9529	0.0132	0.0165	FALSE	FALSE	FALSE	ieu-b-2	19	57563289	0.0676	63926	0.8448	Alzheimer's disease || id:ieu-b-2	Alzheimer's disease	Alzheimer's disease || ||	TRUE	igd	0.1924	7.348e-07	482	M01515.metal.pos.txt.gz	TRUE	reported	exkX74	2	TRUE	0.0484262	24.4275
rs10458721	A	G	A	G	-0.0786	-0.002	0.609	FALSE	FALSE	FALSE	ieu-b-2	10	49905547	0.0145	63926	0.8913	Alzheimer's disease || id:ieu-b-2	Alzheimer's disease	Alzheimer's disease || ||	TRUE	igd	0.0175	7.228e-06	2285	M01515.metal.pos.txt.gz	TRUE	reported	exkX74	2	TRUE	0.00875116	20.1553
rs10471169	T	C	T	C	0.9362	0.0602	0.0105	FALSE	FALSE	FALSE	ieu-b-2	4	168628323	0.0268	63926	0.02474	Alzheimer's disease || id:ieu-b-2	Alzheimer's disease	Alzheimer's disease || ||	TRUE	igd	0.1854	4.427e-07	482	M01515.metal.pos.txt.gz	TRUE	reported	exkX74	2	TRUE	0.0502438	25.3929
rs10749553	A	G	A	G	-0.0868	-0.0088	0.3074	FALSE	FALSE	FALSE	ieu-b-2	10	89340206	0.0155	63926	0.5705	Alzheimer's disease || id:ieu-b-2	Alzheimer's disease	Alzheimer's disease || ||	TRUE	igd	0.0194	7.554e-06	2285	M01515.metal.pos.txt.gz	TRUE	reported	exkX74	2	TRUE	0.00868483	20.0012
rs10977627	T	C	T	C	0.8146	-0.0392	0.0168	FALSE	FALSE	FALSE	ieu-b-2	9	9273681	0.049	63926	0.4238	Alzheimer's disease || id:ieu-b-2	Alzheimer's disease	Alzheimer's disease || ||	TRUE	igd	0.1524	9.061e-08	482	M01515.metal.pos.txt.gz	TRUE	reported	exkX74	2	TRUE	0.0559581	28.452
rs10984575	A	C	A	C	0.1144	0.005	0.1164	FALSE	FALSE	FALSE	ieu-b-2	9	122276088	0.0215	63926	0.8152	Alzheimer's disease || id:ieu-b-2	Alzheimer's disease	Alzheimer's disease || ||	TRUE	igd	0.0257	8.271e-06	2285	M01515.metal.pos.txt.gz	TRUE	reported	exkX74	2	TRUE	0.00859706	19.7973
rs11256026	A	G	A	G	-0.2061	0.0216	0.6357	FALSE	FALSE	FALSE	ieu-b-2	10	9054689	0.0149	63926	0.1456	Alzheimer's disease || id:ieu-b-2	Alzheimer's disease	Alzheimer's disease || ||	TRUE	igd	0.0409	4.601e-07	482	M01515.metal.pos.txt.gz	TRUE	reported	exkX74	2	TRUE	0.0500455	25.2874
rs12075728	T	G	T	G	-0.4196	0.0077	0.9442	FALSE	FALSE	FALSE	ieu-b-2	1	191655181	0.0316	63926	0.807	Alzheimer's disease || id:ieu-b-2	Alzheimer's disease	Alzheimer's disease || ||	TRUE	igd	0.0922	5.394e-06	482	M01515.metal.pos.txt.gz	TRUE	reported	exkX74	2	TRUE	0.0411994	20.6254
rs16832600	T	C	T	C	0.2205	-0.0054	0.0297	FALSE	FALSE	FALSE	ieu-b-2	1	235586376	0.036	63926	0.8807	Alzheimer's disease || id:ieu-b-2	Alzheimer's disease	Alzheimer's disease || ||	TRUE	igd	0.0469	2.579e-06	2285	M01515.metal.pos.txt.gz	TRUE	reported	exkX74	2	TRUE	0.00958086	22.0847
rs16862165	T	C	T	C	-0.413	-0.0632	0.99	FALSE	FALSE	FALSE	ieu-b-2	3	149414446	0.0689	63926	0.3594	Alzheimer's disease || id:ieu-b-2	Alzheimer's disease	Alzheimer's disease || ||	TRUE	igd	0.089	3.477e-06	1803	M01515.metal.pos.txt.gz	TRUE	reported	exkX74	2	TRUE	0.0118023	21.5099
rs17682068	A	G	A	G	-0.1299	0.0453	0.9248	FALSE	FALSE	FALSE	ieu-b-2	8	119398255	0.0286	63926	0.1137	Alzheimer's disease || id:ieu-b-2	Alzheimer's disease	Alzheimer's disease || ||	TRUE	igd	0.029	7.452e-06	2285	M01515.metal.pos.txt.gz	TRUE	reported	exkX74	2	TRUE	0.00870441	20.0467
rs400214	T	C	T	C	0.3258	0.0449	0.0185	FALSE	FALSE	FALSE	ieu-b-2	1	158171078	0.0411	63926	0.2737	Alzheimer's disease || id:ieu-b-2	Alzheimer's disease	Alzheimer's disease || ||	TRUE	igd	0.0723	6.599e-06	2285	M01515.metal.pos.txt.gz	TRUE	reported	exkX74	2	TRUE	0.0088084	20.2883
rs7701675	A	G	A	G	-0.7943	-0.0825	0.9839	FALSE	FALSE	FALSE	ieu-b-2	5	171214664	0.069	63926	0.2318	Alzheimer's disease || id:ieu-b-2	Alzheimer's disease	Alzheimer's disease || ||	TRUE	igd	0.1733	4.558e-06	482	M01515.metal.pos.txt.gz	TRUE	reported	exkX74	2	TRUE	0.0417636	20.9202
rs8178289	A	C	A	C	-0.1064	0.0203	0.8497	FALSE	FALSE	FALSE	ieu-b-2	17	56319930	0.0201	63926	0.3135	Alzheimer's disease || id:ieu-b-2	Alzheimer's disease	Alzheimer's disease || ||	TRUE	igd	0.0233	5.095e-06	2285	M01515.metal.pos.txt.gz	TRUE	reported	exkX74	2	TRUE	0.00904357	20.8349
rs9453415	A	G	A	G	0.374	-0.0745	0.011	FALSE	FALSE	FALSE	ieu-b-2	6	66522851	0.0628	63926	0.2357	Alzheimer's disease || id:ieu-b-2	Alzheimer's disease	Alzheimer's disease || ||	TRUE	igd	0.083	6.605e-06	1803	M01515.metal.pos.txt.gz	TRUE	reported	exkX74	2	TRUE	0.011136	20.2817
rs10004130	A	G	A	G	0.009	-0.034	0.581	FALSE	FALSE	FALSE	ieu-b-2	4	84671147	0.0145	63926	0.01869	Alzheimer's disease || id:ieu-b-2	Alzheimer's disease	Alzheimer's disease || ||	TRUE	igd	0.002	6.795e-06	4915	M01558.metal.pos.txt.gz	TRUE	reported	We2SeD	2	TRUE	0.00410314	20.2418	TRUE	rs10004130	rs13435304	G	A	A	G
rs10122824	T	G	T	G	0.0087	-0.0125	0.3503	FALSE	FALSE	FALSE	ieu-b-2	9	139109861	0.0159	63926	0.4321	Alzheimer's disease || id:ieu-b-2	Alzheimer's disease	Alzheimer's disease || ||	TRUE	igd	0.0019	2.787e-06	6523	M01558.metal.pos.txt.gz	TRUE	reported	We2SeD	2	TRUE	0.00320398	20.9603
rs10416031	A	G	A	G	0.0085	-0.0204	0.3202	FALSE	FALSE	FALSE	ieu-b-2	19	1095151	0.0159	63926	0.2002	Alzheimer's disease || id:ieu-b-2	Alzheimer's disease	Alzheimer's disease || ||	TRUE	igd	0.0018	3.84e-06	6523	M01558.metal.pos.txt.gz	TRUE	reported	We2SeD	2	TRUE	0.00340693	22.2925
rs10496826	A	G	A	G	-0.008	-0.0237	0.2948	FALSE	FALSE	FALSE	ieu-b-2	2	140474772	0.0157	63926	0.1309	Alzheimer's disease || id:ieu-b-2	Alzheimer's disease	Alzheimer's disease || ||	TRUE	igd	0.0018	7.767e-06	6523	M01558.metal.pos.txt.gz	TRUE	reported	We2SeD	2	TRUE	0.00301908	19.747
rs11023380	A	G	A	G	0.0088	-0.0078	0.4591	FALSE	FALSE	FALSE	ieu-b-2	11	14930058	0.0143	63926	0.5884	Alzheimer's disease || id:ieu-b-2	Alzheimer's disease	Alzheimer's disease || ||	TRUE	igd	0.0018	5.374e-07	6523	M01558.metal.pos.txt.gz	TRUE	reported	We2SeD	2	TRUE	0.00365077	23.8939
rs1113643	T	C	T	C	0.0094	0.0301	0.2769	FALSE	FALSE	FALSE	ieu-b-2	2	29539536	0.016	63926	0.0595594	Alzheimer's disease || id:ieu-b-2	Alzheimer's disease	Alzheimer's disease || ||	TRUE	igd	0.0018	2.236e-07	6523	M01558.metal.pos.txt.gz	TRUE	reported	We2SeD	2	TRUE	0.00416343	27.2632
rs11170032	T	C	T	C	-0.008	0.0135	0.64	FALSE	FALSE	FALSE	ieu-b-2	12	52568912	0.0156	63926	0.3881	Alzheimer's disease || id:ieu-b-2	Alzheimer's disease	Alzheimer's disease || ||	TRUE	igd	0.0018	7.178e-06	6523	M01558.metal.pos.txt.gz	TRUE	reported	We2SeD	2	TRUE	0.00301908	19.747
rs1280717	A	G	A	G	0.0094	0.0165	0.2512	FALSE	FALSE	FALSE	ieu-b-2	6	54497728	0.0166	63926	0.3188	Alzheimer's disease || id:ieu-b-2	Alzheimer's disease	Alzheimer's disease || ||	TRUE	igd	0.0018	2.006e-07	6523	M01558.metal.pos.txt.gz	TRUE	reported	We2SeD	2	TRUE	0.00416343	27.2632
rs13164411	T	C	T	C	0.0082	-0.0042	0.7246	FALSE	FALSE	FALSE	ieu-b-2	5	105377638	0.0158	63926	0.7926	Alzheimer's disease || id:ieu-b-2	Alzheimer's disease	Alzheimer's disease || ||	TRUE	igd	0.0018	5.334e-06	6523	M01558.metal.pos.txt.gz	TRUE	reported	We2SeD	2	TRUE	0.00317143	20.7467
rs1493031	T	C	T	C	0.0208	0.0207	0.0434	FALSE	FALSE	FALSE	ieu-b-2	8	18148612	0.0364	63926	0.5696	Alzheimer's disease || id:ieu-b-2	Alzheimer's disease	Alzheimer's disease || ||	TRUE	igd	0.0044	1.96e-06	6523	M01558.metal.pos.txt.gz	TRUE	reported	We2SeD	2	TRUE	0.0034142	22.3403
rs1538330	T	G	T	G	-0.0306	-0.0618	0.0213	FALSE	FALSE	FALSE	ieu-b-2	6	715684	0.0484	63926	0.2021	Alzheimer's disease || id:ieu-b-2	Alzheimer's disease	Alzheimer's disease || ||	TRUE	igd	0.0064	1.728e-06	6523	M01558.metal.pos.txt.gz	TRUE	reported	We2SeD	2	TRUE	0.00349234	22.8533
rs1556880	T	C	T	C	0.0081	0.0051	0.2976	FALSE	FALSE	FALSE	ieu-b-2	6	150615827	0.0158	63926	0.7473	Alzheimer's disease || id:ieu-b-2	Alzheimer's disease	Alzheimer's disease || ||	TRUE	igd	0.0018	6.043e-06	6523	M01558.metal.pos.txt.gz	TRUE	reported	We2SeD	2	TRUE	0.00309479	20.2438
rs1604290	A	C	A	C	-0.0079	0.0151	0.3851	FALSE	FALSE	FALSE	ieu-b-2	18	4946422	0.0148	63926	0.3076	Alzheimer's disease || id:ieu-b-2	Alzheimer's disease	Alzheimer's disease || ||	TRUE	igd	0.0018	8.13e-06	6523	M01558.metal.pos.txt.gz	TRUE	reported	We2SeD	2	TRUE	0.00294429	19.2564
rs164742	A	G	A	G	-0.0079	-0.0057	0.4697	FALSE	FALSE	FALSE	ieu-b-2	16	89757725	0.0147	63926	0.696599	Alzheimer's disease || id:ieu-b-2	Alzheimer's disease	Alzheimer's disease || ||	TRUE	igd	0.0018	7.375e-06	6523	M01558.metal.pos.txt.gz	TRUE	reported	We2SeD	2	TRUE	0.00294429	19.2564
rs1812125	T	G	T	G	-0.0085	-0.011	0.7578	FALSE	FALSE	FALSE	ieu-b-2	18	44138761	0.0167	63926	0.5104	Alzheimer's disease || id:ieu-b-2	Alzheimer's disease	Alzheimer's disease || ||	TRUE	igd	0.0018	3.484e-06	6523	M01558.metal.pos.txt.gz	TRUE	reported	We2SeD	2	TRUE	0.00340693	22.2925
rs2055056	T	C	T	C	-0.0244	-0.0051	0.968	FALSE	FALSE	FALSE	ieu-b-2	8	96278070	0.0398	63926	0.8972	Alzheimer's disease || id:ieu-b-2	Alzheimer's disease	Alzheimer's disease || ||	TRUE	igd	0.0055	8.566e-06	6523	M01558.metal.pos.txt.gz	TRUE	reported	We2SeD	2	TRUE	0.00300814	19.6753
rs2144834	A	G	A	G	0.008	-0.0043	0.2535	FALSE	FALSE	FALSE	ieu-b-2	14	94773634	0.0167	63926	0.7981	Alzheimer's disease || id:ieu-b-2	Alzheimer's disease	Alzheimer's disease || ||	TRUE	igd	0.0018	7.973e-06	6523	M01558.metal.pos.txt.gz	TRUE	reported	We2SeD	2	TRUE	0.00301908	19.747
rs2252585	T	C	T	C	-0.0081	-0.0006	0.7349	FALSE	FALSE	FALSE	ieu-b-2	21	36241929	0.0158	63926	0.9714	Alzheimer's disease || id:ieu-b-2	Alzheimer's disease	Alzheimer's disease || ||	TRUE	igd	0.0018	5.967e-06	6523	M01558.metal.pos.txt.gz	TRUE	reported	We2SeD	2	TRUE	0.00309479	20.2438
rs2604548	T	C	T	C	-0.0086	-0.0101	0.6463	FALSE	FALSE	FALSE	ieu-b-2	4	15090453	0.0149	63926	0.4951	Alzheimer's disease || id:ieu-b-2	Alzheimer's disease	Alzheimer's disease || ||	TRUE	igd	0.0018	1.285e-06	6523	M01558.metal.pos.txt.gz	TRUE	reported	We2SeD	2	TRUE	0.00348728	22.8202
rs304171	T	C	T	C	-0.0168	-0.0289	0.0624	FALSE	FALSE	FALSE	ieu-b-2	3	62780809	0.03	63926	0.3344	Alzheimer's disease || id:ieu-b-2	Alzheimer's disease	Alzheimer's disease || ||	TRUE	igd	0.0036	2.168e-06	6523	M01558.metal.pos.txt.gz	TRUE	reported	We2SeD	2	TRUE	0.0033275	21.7711
rs3813810	A	C	A	C	0.0117	0.0398	0.1334	FALSE	FALSE	FALSE	ieu-b-2	1	4088339	0.021	63926	0.0583297	Alzheimer's disease || id:ieu-b-2	Alzheimer's disease	Alzheimer's disease || ||	TRUE	igd	0.0026	5.725e-06	6523	M01558.metal.pos.txt.gz	TRUE	reported	We2SeD	2	TRUE	0.00309479	20.2438
rs4443239	T	G	T	G	0.02	0.0105	0.7446	FALSE	FALSE	FALSE	ieu-b-2	4	170263032	0.0166	63926	0.5276	Alzheimer's disease || id:ieu-b-2	Alzheimer's disease	Alzheimer's disease || ||	TRUE	igd	0.0042	2.265e-06	1608	M01558.metal.pos.txt.gz	TRUE	reported	We2SeD	2	TRUE	0.0139057	22.6475
rs4687937	T	C	T	C	-0.0079	0.0047	0.3741	FALSE	FALSE	FALSE	ieu-b-2	3	118422245	0.0149	63926	0.7536	Alzheimer's disease || id:ieu-b-2	Alzheimer's disease	Alzheimer's disease || ||	TRUE	igd	0.0018	9.469e-06	6523	M01558.metal.pos.txt.gz	TRUE	reported	We2SeD	2	TRUE	0.00294429	19.2564
rs4692012	A	G	A	G	-0.0082	0.0017	0.5389	FALSE	FALSE	FALSE	ieu-b-2	4	165747026	0.0145	63926	0.9077	Alzheimer's disease || id:ieu-b-2	Alzheimer's disease	Alzheimer's disease || ||	TRUE	igd	0.0018	3.347e-06	6523	M01558.metal.pos.txt.gz	TRUE	reported	We2SeD	2	TRUE	0.00317143	20.7467
rs4923082	T	C	T	C	0.0081	0.0208	0.2518	FALSE	FALSE	FALSE	ieu-b-2	11	23288296	0.0163	63926	0.2019	Alzheimer's disease || id:ieu-b-2	Alzheimer's disease	Alzheimer's disease || ||	TRUE	igd	0.0018	6.953e-06	6523	M01558.metal.pos.txt.gz	TRUE	reported	We2SeD	2	TRUE	0.00309479	20.2438
rs604388	T	C	T	C	0.0086	-0.0006	0.6845	FALSE	FALSE	FALSE	ieu-b-2	1	177877979	0.0155	63926	0.9672	Alzheimer's disease || id:ieu-b-2	Alzheimer's disease	Alzheimer's disease || ||	TRUE	igd	0.0018	1.562e-06	6523	M01558.metal.pos.txt.gz	TRUE	reported	We2SeD	2	TRUE	0.00348728	22.8202
rs6500864	A	G	A	G	-0.0083	-0.0078	0.2762	FALSE	FALSE	FALSE	ieu-b-2	16	6938132	0.016	63926	0.6277	Alzheimer's disease || id:ieu-b-2	Alzheimer's disease	Alzheimer's disease || ||	TRUE	igd	0.0018	4.339e-06	6523	M01558.metal.pos.txt.gz	TRUE	reported	We2SeD	2	TRUE	0.00324901	21.2558
rs721399	T	C	T	C	-0.0289	0.0007	0.7176	FALSE	FALSE	FALSE	ieu-b-2	8	18259366	0.0159	63926	0.9643	Alzheimer's disease || id:ieu-b-2	Alzheimer's disease	Alzheimer's disease || ||	TRUE	igd	0.0018	3.948e-58	6523	M01558.metal.pos.txt.gz	TRUE	reported	We2SeD	2	TRUE	0.0380164	257.702
rs7228099	T	C	T	C	-0.0097	0.0003	0.4364	FALSE	FALSE	FALSE	ieu-b-2	18	22786478	0.0143	63926	0.9854	Alzheimer's disease || id:ieu-b-2	Alzheimer's disease	Alzheimer's disease || ||	TRUE	igd	0.0018	3.609e-08	6523	M01558.metal.pos.txt.gz	TRUE	reported	We2SeD	2	TRUE	0.00443223	29.0312
rs7943587	A	C	A	C	-0.0115	0.0046	0.1515	FALSE	FALSE	FALSE	ieu-b-2	11	16814631	0.0188	63926	0.8069	Alzheimer's disease || id:ieu-b-2	Alzheimer's disease	Alzheimer's disease || ||	TRUE	igd	0.0026	6.326e-06	6523	M01558.metal.pos.txt.gz	TRUE	reported	We2SeD	2	TRUE	0.00299021	19.5576
rs890984	A	G	A	G	-0.012	-0.0232	0.1092	FALSE	FALSE	FALSE	ieu-b-2	5	479540	0.0224	63926	0.3004	Alzheimer's disease || id:ieu-b-2	Alzheimer's disease	Alzheimer's disease || ||	TRUE	igd	0.0027	6.908e-06	6523	M01558.metal.pos.txt.gz	TRUE	reported	We2SeD	2	TRUE	0.00301908	19.747
rs9354329	T	C	T	C	-0.0081	0.0031	0.6322	FALSE	FALSE	FALSE	ieu-b-2	6	66600184	0.0147	63926	0.8306	Alzheimer's disease || id:ieu-b-2	Alzheimer's disease	Alzheimer's disease || ||	TRUE	igd	0.0018	5.104e-06	6523	M01558.metal.pos.txt.gz	TRUE	reported	We2SeD	2	TRUE	0.00309479	20.2438
rs9940567	T	C	T	C	0.0095	-0.0176	0.7319	FALSE	FALSE	FALSE	ieu-b-2	16	62285678	0.0161	63926	0.2726	Alzheimer's disease || id:ieu-b-2	Alzheimer's disease	Alzheimer's disease || ||	TRUE	igd	0.0018	1.574e-07	6523	M01558.metal.pos.txt.gz	TRUE	reported	We2SeD	2	TRUE	0.00425211	27.8464
rs10163969	T	G	T	G	-0.0352	0.0207	0.0412	FALSE	FALSE	FALSE	ieu-b-2	18	9067439	0.0356	63926	0.5605	Alzheimer's disease || id:ieu-b-2	Alzheimer's disease	Alzheimer's disease || ||	TRUE	igd	0.008	9.385e-06	7276	M01561.metal.pos.txt.gz	TRUE	reported	RE4I4O	2	TRUE	0.00265374	19.3547
rs10245705	T	C	T	C	-0.0663	0.0732	0.0181	FALSE	FALSE	FALSE	ieu-b-2	7	26129672	0.0557	63926	0.1893	Alzheimer's disease || id:ieu-b-2	Alzheimer's disease	Alzheimer's disease || ||	TRUE	igd	0.0127	1.946e-07	7276	M01561.metal.pos.txt.gz	TRUE	reported	RE4I4O	2	TRUE	0.00373167	27.2458
rs10935814	A	G	A	G	-0.037	-0.0108	0.1006	FALSE	FALSE	FALSE	ieu-b-2	3	150352873	0.0218	63926	0.6204	Alzheimer's disease || id:ieu-b-2	Alzheimer's disease	Alzheimer's disease || ||	TRUE	igd	0.0083	9.443e-06	1759	M01561.metal.pos.txt.gz	TRUE	reported	RE4I4O	2	TRUE	0.0111713	19.8497
rs11145330	A	C	A	C	0.0324	0.0354	0.8908	FALSE	FALSE	FALSE	ieu-b-2	9	71733603	0.0229	63926	0.1223	Alzheimer's disease || id:ieu-b-2	Alzheimer's disease	Alzheimer's disease || ||	TRUE	igd	0.0068	1.945e-06	1759	M01561.metal.pos.txt.gz	TRUE	reported	RE4I4O	2	TRUE	0.012742	22.6766
rs11992435	A	G	A	G	0.0327	-0.0369	0.9488	FALSE	FALSE	FALSE	ieu-b-2	8	81526083	0.0302	63926	0.222	Alzheimer's disease || id:ieu-b-2	Alzheimer's disease	Alzheimer's disease || ||	TRUE	igd	0.0072	6.383e-06	7276	M01561.metal.pos.txt.gz	TRUE	reported	RE4I4O	2	TRUE	0.00282689	20.6211
rs1532701	A	G	A	G	0.0137	-0.0123	0.5456	FALSE	FALSE	FALSE	ieu-b-2	16	55698027	0.0144	63926	0.3936	Alzheimer's disease || id:ieu-b-2	Alzheimer's disease	Alzheimer's disease || ||	TRUE	igd	0.003	5.074e-06	7276	M01561.metal.pos.txt.gz	TRUE	reported	RE4I4O	2	TRUE	0.002858	20.8487
rs2074731	A	C	A	C	-0.0184	0.0157	0.1654	FALSE	FALSE	FALSE	ieu-b-2	22	30733914	0.0188	63926	0.4034	Alzheimer's disease || id:ieu-b-2	Alzheimer's disease	Alzheimer's disease || ||	TRUE	igd	0.0039	2.307e-06	7276	M01561.metal.pos.txt.gz	TRUE	reported	RE4I4O	2	TRUE	0.00304991	22.2529
rs7238006	T	C	T	C	0.0281	0.004	0.9262	FALSE	FALSE	FALSE	ieu-b-2	18	31927898	0.0278	63926	0.8866	Alzheimer's disease || id:ieu-b-2	Alzheimer's disease	Alzheimer's disease || ||	TRUE	igd	0.0057	6.772e-07	7276	M01561.metal.pos.txt.gz	TRUE	reported	RE4I4O	2	TRUE	0.00332906	24.2965
rs7930821	T	C	T	C	0.0666	0.0452	0.0202	FALSE	FALSE	FALSE	ieu-b-2	11	19142695	0.05	63926	0.366	Alzheimer's disease || id:ieu-b-2	Alzheimer's disease	Alzheimer's disease || ||	TRUE	igd	0.0149	7.53e-06	1759	M01561.metal.pos.txt.gz	TRUE	reported	RE4I4O	2	TRUE	0.0112307	19.9564
rs10043015	T	C	T	C	0.0082	0.0043	0.7113	FALSE	FALSE	FALSE	ieu-b-2	5	168658371	0.016	63926	0.7857	Alzheimer's disease || id:ieu-b-2	Alzheimer's disease	Alzheimer's disease || ||	TRUE	igd	0.0018	5.582e-06	7364	M01564.metal.pos.txt.gz	TRUE	reported	0K0dPr	2	TRUE	0.00281026	20.7475
rs10514735	A	G	A	G	0.0346	0.0126	0.985	FALSE	FALSE	FALSE	ieu-b-2	3	85798950	0.0536	63926	0.814	Alzheimer's disease || id:ieu-b-2	Alzheimer's disease	Alzheimer's disease || ||	TRUE	igd	0.0077	6.505e-06	7364	M01564.metal.pos.txt.gz	TRUE	reported	0K0dPr	2	TRUE	0.00273444	20.1861
rs10787308	A	G	A	G	-0.009	-0.0104	0.2701	FALSE	FALSE	FALSE	ieu-b-2	10	112908968	0.0158	63926	0.5115	Alzheimer's disease || id:ieu-b-2	Alzheimer's disease	Alzheimer's disease || ||	TRUE	igd	0.0018	6.039e-07	7364	M01564.metal.pos.txt.gz	TRUE	reported	0K0dPr	2	TRUE	0.00338341	24.9932
rs10992722	A	C	A	C	0.0326	0.0969	0.0163	FALSE	FALSE	FALSE	ieu-b-2	9	96163761	0.055	63926	0.0777804	Alzheimer's disease || id:ieu-b-2	Alzheimer's disease	Alzheimer's disease || ||	TRUE	igd	0.0069	2.441e-06	7364	M01564.metal.pos.txt.gz	TRUE	reported	0K0dPr	2	TRUE	0.0030221	22.3161
rs11120725	A	G	A	G	-0.0181	-0.0117	0.4596	FALSE	FALSE	FALSE	ieu-b-2	1	216206768	0.0144	63926	0.4161	Alzheimer's disease || id:ieu-b-2	Alzheimer's disease	Alzheimer's disease || ||	TRUE	igd	0.0039	4.609e-06	1761	M01564.metal.pos.txt.gz	TRUE	reported	0K0dPr	2	TRUE	0.0120834	21.5147
rs1125471	A	C	A	C	-0.0085	-0.0056	0.2928	FALSE	FALSE	FALSE	ieu-b-2	22	17656724	0.0158	63926	0.7218	Alzheimer's disease || id:ieu-b-2	Alzheimer's disease	Alzheimer's disease || ||	TRUE	igd	0.0018	4.474e-06	7364	M01564.metal.pos.txt.gz	TRUE	reported	0K0dPr	2	TRUE	0.00301902	22.2933
rs12121428	T	C	T	C	-0.0197	-0.0093	0.0535	FALSE	FALSE	FALSE	ieu-b-2	1	209375114	0.0332	63926	0.780001	Alzheimer's disease || id:ieu-b-2	Alzheimer's disease	Alzheimer's disease || ||	TRUE	igd	0.0044	6.094e-06	7364	M01564.metal.pos.txt.gz	TRUE	reported	0K0dPr	2	TRUE	0.00271477	20.0405
rs12625828	T	G	T	G	0.0086	-0.0131	0.3366	FALSE	FALSE	FALSE	ieu-b-2	20	48844585	0.0151	63926	0.3831	Alzheimer's disease || id:ieu-b-2	Alzheimer's disease	Alzheimer's disease || ||	TRUE	igd	0.0018	2.055e-06	7364	M01564.metal.pos.txt.gz	TRUE	reported	0K0dPr	2	TRUE	0.00309025	22.821
rs13130021	T	C	T	C	-0.0089	-0.0168	0.4312	FALSE	FALSE	FALSE	ieu-b-2	4	2277763	0.0146	63926	0.2511	Alzheimer's disease || id:ieu-b-2	Alzheimer's disease	Alzheimer's disease || ||	TRUE	igd	0.0018	1.411e-06	7364	M01564.metal.pos.txt.gz	TRUE	reported	0K0dPr	2	TRUE	0.00330889	24.4409
rs1380634	A	G	A	G	-0.0083	0.0079	0.7425	FALSE	FALSE	FALSE	ieu-b-2	8	80237893	0.0161	63926	0.6233	Alzheimer's disease || id:ieu-b-2	Alzheimer's disease	Alzheimer's disease || ||	TRUE	igd	0.0018	5.174e-06	7364	M01564.metal.pos.txt.gz	TRUE	reported	0K0dPr	2	TRUE	0.00287902	21.2566
rs13966	T	C	T	C	0.0082	0.0031	0.467	FALSE	FALSE	FALSE	ieu-b-2	11	61664992	0.0143	63926	0.8281	Alzheimer's disease || id:ieu-b-2	Alzheimer's disease	Alzheimer's disease || ||	TRUE	igd	0.0019	9.994e-06	7364	M01564.metal.pos.txt.gz	TRUE	reported	0K0dPr	2	TRUE	0.00252296	18.621
rs1404373	T	C	T	C	-0.0084	0.0032	0.6525	FALSE	FALSE	FALSE	ieu-b-2	4	58204024	0.015	63926	0.832	Alzheimer's disease || id:ieu-b-2	Alzheimer's disease	Alzheimer's disease || ||	TRUE	igd	0.0018	2.917e-06	7364	M01564.metal.pos.txt.gz	TRUE	reported	0K0dPr	2	TRUE	0.00294861	21.7719
rs1509123	T	C	T	C	-0.0248	0.0019	0.0476	FALSE	FALSE	FALSE	ieu-b-2	17	6683878	0.0293	63926	0.9486	Alzheimer's disease || id:ieu-b-2	Alzheimer's disease	Alzheimer's disease || ||	TRUE	igd	0.0043	5.203e-09	7364	M01564.metal.pos.txt.gz	TRUE	reported	0K0dPr	2	TRUE	0.00449672	33.2544
rs1530219	A	G	A	G	-0.0078	-0.0021	0.4797	FALSE	FALSE	FALSE	ieu-b-2	15	39602380	0.0142	63926	0.8851	Alzheimer's disease || id:ieu-b-2	Alzheimer's disease	Alzheimer's disease || ||	TRUE	igd	0.0018	9.942e-06	7364	M01564.metal.pos.txt.gz	TRUE	reported	0K0dPr	2	TRUE	0.00254346	18.7727
rs170149	A	G	A	G	0.0256	-0.0302	0.074	FALSE	FALSE	FALSE	ieu-b-2	17	6595930	0.0271	63926	0.2653	Alzheimer's disease || id:ieu-b-2	Alzheimer's disease	Alzheimer's disease || ||	TRUE	igd	0.0035	1.421e-13	7364	M01564.metal.pos.txt.gz	TRUE	reported	0K0dPr	2	TRUE	0.00721251	53.4842
rs17034684	T	G	T	G	0.0081	0.0028	0.2881	FALSE	FALSE	FALSE	ieu-b-2	4	105511810	0.0158	63926	0.8606	Alzheimer's disease || id:ieu-b-2	Alzheimer's disease	Alzheimer's disease || ||	TRUE	igd	0.0018	7.899e-06	7364	M01564.metal.pos.txt.gz	TRUE	reported	0K0dPr	2	TRUE	0.00274232	20.2445
rs2143327	T	C	T	C	0.0392	-0.0329	0.0129	FALSE	FALSE	FALSE	ieu-b-2	6	146616239	0.0548	63926	0.5485	Alzheimer's disease || id:ieu-b-2	Alzheimer's disease	Alzheimer's disease || ||	TRUE	igd	0.0085	4.276e-06	7364	M01564.metal.pos.txt.gz	TRUE	reported	0K0dPr	2	TRUE	0.00287984	21.2626
rs2236299	A	G	A	G	0.0087	0.0145	0.3065	FALSE	FALSE	FALSE	ieu-b-2	14	55255335	0.0163	63926	0.3727	Alzheimer's disease || id:ieu-b-2	Alzheimer's disease	Alzheimer's disease || ||	TRUE	igd	0.0018	1.694e-06	7364	M01564.metal.pos.txt.gz	TRUE	reported	0K0dPr	2	TRUE	0.00316231	23.3548
rs2370136	T	C	T	C	-0.0086	0.0117	0.4875	FALSE	FALSE	FALSE	ieu-b-2	19	57619241	0.0149	63926	0.4343	Alzheimer's disease || id:ieu-b-2	Alzheimer's disease	Alzheimer's disease || ||	TRUE	igd	0.0018	1.249e-06	7364	M01564.metal.pos.txt.gz	TRUE	reported	0K0dPr	2	TRUE	0.00309025	22.821
rs2534835	T	G	T	G	-0.0083	-0.0185	0.2407	FALSE	FALSE	FALSE	ieu-b-2	5	56948443	0.0166	63926	0.2639	Alzheimer's disease || id:ieu-b-2	Alzheimer's disease	Alzheimer's disease || ||	TRUE	igd	0.0018	6.23e-06	7364	M01564.metal.pos.txt.gz	TRUE	reported	0K0dPr	2	TRUE	0.00287902	21.2566
rs3193970	T	C	T	C	0.0081	-0.0169	0.5801	FALSE	FALSE	FALSE	ieu-b-2	10	97072008	0.0144	63926	0.2417	Alzheimer's disease || id:ieu-b-2	Alzheimer's disease	Alzheimer's disease || ||	TRUE	igd	0.0018	6.065e-06	7364	M01564.metal.pos.txt.gz	TRUE	reported	0K0dPr	2	TRUE	0.00274232	20.2445
rs4235093	A	G	A	G	-0.0083	-0.0216	0.2874	FALSE	FALSE	FALSE	ieu-b-2	4	72346252	0.0159	63926	0.1747	Alzheimer's disease || id:ieu-b-2	Alzheimer's disease	Alzheimer's disease || ||	TRUE	igd	0.0018	5.04e-06	7364	M01564.metal.pos.txt.gz	TRUE	reported	0K0dPr	2	TRUE	0.00287902	21.2566
rs4589188	A	G	A	G	0.0122	-0.0045	0.2827	FALSE	FALSE	FALSE	ieu-b-2	10	5567914	0.0169	63926	0.7899	Alzheimer's disease || id:ieu-b-2	Alzheimer's disease	Alzheimer's disease || ||	TRUE	igd	0.0026	3.343e-06	7364	M01564.metal.pos.txt.gz	TRUE	reported	0K0dPr	2	TRUE	0.002981	22.0118
rs4779800	A	G	A	G	-0.0122	0.0368	0.8831	FALSE	FALSE	FALSE	ieu-b-2	15	29412169	0.024	63926	0.1257	Alzheimer's disease || id:ieu-b-2	Alzheimer's disease	Alzheimer's disease || ||	TRUE	igd	0.0027	6.056e-06	7364	M01564.metal.pos.txt.gz	TRUE	reported	0K0dPr	2	TRUE	0.00276488	20.4115	TRUE	rs4779800	rs11638217	G	A	C	T
rs588973	A	G	A	G	0.009	-0.0027	0.646	FALSE	FALSE	FALSE	ieu-b-2	19	50736956	0.0153	63926	0.8593	Alzheimer's disease || id:ieu-b-2	Alzheimer's disease	Alzheimer's disease || ||	TRUE	igd	0.002	6.795e-06	5603	M01564.metal.pos.txt.gz	TRUE	reported	0K0dPr	2	TRUE	0.00360112	20.2428
rs6077792	T	G	T	G	-0.0085	0.0001	0.3	FALSE	FALSE	FALSE	ieu-b-2	20	1096116	0.0157	63926	0.9955	Alzheimer's disease || id:ieu-b-2	Alzheimer's disease	Alzheimer's disease || ||	TRUE	igd	0.0018	2.821e-06	7364	M01564.metal.pos.txt.gz	TRUE	reported	0K0dPr	2	TRUE	0.00301902	22.2933
rs6507399	A	G	A	G	-0.0101	-0.0024	0.6713	FALSE	FALSE	FALSE	ieu-b-2	18	38732045	0.0155	63926	0.8788	Alzheimer's disease || id:ieu-b-2	Alzheimer's disease	Alzheimer's disease || ||	TRUE	igd	0.0018	1.703e-08	7364	M01564.metal.pos.txt.gz	TRUE	reported	0K0dPr	2	TRUE	0.00425727	31.476
rs6678076	A	G	A	G	-0.0252	0.0259	0.0339	FALSE	FALSE	FALSE	ieu-b-2	1	199233200	0.0382	63926	0.4977	Alzheimer's disease || id:ieu-b-2	Alzheimer's disease	Alzheimer's disease || ||	TRUE	igd	0.0052	1.084e-06	7364	M01564.metal.pos.txt.gz	TRUE	reported	0K0dPr	2	TRUE	0.00317905	23.4788
rs7105815	A	G	A	G	0.0091	-0.0203	0.2968	FALSE	FALSE	FALSE	ieu-b-2	11	12309693	0.0158	63926	0.1997	Alzheimer's disease || id:ieu-b-2	Alzheimer's disease	Alzheimer's disease || ||	TRUE	igd	0.0018	4.934e-07	7364	M01564.metal.pos.txt.gz	TRUE	reported	0K0dPr	2	TRUE	0.00345875	25.5517
rs7584253	A	C	A	C	0.0083	-0.0081	0.7047	FALSE	FALSE	FALSE	ieu-b-2	2	48927246	0.0158	63926	0.6071	Alzheimer's disease || id:ieu-b-2	Alzheimer's disease	Alzheimer's disease || ||	TRUE	igd	0.0018	5.043e-06	7364	M01564.metal.pos.txt.gz	TRUE	reported	0K0dPr	2	TRUE	0.00287902	21.2566
rs7710027	T	C	T	C	0.0081	0.0131	0.2886	FALSE	FALSE	FALSE	ieu-b-2	5	55901945	0.0158	63926	0.4093	Alzheimer's disease || id:ieu-b-2	Alzheimer's disease	Alzheimer's disease || ||	TRUE	igd	0.0018	9.155e-06	7364	M01564.metal.pos.txt.gz	TRUE	reported	0K0dPr	2	TRUE	0.00274232	20.2445
rs7851531	A	G	A	G	-0.009	-0.0042	0.6594	FALSE	FALSE	FALSE	ieu-b-2	9	85126285	0.0153	63926	0.786001	Alzheimer's disease || id:ieu-b-2	Alzheimer's disease	Alzheimer's disease || ||	TRUE	igd	0.0018	6.467e-07	7364	M01564.metal.pos.txt.gz	TRUE	reported	0K0dPr	2	TRUE	0.00338341	24.9932
rs7919076	T	C	T	C	-0.0081	-0.0105	0.3416	FALSE	FALSE	FALSE	ieu-b-2	10	68328936	0.015	63926	0.4825	Alzheimer's disease || id:ieu-b-2	Alzheimer's disease	Alzheimer's disease || ||	TRUE	igd	0.0018	7.791e-06	7364	M01564.metal.pos.txt.gz	TRUE	reported	0K0dPr	2	TRUE	0.00274232	20.2445
rs8017368	A	C	A	C	-0.0083	-0.0044	0.6452	FALSE	FALSE	FALSE	ieu-b-2	14	63527183	0.0147	63926	0.7659	Alzheimer's disease || id:ieu-b-2	Alzheimer's disease	Alzheimer's disease || ||	TRUE	igd	0.0018	3.853e-06	7364	M01564.metal.pos.txt.gz	TRUE	reported	0K0dPr	2	TRUE	0.00287902	21.2566
rs807670	A	C	A	C	0.011	-0.0236	0.421	FALSE	FALSE	FALSE	ieu-b-2	22	19154608	0.0146	63926	0.1061	Alzheimer's disease || id:ieu-b-2	Alzheimer's disease	Alzheimer's disease || ||	TRUE	igd	0.0018	6.841e-10	7364	M01564.metal.pos.txt.gz	TRUE	reported	0K0dPr	2	TRUE	0.0050458	37.3355
rs835154	A	G	A	G	-0.0114	0.0219	0.5753	FALSE	FALSE	FALSE	ieu-b-2	5	14876569	0.0146	63926	0.134	Alzheimer's disease || id:ieu-b-2	Alzheimer's disease	Alzheimer's disease || ||	TRUE	igd	0.0018	1.147e-10	7364	M01564.metal.pos.txt.gz	TRUE	reported	0K0dPr	2	TRUE	0.00541741	40.1002
rs868395	T	G	T	G	0.0101	0.0065	0.6653	FALSE	FALSE	FALSE	ieu-b-2	9	85175793	0.0153	63926	0.670199	Alzheimer's disease || id:ieu-b-2	Alzheimer's disease	Alzheimer's disease || ||	TRUE	igd	0.0018	2.031e-08	7364	M01564.metal.pos.txt.gz	TRUE	reported	0K0dPr	2	TRUE	0.00425727	31.476
rs889128	T	G	T	G	0.0082	-0.032	0.6665	FALSE	FALSE	FALSE	ieu-b-2	19	10131693	0.0155	63926	0.0389404	Alzheimer's disease || id:ieu-b-2	Alzheimer's disease	Alzheimer's disease || ||	TRUE	igd	0.0018	6.754e-06	7364	M01564.metal.pos.txt.gz	TRUE	reported	0K0dPr	2	TRUE	0.00281026	20.7475
rs910616	T	C	T	C	-0.0093	-0.0098	0.4991	FALSE	FALSE	FALSE	ieu-b-2	6	44074976	0.0142	63926	0.4917	Alzheimer's disease || id:ieu-b-2	Alzheimer's disease	Alzheimer's disease || ||	TRUE	igd	0.0018	1.972e-07	7364	M01564.metal.pos.txt.gz	TRUE	reported	0K0dPr	2	TRUE	0.0036119	26.6872
rs9327706	A	C	A	C	0.0081	-0.0065	0.5937	FALSE	FALSE	FALSE	ieu-b-2	5	134512608	0.0147	63926	0.6598	Alzheimer's disease || id:ieu-b-2	Alzheimer's disease	Alzheimer's disease || ||	TRUE	igd	0.0018	5.612e-06	7364	M01564.metal.pos.txt.gz	TRUE	reported	0K0dPr	2	TRUE	0.00274232	20.2445
rs9372398	T	C	T	C	0.0081	0.0046	0.5453	FALSE	FALSE	FALSE	ieu-b-2	6	114833591	0.0146	63926	0.752801	Alzheimer's disease || id:ieu-b-2	Alzheimer's disease	Alzheimer's disease || ||	TRUE	igd	0.0018	6.735e-06	7364	M01564.metal.pos.txt.gz	TRUE	reported	0K0dPr	2	TRUE	0.00274232	20.2445
rs9389071	A	G	A	G	-0.012	0.0035	0.1579	FALSE	FALSE	FALSE	ieu-b-2	6	133674634	0.0201	63926	0.8625	Alzheimer's disease || id:ieu-b-2	Alzheimer's disease	Alzheimer's disease || ||	TRUE	igd	0.0026	5.638e-06	7364	M01564.metal.pos.txt.gz	TRUE	reported	0K0dPr	2	TRUE	0.00288435	21.296
rs940697	A	G	A	G	0.0082	0.033	0.2701	FALSE	FALSE	FALSE	ieu-b-2	7	143183203	0.0156	63926	0.03478	Alzheimer's disease || id:ieu-b-2	Alzheimer's disease	Alzheimer's disease || ||	TRUE	igd	0.0018	5.706e-06	7364	M01564.metal.pos.txt.gz	TRUE	reported	0K0dPr	2	TRUE	0.00281026	20.7475
rs11061416	A	G	A	G	-0.0125	-0.0078	0.6428	FALSE	FALSE	FALSE	ieu-b-2	12	131742242	0.0147	63926	0.596499	Alzheimer's disease || id:ieu-b-2	Alzheimer's disease	Alzheimer's disease || ||	TRUE	igd	0.0024	1.763e-07	7333	M01572.metal.pos.txt.gz	TRUE	reported	UlPEU2	2	TRUE	0.00368563	27.1193
rs11618222	T	C	T	C	-0.0182	0.0136	0.1008	FALSE	FALSE	FALSE	ieu-b-2	13	26299649	0.0198	63926	0.4933	Alzheimer's disease || id:ieu-b-2	Alzheimer's disease	Alzheimer's disease || ||	TRUE	igd	0.004	5.999e-06	7333	M01572.metal.pos.txt.gz	TRUE	reported	UlPEU2	2	TRUE	0.00281525	20.6969
rs11724197	A	G	A	G	0.0159	-0.0011	0.8734	FALSE	FALSE	FALSE	ieu-b-2	4	168766934	0.0205	63926	0.9578	Alzheimer's disease || id:ieu-b-2	Alzheimer's disease	Alzheimer's disease || ||	TRUE	igd	0.0034	2.294e-06	7333	M01572.metal.pos.txt.gz	TRUE	reported	UlPEU2	2	TRUE	0.00297346	21.8634
rs12507784	A	G	A	G	-0.012	0.0297	0.2395	FALSE	FALSE	FALSE	ieu-b-2	4	137507686	0.0167	63926	0.0757792	Alzheimer's disease || id:ieu-b-2	Alzheimer's disease	Alzheimer's disease || ||	TRUE	igd	0.0025	1.782e-06	7333	M01572.metal.pos.txt.gz	TRUE	reported	UlPEU2	2	TRUE	0.00313212	23.0337
rs12866131	A	C	A	C	0.011	-0.0309	0.2805	FALSE	FALSE	FALSE	ieu-b-2	13	71781111	0.0158	63926	0.05021	Alzheimer's disease || id:ieu-b-2	Alzheimer's disease	Alzheimer's disease || ||	TRUE	igd	0.0024	5.615e-06	7333	M01572.metal.pos.txt.gz	TRUE	reported	UlPEU2	2	TRUE	0.00285653	21.0012
rs17011367	T	C	T	C	0.0115	-0.0177	0.7325	FALSE	FALSE	FALSE	ieu-b-2	2	75691522	0.0163	63926	0.2785	Alzheimer's disease || id:ieu-b-2	Alzheimer's disease	Alzheimer's disease || ||	TRUE	igd	0.0026	7.378e-06	7333	M01572.metal.pos.txt.gz	TRUE	reported	UlPEU2	2	TRUE	0.00266079	19.5583
rs17086746	T	C	T	C	-0.046	-0.123	0.02	FALSE	FALSE	FALSE	ieu-b-2	4	57259999	0.0509	63926	0.01575	Alzheimer's disease || id:ieu-b-2	Alzheimer's disease	Alzheimer's disease || ||	TRUE	igd	0.01	4.225e-06	5585	M01572.metal.pos.txt.gz	TRUE	reported	UlPEU2	2	TRUE	0.00377442	21.1524
rs17131975	A	G	A	G	-0.0216	-0.023	0.0607	FALSE	FALSE	FALSE	ieu-b-2	5	138583691	0.0416	63926	0.58	Alzheimer's disease || id:ieu-b-2	Alzheimer's disease	Alzheimer's disease || ||	TRUE	igd	0.0048	8.184e-06	7333	M01572.metal.pos.txt.gz	TRUE	reported	UlPEU2	2	TRUE	0.00275388	20.2445
rs2643891	A	G	A	G	-0.018	-0.0299	0.165	FALSE	FALSE	FALSE	ieu-b-2	1	2292352	0.0193	63926	0.1213	Alzheimer's disease || id:ieu-b-2	Alzheimer's disease	Alzheimer's disease || ||	TRUE	igd	0.004	6.795e-06	5585	M01572.metal.pos.txt.gz	TRUE	reported	UlPEU2	2	TRUE	0.00361268	20.2427
rs338526	T	C	T	C	-0.0111	0.028	0.7181	FALSE	FALSE	FALSE	ieu-b-2	15	86261840	0.0159	63926	0.0780603	Alzheimer's disease || id:ieu-b-2	Alzheimer's disease	Alzheimer's disease || ||	TRUE	igd	0.0024	5.606e-06	7333	M01572.metal.pos.txt.gz	TRUE	reported	UlPEU2	2	TRUE	0.00290855	21.3848
rs4836200	A	G	A	G	-0.0109	-0.0254	0.6785	FALSE	FALSE	FALSE	ieu-b-2	5	124942918	0.0149	63926	0.0884891	Alzheimer's disease || id:ieu-b-2	Alzheimer's disease	Alzheimer's disease || ||	TRUE	igd	0.0024	5.909e-06	7333	M01572.metal.pos.txt.gz	TRUE	reported	UlPEU2	2	TRUE	0.00280497	20.6211
rs6743210	T	C	T	C	0.0123	-0.0049	0.6199	FALSE	FALSE	FALSE	ieu-b-2	2	235972217	0.0163	63926	0.764901	Alzheimer's disease || id:ieu-b-2	Alzheimer's disease	Alzheimer's disease || ||	TRUE	igd	0.0026	2.209e-06	7333	M01572.metal.pos.txt.gz	TRUE	reported	UlPEU2	2	TRUE	0.00304269	22.3741
rs11141909	A	C	A	C	0.0808	0.0168	0.0405	FALSE	FALSE	FALSE	ieu-b-2	9	90218852	0.0337	63926	0.6179	Alzheimer's disease || id:ieu-b-2	Alzheimer's disease	Alzheimer's disease || ||	TRUE	igd	0.0182	9.02e-06	2315	M01573.metal.pos.txt.gz	TRUE	reported	0nM9nx	2	TRUE	0.00844203	19.6927
rs12052900	A	G	A	G	-0.1115	0.1479	0.9783	FALSE	FALSE	FALSE	ieu-b-2	2	202755176	0.0496	63926	0.00288297	Alzheimer's disease || id:ieu-b-2	Alzheimer's disease	Alzheimer's disease || ||	TRUE	igd	0.0242	4.27e-06	2315	M01573.metal.pos.txt.gz	TRUE	reported	0nM9nx	2	TRUE	0.00908665	21.2101
rs1577941	A	G	A	G	0.0531	-0.0277	0.1187	FALSE	FALSE	FALSE	ieu-b-2	10	8428209	0.0222	63926	0.2123	Alzheimer's disease || id:ieu-b-2	Alzheimer's disease	Alzheimer's disease || ||	TRUE	igd	0.0114	3.485e-06	2315	M01573.metal.pos.txt.gz	TRUE	reported	0nM9nx	2	TRUE	0.0092849	21.6772
rs16887484	A	G	A	G	-0.0991	0.0425	0.9585	FALSE	FALSE	FALSE	ieu-b-2	5	57155308	0.0379	63926	0.2613	Alzheimer's disease || id:ieu-b-2	Alzheimer's disease	Alzheimer's disease || ||	TRUE	igd	0.0201	8.815e-07	1646	M01573.metal.pos.txt.gz	TRUE	reported	0nM9nx	2	TRUE	0.0145532	24.2788
rs16933423	A	G	A	G	0.0891	-0.0048	0.9651	FALSE	FALSE	FALSE	ieu-b-2	8	68510396	0.0474	63926	0.9191	Alzheimer's disease || id:ieu-b-2	Alzheimer's disease	Alzheimer's disease || ||	TRUE	igd	0.02	8.312e-06	2315	M01573.metal.pos.txt.gz	TRUE	reported	0nM9nx	2	TRUE	0.00850035	19.8299
rs17224277	A	G	A	G	0.0633	-0.0181	0.0789	FALSE	FALSE	FALSE	ieu-b-2	2	182340444	0.0268	63926	0.4991	Alzheimer's disease || id:ieu-b-2	Alzheimer's disease	Alzheimer's disease || ||	TRUE	igd	0.0134	2.291e-06	2315	M01573.metal.pos.txt.gz	TRUE	reported	0nM9nx	2	TRUE	0.0095473	22.2958
rs2257243	A	G	A	G	0.0354	-0.003	0.6612	FALSE	FALSE	FALSE	ieu-b-2	21	29388746	0.0161	63926	0.8524	Alzheimer's disease || id:ieu-b-2	Alzheimer's disease	Alzheimer's disease || ||	TRUE	igd	0.0075	2.185e-06	2315	M01573.metal.pos.txt.gz	TRUE	reported	0nM9nx	2	TRUE	0.00953177	22.2592	TRUE	rs2257243	rs2205563	G	A	C	T
rs2846365	A	G	A	G	0.0336	-0.0187	0.4476	FALSE	FALSE	FALSE	ieu-b-2	11	102571892	0.0143	63926	0.191	Alzheimer's disease || id:ieu-b-2	Alzheimer's disease	Alzheimer's disease || ||	TRUE	igd	0.0071	1.976e-06	2315	M01573.metal.pos.txt.gz	TRUE	reported	0nM9nx	2	TRUE	0.00958141	22.3762
rs4661299	T	G	T	G	0.0319	-0.0012	0.4551	FALSE	FALSE	FALSE	ieu-b-2	1	15029260	0.0145	63926	0.9338	Alzheimer's disease || id:ieu-b-2	Alzheimer's disease	Alzheimer's disease || ||	TRUE	igd	0.0071	7.63e-06	2315	M01573.metal.pos.txt.gz	TRUE	reported	0nM9nx	2	TRUE	0.00864456	20.1692
rs4948051	T	C	T	C	0.0528	-0.0076	0.1328	FALSE	FALSE	FALSE	ieu-b-2	7	55688100	0.0212	63926	0.719999	Alzheimer's disease || id:ieu-b-2	Alzheimer's disease	Alzheimer's disease || ||	TRUE	igd	0.0115	4.836e-06	1646	M01573.metal.pos.txt.gz	TRUE	reported	0nM9nx	2	TRUE	0.0126449	21.0545
rs7438272	T	C	T	C	0.0589	-0.0075	0.1691	FALSE	FALSE	FALSE	ieu-b-2	4	96474568	0.0227	63926	0.743201	Alzheimer's disease || id:ieu-b-2	Alzheimer's disease	Alzheimer's disease || ||	TRUE	igd	0.0123	1.802e-06	2315	M01573.metal.pos.txt.gz	TRUE	reported	0nM9nx	2	TRUE	0.00980819	22.9111
rs9353315	A	G	A	G	-0.0476	-0.024	0.8731	FALSE	FALSE	FALSE	ieu-b-2	6	86149938	0.0197	63926	0.223	Alzheimer's disease || id:ieu-b-2	Alzheimer's disease	Alzheimer's disease || ||	TRUE	igd	0.0105	5.856e-06	2315	M01573.metal.pos.txt.gz	TRUE	reported	0nM9nx	2	TRUE	0.00879926	20.5334
rs10090064	T	C	T	C	0.0077	-0.018	0.8026	FALSE	FALSE	FALSE	ieu-b-2	8	92896022	0.0182	63926	0.3208	Alzheimer's disease || id:ieu-b-2	Alzheimer's disease	Alzheimer's disease || ||	TRUE	igd	0.0017	5.931e-06	7271	M01585.metal.pos.txt.gz	TRUE	reported	7LulNr	2	TRUE	0.00281362	20.5099
rs10757735	A	C	A	C	-0.008	-0.0126	0.132	FALSE	FALSE	FALSE	ieu-b-2	9	28373518	0.0224	63926	0.5756	Alzheimer's disease || id:ieu-b-2	Alzheimer's disease	Alzheimer's disease || ||	TRUE	igd	0.0018	7.911e-06	7271	M01585.metal.pos.txt.gz	TRUE	reported	7LulNr	2	TRUE	0.00270933	19.7477
rs10988352	T	G	T	G	0.0084	-0.0006	0.1244	FALSE	FALSE	FALSE	ieu-b-2	9	132161256	0.0228	63926	0.9805	Alzheimer's disease || id:ieu-b-2	Alzheimer's disease	Alzheimer's disease || ||	TRUE	igd	0.0018	3.086e-06	7271	M01585.metal.pos.txt.gz	TRUE	reported	7LulNr	2	TRUE	0.00298621	21.7718
rs11045425	A	G	A	G	0.0086	0.0047	0.1266	FALSE	FALSE	FALSE	ieu-b-2	12	20893980	0.0217	63926	0.8291	Alzheimer's disease || id:ieu-b-2	Alzheimer's disease	Alzheimer's disease || ||	TRUE	igd	0.0018	1.832e-06	7271	M01585.metal.pos.txt.gz	TRUE	reported	7LulNr	2	TRUE	0.00312965	22.8209
rs11144136	T	G	T	G	0.0097	0.0221	0.1375	FALSE	FALSE	FALSE	ieu-b-2	9	71502351	0.0202	63926	0.2722	Alzheimer's disease || id:ieu-b-2	Alzheimer's disease	Alzheimer's disease || ||	TRUE	igd	0.0018	4.862e-08	7271	M01585.metal.pos.txt.gz	TRUE	reported	7LulNr	2	TRUE	0.00397808	29.0321
rs11606364	T	C	T	C	0.0084	0.0047	0.1149	FALSE	FALSE	FALSE	ieu-b-2	11	130506001	0.0231	63926	0.8372	Alzheimer's disease || id:ieu-b-2	Alzheimer's disease	Alzheimer's disease || ||	TRUE	igd	0.0019	9.266e-06	7271	M01585.metal.pos.txt.gz	TRUE	reported	7LulNr	2	TRUE	0.00268097	19.5403
rs1554074	A	G	A	G	0.0086	0.0134	0.1925	FALSE	FALSE	FALSE	ieu-b-2	12	101240350	0.0181	63926	0.4583	Alzheimer's disease || id:ieu-b-2	Alzheimer's disease	Alzheimer's disease || ||	TRUE	igd	0.0017	6.392e-07	7271	M01585.metal.pos.txt.gz	TRUE	reported	7LulNr	2	TRUE	0.00350735	25.5847
rs2019107	T	C	T	C	-0.0078	0.0173	0.6257	FALSE	FALSE	FALSE	ieu-b-2	19	1181717	0.0159	63926	0.2772	Alzheimer's disease || id:ieu-b-2	Alzheimer's disease	Alzheimer's disease || ||	TRUE	igd	0.0017	6.655e-06	7271	M01585.metal.pos.txt.gz	TRUE	reported	7LulNr	2	TRUE	0.00288697	21.0461
rs2486925	T	G	T	G	-0.0082	-0.024	0.1462	FALSE	FALSE	FALSE	ieu-b-2	1	203234037	0.0202	63926	0.2345	Alzheimer's disease || id:ieu-b-2	Alzheimer's disease	Alzheimer's disease || ||	TRUE	igd	0.0018	3.467e-06	7271	M01585.metal.pos.txt.gz	TRUE	reported	7LulNr	2	TRUE	0.0028461	20.7474
rs266742	T	G	T	G	0.0082	0.0161	0.7307	FALSE	FALSE	FALSE	ieu-b-2	3	186475845	0.0158	63926	0.3071	Alzheimer's disease || id:ieu-b-2	Alzheimer's disease	Alzheimer's disease || ||	TRUE	igd	0.0016	5.676e-07	7271	M01585.metal.pos.txt.gz	TRUE	reported	7LulNr	2	TRUE	0.00359938	26.2584
rs2993308	A	G	A	G	0.0075	-0.0296	0.338	FALSE	FALSE	FALSE	ieu-b-2	13	113681076	0.0163	63926	0.0686894	Alzheimer's disease || id:ieu-b-2	Alzheimer's disease	Alzheimer's disease || ||	TRUE	igd	0.0017	6.833e-06	7271	M01585.metal.pos.txt.gz	TRUE	reported	7LulNr	2	TRUE	0.00266974	19.4583
rs513209	A	C	A	C	-0.0082	0.0077	0.8824	FALSE	FALSE	FALSE	ieu-b-2	11	125474766	0.0226	63926	0.732501	Alzheimer's disease || id:ieu-b-2	Alzheimer's disease	Alzheimer's disease || ||	TRUE	igd	0.0018	6.602e-06	7271	M01585.metal.pos.txt.gz	TRUE	reported	7LulNr	2	TRUE	0.0028461	20.7474	TRUE	rs513209	rs579661	C	A	A	G
rs6019504	A	G	A	G	0.008	-0.005	0.8586	FALSE	FALSE	FALSE	ieu-b-2	20	47514595	0.0202	63926	0.8042	Alzheimer's disease || id:ieu-b-2	Alzheimer's disease	Alzheimer's disease || ||	TRUE	igd	0.0018	6.689e-06	7271	M01585.metal.pos.txt.gz	TRUE	reported	7LulNr	2	TRUE	0.00270933	19.7477
rs6462723	A	G	A	G	-0.0085	-0.0379	0.121	FALSE	FALSE	FALSE	ieu-b-2	7	36957350	0.0212	63926	0.0735699	Alzheimer's disease || id:ieu-b-2	Alzheimer's disease	Alzheimer's disease || ||	TRUE	igd	0.0018	1.921e-06	7271	M01585.metal.pos.txt.gz	TRUE	reported	7LulNr	2	TRUE	0.00305752	22.2932
rs662760	A	C	A	C	0.0079	-0.0282	0.8723	FALSE	FALSE	FALSE	ieu-b-2	6	85864995	0.0207	63926	0.1732	Alzheimer's disease || id:ieu-b-2	Alzheimer's disease	Alzheimer's disease || ||	TRUE	igd	0.0018	8.042e-06	7271	M01585.metal.pos.txt.gz	TRUE	reported	7LulNr	2	TRUE	0.0026422	19.257
rs6690829	T	C	T	C	-0.008	0.0105	0.24	FALSE	FALSE	FALSE	ieu-b-2	1	245730311	0.0163	63926	0.5221	Alzheimer's disease || id:ieu-b-2	Alzheimer's disease	Alzheimer's disease || ||	TRUE	igd	0.0016	1.242e-06	7271	M01585.metal.pos.txt.gz	TRUE	reported	7LulNr	2	TRUE	0.00342654	24.9931
rs7178551	T	C	T	C	0.0081	-0.0445	0.1545	FALSE	FALSE	FALSE	ieu-b-2	15	81263637	0.018	63926	0.01357	Alzheimer's disease || id:ieu-b-2	Alzheimer's disease	Alzheimer's disease || ||	TRUE	igd	0.0017	2.664e-06	7271	M01585.metal.pos.txt.gz	TRUE	reported	7LulNr	2	TRUE	0.00311261	22.6962
rs7250750	T	G	T	G	0.0081	-0.0476	0.8583	FALSE	FALSE	FALSE	ieu-b-2	19	17371484	0.0206	63926	0.0205902	Alzheimer's disease || id:ieu-b-2	Alzheimer's disease	Alzheimer's disease || ||	TRUE	igd	0.0018	7.029e-06	7271	M01585.metal.pos.txt.gz	TRUE	reported	7LulNr	2	TRUE	0.0027773	20.2444
rs9663814	A	G	A	G	0.0076	0.0053	0.6175	FALSE	FALSE	FALSE	ieu-b-2	10	77738382	0.0147	63926	0.7168	Alzheimer's disease || id:ieu-b-2	Alzheimer's disease	Alzheimer's disease || ||	TRUE	igd	0.0016	1.952e-06	7271	M01585.metal.pos.txt.gz	TRUE	reported	7LulNr	2	TRUE	0.00309348	22.5563
rs10490734	A	G	A	G	0.0077	-0.0092	0.8314	FALSE	FALSE	FALSE	ieu-b-2	2	138012183	0.0186	63926	0.6204	Alzheimer's disease || id:ieu-b-2	Alzheimer's disease	Alzheimer's disease || ||	TRUE	igd	0.0017	7.935e-06	7371	M01604.metal.pos.txt.gz	TRUE	reported	mSlfsa	2	TRUE	0.00277556	20.51	FALSE	rs10490734	rs10490734
rs10844317	T	G	T	G	-0.0086	-0.0019	0.1637	FALSE	FALSE	FALSE	ieu-b-2	12	32874640	0.0201	63926	0.9261	Alzheimer's disease || id:ieu-b-2	Alzheimer's disease	Alzheimer's disease || ||	TRUE	igd	0.0018	1.122e-06	7371	M01604.metal.pos.txt.gz	TRUE	reported	mSlfsa	2	TRUE	0.00308733	22.821	FALSE	rs10844317	rs10844317
rs11130013	T	C	T	C	-0.0081	-0.0044	0.153	FALSE	FALSE	FALSE	ieu-b-2	3	43833177	0.0204	63926	0.8285	Alzheimer's disease || id:ieu-b-2	Alzheimer's disease	Alzheimer's disease || ||	TRUE	igd	0.0018	5.094e-06	7371	M01604.metal.pos.txt.gz	TRUE	reported	mSlfsa	2	TRUE	0.00273973	20.2445	FALSE	rs11130013	rs11130013
rs11730320	T	C	T	C	0.0097	0.0179	0.6665	FALSE	FALSE	FALSE	ieu-b-2	4	9719901	0.017	63926	0.294	Alzheimer's disease || id:ieu-b-2	Alzheimer's disease	Alzheimer's disease || ||	TRUE	igd	0.0017	7.084e-09	7371	M01604.metal.pos.txt.gz	TRUE	reported	mSlfsa	2	TRUE	0.00439749	32.5483	FALSE	rs11730320	rs11730320
rs11737601	A	G	A	G	0.0104	-0.0117	0.6847	FALSE	FALSE	FALSE	ieu-b-2	4	10488568	0.0159	63926	0.4628	Alzheimer's disease || id:ieu-b-2	Alzheimer's disease	Alzheimer's disease || ||	TRUE	igd	0.0016	1.335e-10	7371	M01604.metal.pos.txt.gz	TRUE	reported	mSlfsa	2	TRUE	0.00569925	42.2385	FALSE	rs11737601	rs11737601
rs11741189	T	C	T	C	-0.0087	-0.0326	0.177	FALSE	FALSE	FALSE	ieu-b-2	5	179543546	0.0188	63926	0.0821202	Alzheimer's disease || id:ieu-b-2	Alzheimer's disease	Alzheimer's disease || ||	TRUE	igd	0.0017	3.781e-07	7371	M01604.metal.pos.txt.gz	TRUE	reported	mSlfsa	2	TRUE	0.00354058	26.1832	FALSE	rs11741189	rs11741189
rs12579148	T	C	T	C	-0.0077	-0.0173	0.1887	FALSE	FALSE	FALSE	ieu-b-2	12	26803493	0.0184	63926	0.3463	Alzheimer's disease || id:ieu-b-2	Alzheimer's disease	Alzheimer's disease || ||	TRUE	igd	0.0017	5.919e-06	7371	M01604.metal.pos.txt.gz	TRUE	reported	mSlfsa	2	TRUE	0.00277556	20.51	FALSE	rs12579148	rs12579148
rs1286087	T	C	T	C	0.0077	0.0045	0.8367	FALSE	FALSE	FALSE	ieu-b-2	14	91437370	0.0191	63926	0.815	Alzheimer's disease || id:ieu-b-2	Alzheimer's disease	Alzheimer's disease || ||	TRUE	igd	0.0017	8.083e-06	7371	M01604.metal.pos.txt.gz	TRUE	reported	mSlfsa	2	TRUE	0.00277556	20.51	FALSE	rs1286087	rs1286087
rs13318012	T	C	T	C	-0.0078	-0.0068	0.8378	FALSE	FALSE	FALSE	ieu-b-2	3	106674944	0.0181	63926	0.7069	Alzheimer's disease || id:ieu-b-2	Alzheimer's disease	Alzheimer's disease || ||	TRUE	igd	0.0017	8.359e-06	7371	M01604.metal.pos.txt.gz	TRUE	reported	mSlfsa	2	TRUE	0.00284791	21.0462	FALSE	rs13318012	rs13318012
rs16953268	A	C	A	C	-0.0115	0.0366	0.0689	FALSE	FALSE	FALSE	ieu-b-2	16	54286557	0.0276	63926	0.184	Alzheimer's disease || id:ieu-b-2	Alzheimer's disease	Alzheimer's disease || ||	TRUE	igd	0.0026	7.726e-06	7371	M01604.metal.pos.txt.gz	TRUE	reported	mSlfsa	2	TRUE	0.00264711	19.5583	FALSE	rs16953268	rs16953268
rs1825043	A	G	A	G	0.019	0.0239	0.9571	FALSE	FALSE	FALSE	ieu-b-2	4	9573740	0.035	63926	0.494399	Alzheimer's disease || id:ieu-b-2	Alzheimer's disease	Alzheimer's disease || ||	TRUE	igd	0.0038	5.259e-07	7371	M01604.metal.pos.txt.gz	TRUE	reported	mSlfsa	2	TRUE	0.00338021	24.9932	FALSE	rs1825043	rs1825043
rs2231142	T	G	T	G	0.0119	0.0431	0.1106	FALSE	FALSE	FALSE	ieu-b-2	4	89052323	0.0228	63926	0.0591303	Alzheimer's disease || id:ieu-b-2	Alzheimer's disease	Alzheimer's disease || ||	TRUE	igd	0.0024	8.428e-07	7371	M01604.metal.pos.txt.gz	TRUE	reported	mSlfsa	2	TRUE	0.00332429	24.5784	FALSE	rs2231142	rs2231142
rs233340	A	G	A	G	-0.0125	0.0073	0.0707	FALSE	FALSE	FALSE	ieu-b-2	5	13592425	0.0279	63926	0.7935	Alzheimer's disease || id:ieu-b-2	Alzheimer's disease	Alzheimer's disease || ||	TRUE	igd	0.0026	2.535e-06	7371	M01604.metal.pos.txt.gz	TRUE	reported	mSlfsa	2	TRUE	0.00312599	23.1076	FALSE	rs233340	rs233340
rs235320	A	G	A	G	-0.0079	-0.0278	0.8241	FALSE	FALSE	FALSE	ieu-b-2	21	46277214	0.0178	63926	0.1183	Alzheimer's disease || id:ieu-b-2	Alzheimer's disease	Alzheimer's disease || ||	TRUE	igd	0.0017	3.677e-06	7371	M01604.metal.pos.txt.gz	TRUE	reported	mSlfsa	2	TRUE	0.00292119	21.5893	FALSE	rs235320	rs235320
rs510032	T	C	T	C	0.009	0.0252	0.169	FALSE	FALSE	FALSE	ieu-b-2	1	226724202	0.0176	63926	0.1516	Alzheimer's disease || id:ieu-b-2	Alzheimer's disease	Alzheimer's disease || ||	TRUE	igd	0.002	6.795e-06	5604	M01604.metal.pos.txt.gz	TRUE	reported	mSlfsa	2	TRUE	0.00360048	20.2428	FALSE	rs510032	rs510032
rs6731691	A	G	A	G	-0.008	0.0437	0.1705	FALSE	FALSE	FALSE	ieu-b-2	2	173331754	0.0189	63926	0.0205902	Alzheimer's disease || id:ieu-b-2	Alzheimer's disease	Alzheimer's disease || ||	TRUE	igd	0.0018	5.301e-06	7371	M01604.metal.pos.txt.gz	TRUE	reported	mSlfsa	2	TRUE	0.00267268	19.7477	FALSE	rs6731691	rs6731691
rs6927639	A	G	A	G	-0.0078	-0.0025	0.8458	FALSE	FALSE	FALSE	ieu-b-2	6	108009018	0.0197	63926	0.8982	Alzheimer's disease || id:ieu-b-2	Alzheimer's disease	Alzheimer's disease || ||	TRUE	igd	0.0018	9.274e-06	7371	M01604.metal.pos.txt.gz	TRUE	reported	mSlfsa	2	TRUE	0.00254105	18.7727	FALSE	rs6927639	rs6927639
rs7906282	T	G	T	G	0.008	0.0271	0.3075	FALSE	FALSE	FALSE	ieu-b-2	10	19083596	0.0156	63926	0.0808705	Alzheimer's disease || id:ieu-b-2	Alzheimer's disease	Alzheimer's disease || ||	TRUE	igd	0.0016	1.105e-06	7371	M01604.metal.pos.txt.gz	TRUE	reported	mSlfsa	2	TRUE	0.00338021	24.9932	FALSE	rs7906282	rs7906282
rs872114	A	C	A	C	-0.0208	-0.0537	0.9736	FALSE	FALSE	FALSE	ieu-b-2	3	68603563	0.0441	63926	0.224	Alzheimer's disease || id:ieu-b-2	Alzheimer's disease	Alzheimer's disease || ||	TRUE	igd	0.0044	2.294e-06	7371	M01604.metal.pos.txt.gz	TRUE	reported	mSlfsa	2	TRUE	0.0030226	22.341	FALSE	rs872114	rs872114
rs9549021	T	C	T	C	-0.0135	-0.0286	0.6112	FALSE	FALSE	FALSE	ieu-b-2	13	40543493	0.0147	63926	0.0525098	Alzheimer's disease || id:ieu-b-2	Alzheimer's disease	Alzheimer's disease || ||	TRUE	igd	0.0029	2.944e-06	1767	M01604.metal.pos.txt.gz	TRUE	reported	mSlfsa	2	TRUE	0.0121155	21.6461	FALSE	rs9549021	rs9549021
rs10174534	A	G	A	G	-0.028	0.0073	0.5571	FALSE	FALSE	FALSE	ieu-b-2	2	2449771	0.0144	63926	0.6102	Alzheimer's disease || id:ieu-b-2	Alzheimer's disease	Alzheimer's disease || ||	TRUE	igd	0.0063	7.572e-06	5162	M01605.metal.pos.txt.gz	TRUE	reported	qFXgqa	2	TRUE	0.00381205	19.7454
rs11736497	T	C	T	C	0.1146	0.0042	0.0214	FALSE	FALSE	FALSE	ieu-b-2	4	136821683	0.0396	63926	0.9156	Alzheimer's disease || id:ieu-b-2	Alzheimer's disease	Alzheimer's disease || ||	TRUE	igd	0.0252	5.557e-06	5162	M01605.metal.pos.txt.gz	TRUE	reported	qFXgqa	2	TRUE	0.00399037	20.6728
rs12587564	A	G	A	G	0.0456	-0.0072	0.1148	FALSE	FALSE	FALSE	ieu-b-2	14	54574131	0.0219	63926	0.7426	Alzheimer's disease || id:ieu-b-2	Alzheimer's disease	Alzheimer's disease || ||	TRUE	igd	0.0097	2.63e-06	5162	M01605.metal.pos.txt.gz	TRUE	reported	qFXgqa	2	TRUE	0.00426298	22.0911
rs17118371	T	C	T	C	0.0343	-0.0293	0.2298	FALSE	FALSE	FALSE	ieu-b-2	14	47813453	0.0168	63926	0.0821391	Alzheimer's disease || id:ieu-b-2	Alzheimer's disease	Alzheimer's disease || ||	TRUE	igd	0.0071	1.442e-06	5162	M01605.metal.pos.txt.gz	TRUE	reported	qFXgqa	2	TRUE	0.00450085	23.3294
rs2421668	A	G	A	G	0.034	0.0125	0.644	FALSE	FALSE	FALSE	ieu-b-2	2	73885096	0.0149	63926	0.3997	Alzheimer's disease || id:ieu-b-2	Alzheimer's disease	Alzheimer's disease || ||	TRUE	igd	0.0073	2.867e-06	4207	M01605.metal.pos.txt.gz	TRUE	reported	qFXgqa	2	TRUE	0.00512987	21.6823
rs2720445	T	C	T	C	0.033	-0.0075	0.536	FALSE	FALSE	FALSE	ieu-b-2	16	79547520	0.0152	63926	0.6204	Alzheimer's disease || id:ieu-b-2	Alzheimer's disease	Alzheimer's disease || ||	TRUE	igd	0.0073	5.56e-06	4207	M01605.metal.pos.txt.gz	TRUE	reported	qFXgqa	2	TRUE	0.00483398	20.4256
rs3760877	T	C	T	C	0.0577	-0.0058	0.4762	FALSE	FALSE	FALSE	ieu-b-2	19	542672	0.0167	63926	0.7293	Alzheimer's disease || id:ieu-b-2	Alzheimer's disease	Alzheimer's disease || ||	TRUE	igd	0.013	9.553e-06	955	M01605.metal.pos.txt.gz	TRUE	reported	qFXgqa	2	TRUE	0.0202113	19.6587
rs6763802	T	G	T	G	-0.0576	0.0472	0.0798	FALSE	FALSE	FALSE	ieu-b-2	3	23163808	0.0249	63926	0.0584306	Alzheimer's disease || id:ieu-b-2	Alzheimer's disease	Alzheimer's disease || ||	TRUE	igd	0.0116	6.503e-07	5162	M01605.metal.pos.txt.gz	TRUE	reported	qFXgqa	2	TRUE	0.00475381	24.6468
rs9573265	T	C	T	C	0.2216	0.0076	0.0158	FALSE	FALSE	FALSE	ieu-b-2	13	74197346	0.0609	63926	0.9009	Alzheimer's disease || id:ieu-b-2	Alzheimer's disease	Alzheimer's disease || ||	TRUE	igd	0.0488	5.552e-06	955	M01605.metal.pos.txt.gz	TRUE	reported	qFXgqa	2	TRUE	0.0211358	20.5773
rs10922038	T	C	T	C	0.0102	-0.0189	0.4354	FALSE	FALSE	FALSE	ieu-b-2	1	196099023	0.0144	63926	0.1895	Alzheimer's disease || id:ieu-b-2	Alzheimer's disease	Alzheimer's disease || ||	TRUE	igd	0.0023	7.569e-06	7104	M01638.metal.pos.txt.gz	TRUE	reported	lOy9uJ	2	TRUE	0.00276084	19.6618
rs11114987	T	C	T	C	-0.0324	-0.0423	0.0439	FALSE	FALSE	FALSE	ieu-b-2	12	82102912	0.0388	63926	0.2761	Alzheimer's disease || id:ieu-b-2	Alzheimer's disease	Alzheimer's disease || ||	TRUE	igd	0.0067	1.414e-06	7104	M01638.metal.pos.txt.gz	TRUE	reported	lOy9uJ	2	TRUE	0.00328103	23.3786
rs1153903	A	G	A	G	-0.0106	0.0145	0.3856	FALSE	FALSE	FALSE	ieu-b-2	7	54741212	0.0145	63926	0.3151	Alzheimer's disease || id:ieu-b-2	Alzheimer's disease	Alzheimer's disease || ||	TRUE	igd	0.0023	4.187e-06	7104	M01638.metal.pos.txt.gz	TRUE	reported	lOy9uJ	2	TRUE	0.00298096	21.2341
rs12714263	A	G	A	G	-0.0107	-0.0102	0.5733	FALSE	FALSE	FALSE	ieu-b-2	2	29318077	0.0144	63926	0.4796	Alzheimer's disease || id:ieu-b-2	Alzheimer's disease	Alzheimer's disease || ||	TRUE	igd	0.0023	3.976e-06	7104	M01638.metal.pos.txt.gz	TRUE	reported	lOy9uJ	2	TRUE	0.0030373	21.6366
rs12985777	T	C	T	C	-0.0141	-0.0088	0.2402	FALSE	FALSE	FALSE	ieu-b-2	19	2268055	0.0181	63926	0.624001	Alzheimer's disease || id:ieu-b-2	Alzheimer's disease	Alzheimer's disease || ||	TRUE	igd	0.0032	8.861e-06	7104	M01638.metal.pos.txt.gz	TRUE	reported	lOy9uJ	2	TRUE	0.00272552	19.4096
rs17706531	A	G	A	G	0.0105	0.0039	0.6331	FALSE	FALSE	FALSE	ieu-b-2	19	13015530	0.0148	63926	0.7931	Alzheimer's disease || id:ieu-b-2	Alzheimer's disease	Alzheimer's disease || ||	TRUE	igd	0.0023	6.973e-06	7104	M01638.metal.pos.txt.gz	TRUE	reported	lOy9uJ	2	TRUE	0.00292515	20.8353
rs2180566	T	C	T	C	-0.0109	-0.0203	0.6433	FALSE	FALSE	FALSE	ieu-b-2	20	30042033	0.0151	63926	0.1793	Alzheimer's disease || id:ieu-b-2	Alzheimer's disease	Alzheimer's disease || ||	TRUE	igd	0.0023	2.105e-06	7104	M01638.metal.pos.txt.gz	TRUE	reported	lOy9uJ	2	TRUE	0.00315154	22.453	TRUE	rs2180566	rs6059390	C	T	T	C
rs2246012	T	C	T	C	-0.0166	-0.0403	0.8388	FALSE	FALSE	FALSE	ieu-b-2	6	131898208	0.0199	63926	0.0427898	Alzheimer's disease || id:ieu-b-2	Alzheimer's disease	Alzheimer's disease || ||	TRUE	igd	0.0032	2.227e-07	7104	M01638.metal.pos.txt.gz	TRUE	reported	lOy9uJ	2	TRUE	0.00377373	26.9026
rs2916148	A	G	A	G	-0.0101	0.0031	0.4534	FALSE	FALSE	FALSE	ieu-b-2	17	65482109	0.0144	63926	0.831	Alzheimer's disease || id:ieu-b-2	Alzheimer's disease	Alzheimer's disease || ||	TRUE	igd	0.0023	9.235e-06	7104	M01638.metal.pos.txt.gz	TRUE	reported	lOy9uJ	2	TRUE	0.00270712	19.2781
rs2933871	A	G	A	G	0.0178	0.0206	0.6938	FALSE	FALSE	FALSE	ieu-b-2	5	24815139	0.0158	63926	0.1906	Alzheimer's disease || id:ieu-b-2	Alzheimer's disease	Alzheimer's disease || ||	TRUE	igd	0.004	7.648e-06	1735	M01638.metal.pos.txt.gz	TRUE	reported	lOy9uJ	2	TRUE	0.0112847	19.7797
rs3011362	A	G	A	G	-0.0349	0.0421	0.0334	FALSE	FALSE	FALSE	ieu-b-2	10	122553194	0.0344	63926	0.2218	Alzheimer's disease || id:ieu-b-2	Alzheimer's disease	Alzheimer's disease || ||	TRUE	igd	0.0074	2.37e-06	1735	M01638.metal.pos.txt.gz	TRUE	reported	lOy9uJ	2	TRUE	0.0126577	22.2171
rs511304	A	C	A	C	0.0191	-0.0011	0.4368	FALSE	FALSE	FALSE	ieu-b-2	3	174407207	0.0154	63926	0.9418	Alzheimer's disease || id:ieu-b-2	Alzheimer's disease	Alzheimer's disease || ||	TRUE	igd	0.0039	1.014e-06	1735	M01638.metal.pos.txt.gz	TRUE	reported	lOy9uJ	2	TRUE	0.0136356	23.9572
rs6479442	A	C	A	C	0.0101	0.011	0.4837	FALSE	FALSE	FALSE	ieu-b-2	9	95715717	0.0146	63926	0.4494	Alzheimer's disease || id:ieu-b-2	Alzheimer's disease	Alzheimer's disease || ||	TRUE	igd	0.0023	9.586e-06	7104	M01638.metal.pos.txt.gz	TRUE	reported	lOy9uJ	2	TRUE	0.00270712	19.2781
rs6920504	T	C	T	C	-0.0135	0.0226	0.7729	FALSE	FALSE	FALSE	ieu-b-2	6	115971313	0.0168	63926	0.179	Alzheimer's disease || id:ieu-b-2	Alzheimer's disease	Alzheimer's disease || ||	TRUE	igd	0.003	7.527e-06	7104	M01638.metal.pos.txt.gz	TRUE	reported	lOy9uJ	2	TRUE	0.0028424	20.2443
rs7036499	T	C	T	C	0.0217	-0.0274	0.8519	FALSE	FALSE	FALSE	ieu-b-2	9	130844744	0.0201	63926	0.1721	Alzheimer's disease || id:ieu-b-2	Alzheimer's disease	Alzheimer's disease || ||	TRUE	igd	0.0049	8.857e-06	1735	M01638.metal.pos.txt.gz	TRUE	reported	lOy9uJ	2	TRUE	0.0111775	19.5896
rs720118	T	C	T	C	-0.0105	-0.0374	0.6152	FALSE	FALSE	FALSE	ieu-b-2	2	6037363	0.0146	63926	0.01032	Alzheimer's disease || id:ieu-b-2	Alzheimer's disease	Alzheimer's disease || ||	TRUE	igd	0.0023	4.547e-06	7104	M01638.metal.pos.txt.gz	TRUE	reported	lOy9uJ	2	TRUE	0.00292515	20.8353
rs7535809	A	G	A	G	0.0138	-0.0265	0.8331	FALSE	FALSE	FALSE	ieu-b-2	1	192302131	0.0191	63926	0.1649	Alzheimer's disease || id:ieu-b-2	Alzheimer's disease	Alzheimer's disease || ||	TRUE	igd	0.0031	7.276e-06	7104	M01638.metal.pos.txt.gz	TRUE	reported	lOy9uJ	2	TRUE	0.00278178	19.8113
rs7717247	A	C	A	C	0.0162	0.0021	0.8061	FALSE	FALSE	FALSE	ieu-b-2	5	27839258	0.0193	63926	0.9153	Alzheimer's disease || id:ieu-b-2	Alzheimer's disease	Alzheimer's disease || ||	TRUE	igd	0.0035	3.347e-06	7104	M01638.metal.pos.txt.gz	TRUE	reported	lOy9uJ	2	TRUE	0.00300665	21.4176
rs837763	T	C	T	C	0.0114	-0.004	0.5528	FALSE	FALSE	FALSE	ieu-b-2	16	88853729	0.0148	63926	0.788501	Alzheimer's disease || id:ieu-b-2	Alzheimer's disease	Alzheimer's disease || ||	TRUE	igd	0.0025	6.027e-06	7104	M01638.metal.pos.txt.gz	TRUE	reported	lOy9uJ	2	TRUE	0.00291848	20.7877
rs901272	A	C	A	C	-0.0105	-0.0372	0.6207	FALSE	FALSE	FALSE	ieu-b-2	15	63755235	0.0146	63926	0.01079	Alzheimer's disease || id:ieu-b-2	Alzheimer's disease	Alzheimer's disease || ||	TRUE	igd	0.0023	6.493e-06	7104	M01638.metal.pos.txt.gz	TRUE	reported	lOy9uJ	2	TRUE	0.00292515	20.8353	TRUE	rs901272	rs2414819	C	A	T	C
rs11167905	T	C	T	C	0.0804	-0.0278	0.8545	FALSE	FALSE	FALSE	ieu-b-2	5	144906846	0.02	63926	0.1651	Alzheimer's disease || id:ieu-b-2	Alzheimer's disease	Alzheimer's disease || ||	TRUE	igd	0.0164	9.826e-07	2063	M01640.metal.pos.txt.gz	TRUE	reported	83R3Tf	2	TRUE	0.0115158	24.0106
rs13069990	T	C	T	C	-0.0506	-0.0121	0.3781	FALSE	FALSE	FALSE	ieu-b-2	3	115620801	0.0147	63926	0.4115	Alzheimer's disease || id:ieu-b-2	Alzheimer's disease	Alzheimer's disease || ||	TRUE	igd	0.011	4.442e-06	2063	M01640.metal.pos.txt.gz	TRUE	reported	83R3Tf	2	TRUE	0.0101528	21.1395
rs13103690	T	G	T	G	-0.0474	0.0213	0.5359	FALSE	FALSE	FALSE	ieu-b-2	4	9972778	0.0145	63926	0.1409	Alzheimer's disease || id:ieu-b-2	Alzheimer's disease	Alzheimer's disease || ||	TRUE	igd	0.0104	5.195e-06	2063	M01640.metal.pos.txt.gz	TRUE	reported	83R3Tf	2	TRUE	0.00996873	20.7524
rs2070006	T	C	T	C	0.0512	0.002	0.3713	FALSE	FALSE	FALSE	ieu-b-2	4	155513866	0.0151	63926	0.8945	Alzheimer's disease || id:ieu-b-2	Alzheimer's disease	Alzheimer's disease || ||	TRUE	igd	0.0112	4.762e-06	2063	M01640.metal.pos.txt.gz	TRUE	reported	83R3Tf	2	TRUE	0.0100283	20.8777
rs577596	A	G	A	G	-0.0567	-0.0073	0.3267	FALSE	FALSE	FALSE	ieu-b-2	22	25931606	0.0163	63926	0.6531	Alzheimer's disease || id:ieu-b-2	Alzheimer's disease	Alzheimer's disease || ||	TRUE	igd	0.0114	6.679e-07	2063	M01640.metal.pos.txt.gz	TRUE	reported	83R3Tf	2	TRUE	0.011849	24.7136
rs6713914	T	C	T	C	0.0593	0.0084	0.5741	FALSE	FALSE	FALSE	ieu-b-2	2	59523041	0.0144	63926	0.559099	Alzheimer's disease || id:ieu-b-2	Alzheimer's disease	Alzheimer's disease || ||	TRUE	igd	0.0116	3.22e-07	1567	M01640.metal.pos.txt.gz	TRUE	reported	83R3Tf	2	TRUE	0.0164037	26.0999
rs6826474	T	C	T	C	-0.1383	-0.0024	0.0393	FALSE	FALSE	FALSE	ieu-b-2	4	96650120	0.0403	63926	0.9534	Alzheimer's disease || id:ieu-b-2	Alzheimer's disease	Alzheimer's disease || ||	TRUE	igd	0.0288	1.561e-06	2063	M01640.metal.pos.txt.gz	TRUE	reported	83R3Tf	2	TRUE	0.0110543	23.0376
rs6834631	T	G	T	G	0.1306	-0.0446	0.9596	FALSE	FALSE	FALSE	ieu-b-2	4	122315665	0.0349	63926	0.2023	Alzheimer's disease || id:ieu-b-2	Alzheimer's disease	Alzheimer's disease || ||	TRUE	igd	0.0267	1.032e-06	2063	M01640.metal.pos.txt.gz	TRUE	reported	83R3Tf	2	TRUE	0.0114645	23.9025
rs7112460	T	C	T	C	0.1084	0.0579	0.0658	FALSE	FALSE	FALSE	ieu-b-2	11	125751859	0.0293	63926	0.0478101	Alzheimer's disease || id:ieu-b-2	Alzheimer's disease	Alzheimer's disease || ||	TRUE	igd	0.0223	1.135e-06	2063	M01640.metal.pos.txt.gz	TRUE	reported	83R3Tf	2	TRUE	0.0113241	23.6063
rs8057559	T	C	T	C	0.1395	-0.0295	0.0312	FALSE	FALSE	FALSE	ieu-b-2	16	73317172	0.0431	63926	0.4943	Alzheimer's disease || id:ieu-b-2	Alzheimer's disease	Alzheimer's disease || ||	TRUE	igd	0.0314	9.098e-06	2063	M01640.metal.pos.txt.gz	TRUE	reported	83R3Tf	2	TRUE	0.00947664	19.7182
rs808686	A	G	A	G	0.0598	0.0263	0.6086	FALSE	FALSE	FALSE	ieu-b-2	20	19717135	0.0143	63926	0.0654199	Alzheimer's disease || id:ieu-b-2	Alzheimer's disease	Alzheimer's disease || ||	TRUE	igd	0.0128	3.013e-06	1567	M01640.metal.pos.txt.gz	TRUE	reported	83R3Tf	2	TRUE	0.0137374	21.7986
rs8105491	T	G	T	G	-0.0698	-0.0163	0.154	FALSE	FALSE	FALSE	ieu-b-2	19	20403988	0.0199	63926	0.4139	Alzheimer's disease || id:ieu-b-2	Alzheimer's disease	Alzheimer's disease || ||	TRUE	igd	0.0148	2.304e-06	2063	M01640.metal.pos.txt.gz	TRUE	reported	83R3Tf	2	TRUE	0.0106667	22.2211
rs9606290	A	G	A	G	0.159	0.012	0.241	FALSE	FALSE	FALSE	ieu-b-2	22	20218237	0.0171	63926	0.4839	Alzheimer's disease || id:ieu-b-2	Alzheimer's disease	Alzheimer's disease || ||	TRUE	igd	0.0352	6.316e-06	496	M01640.metal.pos.txt.gz	TRUE	reported	83R3Tf	2	TRUE	0.0395111	20.3214
rs10039731	A	G	A	G	0.0198	0.0078	0.5787	FALSE	FALSE	FALSE	ieu-b-2	5	110764252	0.0146	63926	0.591701	Alzheimer's disease || id:ieu-b-2	Alzheimer's disease	Alzheimer's disease || ||	TRUE	igd	0.004	8.465e-07	1767	M01645.metal.pos.txt.gz	TRUE	reported	rq3uec	2	TRUE	0.0136771	24.4748
rs11036901	A	G	A	G	-0.0079	-0.0152	0.433	FALSE	FALSE	FALSE	ieu-b-2	11	42487429	0.0149	63926	0.3071	Alzheimer's disease || id:ieu-b-2	Alzheimer's disease	Alzheimer's disease || ||	TRUE	igd	0.0018	7.855e-06	7346	M01645.metal.pos.txt.gz	TRUE	reported	rq3uec	2	TRUE	0.0026153	19.2571
rs11193635	T	C	T	C	0.0084	-0.0058	0.6725	FALSE	FALSE	FALSE	ieu-b-2	10	109468251	0.0153	63926	0.703399	Alzheimer's disease || id:ieu-b-2	Alzheimer's disease	Alzheimer's disease || ||	TRUE	igd	0.0018	3.797e-06	7346	M01645.metal.pos.txt.gz	TRUE	reported	rq3uec	2	TRUE	0.00295581	21.7718
rs11589855	T	C	T	C	-0.0084	0.0111	0.3809	FALSE	FALSE	FALSE	ieu-b-2	1	154755843	0.0146	63926	0.4491	Alzheimer's disease || id:ieu-b-2	Alzheimer's disease	Alzheimer's disease || ||	TRUE	igd	0.0018	2.222e-06	7346	M01645.metal.pos.txt.gz	TRUE	reported	rq3uec	2	TRUE	0.00295581	21.7718
rs11731117	A	G	A	G	0.0081	0.0134	0.5958	FALSE	FALSE	FALSE	ieu-b-2	4	14872737	0.0144	63926	0.3544	Alzheimer's disease || id:ieu-b-2	Alzheimer's disease	Alzheimer's disease || ||	TRUE	igd	0.0018	4.324e-06	7346	M01645.metal.pos.txt.gz	TRUE	reported	rq3uec	2	TRUE	0.00274902	20.2445
rs11857879	T	G	T	G	0.0112	0.0137	0.1952	FALSE	FALSE	FALSE	ieu-b-2	15	95209253	0.0189	63926	0.466	Alzheimer's disease || id:ieu-b-2	Alzheimer's disease	Alzheimer's disease || ||	TRUE	igd	0.0025	8.18e-06	7346	M01645.metal.pos.txt.gz	TRUE	reported	rq3uec	2	TRUE	0.00272471	20.0649
rs12466053	A	G	A	G	0.0087	0.0092	0.402	FALSE	FALSE	FALSE	ieu-b-2	2	35935217	0.0144	63926	0.5244	Alzheimer's disease || id:ieu-b-2	Alzheimer's disease	Alzheimer's disease || ||	TRUE	igd	0.0018	8.441e-07	7346	M01645.metal.pos.txt.gz	TRUE	reported	rq3uec	2	TRUE	0.00317003	23.3548
rs12862464	T	C	T	C	0.0146	-0.0228	0.0842	FALSE	FALSE	FALSE	ieu-b-2	13	74942016	0.0242	63926	0.3466	Alzheimer's disease || id:ieu-b-2	Alzheimer's disease	Alzheimer's disease || ||	TRUE	igd	0.0033	9.825e-06	7346	M01645.metal.pos.txt.gz	TRUE	reported	rq3uec	2	TRUE	0.00265749	19.5686
rs12940605	A	C	A	C	-0.0096	-0.0224	0.6059	FALSE	FALSE	FALSE	ieu-b-2	17	12655432	0.015	63926	0.1339	Alzheimer's disease || id:ieu-b-2	Alzheimer's disease	Alzheimer's disease || ||	TRUE	igd	0.0018	1.823e-07	7346	M01645.metal.pos.txt.gz	TRUE	reported	rq3uec	2	TRUE	0.00385716	28.4367
rs13393013	A	G	A	G	0.0314	-0.0162	0.0213	FALSE	FALSE	FALSE	ieu-b-2	2	196373911	0.0444	63926	0.7153	Alzheimer's disease || id:ieu-b-2	Alzheimer's disease	Alzheimer's disease || ||	TRUE	igd	0.0065	1.312e-06	7346	M01645.metal.pos.txt.gz	TRUE	reported	rq3uec	2	TRUE	0.00316668	23.33
rs1487052	T	C	T	C	0.008	0.035	0.3063	FALSE	FALSE	FALSE	ieu-b-2	4	112137355	0.0155	63926	0.0244202	Alzheimer's disease || id:ieu-b-2	Alzheimer's disease	Alzheimer's disease || ||	TRUE	igd	0.0018	7.664e-06	7346	M01645.metal.pos.txt.gz	TRUE	reported	rq3uec	2	TRUE	0.00268175	19.7477	TRUE	rs1487052	rs13134366	T	C	C	T
rs1530439	T	G	T	G	0.009	0.0036	0.2946	FALSE	FALSE	FALSE	ieu-b-2	10	63645959	0.0157	63926	0.8179	Alzheimer's disease || id:ieu-b-2	Alzheimer's disease	Alzheimer's disease || ||	TRUE	igd	0.0018	6.08e-07	7346	M01645.metal.pos.txt.gz	TRUE	reported	rq3uec	2	TRUE	0.00339167	24.9932
rs16942446	A	G	A	G	-0.0259	-0.0169	0.0314	FALSE	FALSE	FALSE	ieu-b-2	15	89441356	0.0396	63926	0.6694	Alzheimer's disease || id:ieu-b-2	Alzheimer's disease	Alzheimer's disease || ||	TRUE	igd	0.0056	3.318e-06	7346	M01645.metal.pos.txt.gz	TRUE	reported	rq3uec	2	TRUE	0.00290342	21.3848
rs16990450	T	C	T	C	0.0161	-0.0155	0.0722	FALSE	FALSE	FALSE	ieu-b-2	19	417714	0.0284	63926	0.5847	Alzheimer's disease || id:ieu-b-2	Alzheimer's disease	Alzheimer's disease || ||	TRUE	igd	0.0035	4.178e-06	7346	M01645.metal.pos.txt.gz	TRUE	reported	rq3uec	2	TRUE	0.00287221	21.1542
rs2069151	A	G	A	G	0.009	-0.0044	0.7083	FALSE	FALSE	FALSE	ieu-b-2	1	210717147	0.0159	63926	0.7799	Alzheimer's disease || id:ieu-b-2	Alzheimer's disease	Alzheimer's disease || ||	TRUE	igd	0.0018	4.682e-07	7346	M01645.metal.pos.txt.gz	TRUE	reported	rq3uec	2	TRUE	0.00339167	24.9932
rs2140495	T	C	T	C	0.0638	-0.0324	0.0158	FALSE	FALSE	FALSE	ieu-b-2	7	79333386	0.055	63926	0.5565	Alzheimer's disease || id:ieu-b-2	Alzheimer's disease	Alzheimer's disease || ||	TRUE	igd	0.0144	9.505e-06	1767	M01645.metal.pos.txt.gz	TRUE	reported	rq3uec	2	TRUE	0.0109871	19.6076
rs2255059	T	C	T	C	-0.008	0.0156	0.5192	FALSE	FALSE	FALSE	ieu-b-2	18	48328003	0.0146	63926	0.2862	Alzheimer's disease || id:ieu-b-2	Alzheimer's disease	Alzheimer's disease || ||	TRUE	igd	0.0018	7.397e-06	7346	M01645.metal.pos.txt.gz	TRUE	reported	rq3uec	2	TRUE	0.00268175	19.7477
rs2304767	A	G	A	G	0.0091	0.0261	0.3402	FALSE	FALSE	FALSE	ieu-b-2	13	111340342	0.0155	63926	0.0914197	Alzheimer's disease || id:ieu-b-2	Alzheimer's disease	Alzheimer's disease || ||	TRUE	igd	0.0019	1.216e-06	7346	M01645.metal.pos.txt.gz	TRUE	reported	rq3uec	2	TRUE	0.00311294	22.9328
rs2423542	A	G	A	G	0.0153	0.0115	0.8036	FALSE	FALSE	FALSE	ieu-b-2	20	11094509	0.0218	63926	0.595701	Alzheimer's disease || id:ieu-b-2	Alzheimer's disease	Alzheimer's disease || ||	TRUE	igd	0.0032	1.914e-06	7346	M01645.metal.pos.txt.gz	TRUE	reported	rq3uec	2	TRUE	0.00310229	22.8541
rs2491274	A	G	A	G	-0.0297	0.0477	0.9732	FALSE	FALSE	FALSE	ieu-b-2	1	88253549	0.0401	63926	0.2347	Alzheimer's disease || id:ieu-b-2	Alzheimer's disease	Alzheimer's disease || ||	TRUE	igd	0.0065	4.627e-06	7346	M01645.metal.pos.txt.gz	TRUE	reported	rq3uec	2	TRUE	0.00283402	20.8722
rs287276	A	G	A	G	0.0084	0.0067	0.3317	FALSE	FALSE	FALSE	ieu-b-2	5	55726631	0.0152	63926	0.658901	Alzheimer's disease || id:ieu-b-2	Alzheimer's disease	Alzheimer's disease || ||	TRUE	igd	0.0018	2.647e-06	7346	M01645.metal.pos.txt.gz	TRUE	reported	rq3uec	2	TRUE	0.00295581	21.7718	TRUE	rs287276	rs287277	A	G	T	C
rs369895	A	G	A	G	-0.0114	-0.0166	0.574	FALSE	FALSE	FALSE	ieu-b-2	8	143903291	0.0154	63926	0.2791	Alzheimer's disease || id:ieu-b-2	Alzheimer's disease	Alzheimer's disease || ||	TRUE	igd	0.0023	1.075e-06	7346	M01645.metal.pos.txt.gz	TRUE	reported	rq3uec	2	TRUE	0.00333314	24.5604
rs4327548	A	G	A	G	-0.0093	0.0008	0.2904	FALSE	FALSE	FALSE	ieu-b-2	4	57999268	0.0159	63926	0.9623	Alzheimer's disease || id:ieu-b-2	Alzheimer's disease	Alzheimer's disease || ||	TRUE	igd	0.0018	2.156e-07	7346	M01645.metal.pos.txt.gz	TRUE	reported	rq3uec	2	TRUE	0.00362072	26.6872
rs4333677	A	G	A	G	0.008	0.0036	0.5848	FALSE	FALSE	FALSE	ieu-b-2	9	74744270	0.0143	63926	0.8037	Alzheimer's disease || id:ieu-b-2	Alzheimer's disease	Alzheimer's disease || ||	TRUE	igd	0.0018	5.985e-06	7346	M01645.metal.pos.txt.gz	TRUE	reported	rq3uec	2	TRUE	0.00268175	19.7477
rs4680878	T	G	T	G	0.0079	-0.0059	0.6552	FALSE	FALSE	FALSE	ieu-b-2	3	30193543	0.0149	63926	0.6904	Alzheimer's disease || id:ieu-b-2	Alzheimer's disease	Alzheimer's disease || ||	TRUE	igd	0.0018	9.163e-06	7346	M01645.metal.pos.txt.gz	TRUE	reported	rq3uec	2	TRUE	0.0026153	19.2571
rs4789698	T	C	T	C	-0.0079	0.0213	0.4508	FALSE	FALSE	FALSE	ieu-b-2	17	80179786	0.0148	63926	0.1514	Alzheimer's disease || id:ieu-b-2	Alzheimer's disease	Alzheimer's disease || ||	TRUE	igd	0.0018	6.828e-06	7346	M01645.metal.pos.txt.gz	TRUE	reported	rq3uec	2	TRUE	0.0026153	19.2571
rs4930046	A	G	A	G	0.0088	-0.0027	0.4652	FALSE	FALSE	FALSE	ieu-b-2	11	2197148	0.0148	63926	0.8555	Alzheimer's disease || id:ieu-b-2	Alzheimer's disease	Alzheimer's disease || ||	TRUE	igd	0.0019	2.716e-06	7346	M01645.metal.pos.txt.gz	TRUE	reported	rq3uec	2	TRUE	0.00291166	21.4457
rs6112257	A	G	A	G	-0.0092	-0.0093	0.6843	FALSE	FALSE	FALSE	ieu-b-2	20	19195319	0.0154	63926	0.547299	Alzheimer's disease || id:ieu-b-2	Alzheimer's disease	Alzheimer's disease || ||	TRUE	igd	0.0018	3.386e-07	7346	M01645.metal.pos.txt.gz	TRUE	reported	rq3uec	2	TRUE	0.00354355	26.1163
rs6441206	A	G	A	G	0.0099	0.0041	0.4638	FALSE	FALSE	FALSE	ieu-b-2	3	158241071	0.0143	63926	0.7738	Alzheimer's disease || id:ieu-b-2	Alzheimer's disease	Alzheimer's disease || ||	TRUE	igd	0.0018	2.088e-08	7346	M01645.metal.pos.txt.gz	TRUE	reported	rq3uec	2	TRUE	0.004101	30.2418
rs6502896	A	G	A	G	-0.0187	0.0097	0.7619	FALSE	FALSE	FALSE	ieu-b-2	17	5838697	0.0172	63926	0.572	Alzheimer's disease || id:ieu-b-2	Alzheimer's disease	Alzheimer's disease || ||	TRUE	igd	0.0042	9.701e-06	1767	M01645.metal.pos.txt.gz	TRUE	reported	rq3uec	2	TRUE	0.0110944	19.8013
rs6765113	T	C	T	C	0.0082	-0.0017	0.5408	FALSE	FALSE	FALSE	ieu-b-2	3	195870161	0.0146	63926	0.9093	Alzheimer's disease || id:ieu-b-2	Alzheimer's disease	Alzheimer's disease || ||	TRUE	igd	0.0018	8.162e-06	7346	M01645.metal.pos.txt.gz	TRUE	reported	rq3uec	2	TRUE	0.00281713	20.7474
rs696979	T	C	T	C	0.0084	-0.0208	0.6026	FALSE	FALSE	FALSE	ieu-b-2	1	208558547	0.0145	63926	0.1518	Alzheimer's disease || id:ieu-b-2	Alzheimer's disease	Alzheimer's disease || ||	TRUE	igd	0.0018	2.048e-06	7346	M01645.metal.pos.txt.gz	TRUE	reported	rq3uec	2	TRUE	0.00295581	21.7718
rs6973824	A	G	A	G	0.009	-0.0104	0.3374	FALSE	FALSE	FALSE	ieu-b-2	7	134263612	0.015	63926	0.4875	Alzheimer's disease || id:ieu-b-2	Alzheimer's disease	Alzheimer's disease || ||	TRUE	igd	0.0018	4.019e-07	7346	M01645.metal.pos.txt.gz	TRUE	reported	rq3uec	2	TRUE	0.00339167	24.9932
rs699015	A	G	A	G	0.0391	-0.0171	0.955	FALSE	FALSE	FALSE	ieu-b-2	1	80379419	0.0378	63926	0.651	Alzheimer's disease || id:ieu-b-2	Alzheimer's disease	Alzheimer's disease || ||	TRUE	igd	0.0089	9.928e-06	1767	M01645.metal.pos.txt.gz	TRUE	reported	rq3uec	2	TRUE	0.0108049	19.2789
rs7011528	A	C	A	C	-0.0082	-0.0223	0.4515	FALSE	FALSE	FALSE	ieu-b-2	8	125268239	0.0143	63926	0.1187	Alzheimer's disease || id:ieu-b-2	Alzheimer's disease	Alzheimer's disease || ||	TRUE	igd	0.0018	4.005e-06	7346	M01645.metal.pos.txt.gz	TRUE	reported	rq3uec	2	TRUE	0.00281713	20.7474
rs853907	T	C	T	C	0.0079	0.0048	0.4778	FALSE	FALSE	FALSE	ieu-b-2	10	120071546	0.0145	63926	0.7438	Alzheimer's disease || id:ieu-b-2	Alzheimer's disease	Alzheimer's disease || ||	TRUE	igd	0.0018	7.637e-06	7346	M01645.metal.pos.txt.gz	TRUE	reported	rq3uec	2	TRUE	0.0026153	19.2571
rs891531	T	G	T	G	0.0113	-0.0064	0.1846	FALSE	FALSE	FALSE	ieu-b-2	2	67987821	0.0179	63926	0.7196	Alzheimer's disease || id:ieu-b-2	Alzheimer's disease	Alzheimer's disease || ||	TRUE	igd	0.0024	3.809e-06	7346	M01645.metal.pos.txt.gz	TRUE	reported	rq3uec	2	TRUE	0.00300867	22.1624
rs9563502	A	G	A	G	-0.01	-0.014	0.7115	FALSE	FALSE	FALSE	ieu-b-2	13	57944356	0.0158	63926	0.3771	Alzheimer's disease || id:ieu-b-2	Alzheimer's disease	Alzheimer's disease || ||	TRUE	igd	0.0018	2.56e-08	7346	M01645.metal.pos.txt.gz	TRUE	reported	rq3uec	2	TRUE	0.00418392	30.8558
rs9815886	A	C	A	C	-0.0083	-0.0181	0.4756	FALSE	FALSE	FALSE	ieu-b-2	3	72396241	0.0148	63926	0.22	Alzheimer's disease || id:ieu-b-2	Alzheimer's disease	Alzheimer's disease || ||	TRUE	igd	0.0018	2.55e-06	7346	M01645.metal.pos.txt.gz	TRUE	reported	rq3uec	2	TRUE	0.00288606	21.2566	TRUE	rs9815886	rs9859562	A	C	C	T
rs10050054	T	C	T	C	-0.0336	0.0402	0.9828	FALSE	FALSE	FALSE	ieu-b-2	4	178647306	0.0527	63926	0.4462	Alzheimer's disease || id:ieu-b-2	Alzheimer's disease	Alzheimer's disease || ||	TRUE	igd	0.0072	3.177e-06	1763	M01649.metal.pos.txt.gz	TRUE	reported	OGLAhB	2	TRUE	0.012202	21.7531
rs10181551	A	G	A	G	-0.0055	-0.0053	0.296	FALSE	FALSE	FALSE	ieu-b-2	2	27277274	0.0156	63926	0.7329	Alzheimer's disease || id:ieu-b-2	Alzheimer's disease	Alzheimer's disease || ||	TRUE	igd	0.0012	3.876e-06	7359	M01649.metal.pos.txt.gz	TRUE	reported	OGLAhB	2	TRUE	0.00284647	21.0012
rs1440581	T	C	T	C	-0.0081	-0.0181	0.4577	FALSE	FALSE	FALSE	ieu-b-2	4	89226422	0.0144	63926	0.2092	Alzheimer's disease || id:ieu-b-2	Alzheimer's disease	Alzheimer's disease || ||	TRUE	igd	0.0012	2.558e-12	7359	M01649.metal.pos.txt.gz	TRUE	reported	OGLAhB	2	TRUE	0.0061533	45.5501
rs2373642	A	G	A	G	-0.054	0.002	0.0138	FALSE	FALSE	FALSE	ieu-b-2	7	149680522	0.0608	63926	0.9733	Alzheimer's disease || id:ieu-b-2	Alzheimer's disease	Alzheimer's disease || ||	TRUE	igd	0.011	9.775e-07	1763	M01649.metal.pos.txt.gz	TRUE	reported	OGLAhB	2	TRUE	0.0134851	24.0718	TRUE	rs2373642	rs56367465	A	G	A	G
rs3762466	T	C	T	C	0.0058	-0.0208	0.6819	FALSE	FALSE	FALSE	ieu-b-2	2	133194157	0.0152	63926	0.1719	Alzheimer's disease || id:ieu-b-2	Alzheimer's disease	Alzheimer's disease || ||	TRUE	igd	0.0012	1.063e-06	7359	M01649.metal.pos.txt.gz	TRUE	reported	OGLAhB	2	TRUE	0.00316445	23.3548
rs10075187	T	G	T	G	0.0316	0.0382	0.9687	FALSE	FALSE	FALSE	ieu-b-2	5	4145329	0.0382	63926	0.3179	Alzheimer's disease || id:ieu-b-2	Alzheimer's disease	Alzheimer's disease || ||	TRUE	igd	0.0068	3.438e-06	7348	M01670.metal.pos.txt.gz	TRUE	reported	X5F9q5	2	TRUE	0.0029303	21.5893
rs12654812	A	G	A	G	0.0118	-0.0153	0.2913	FALSE	FALSE	FALSE	ieu-b-2	5	176794191	0.0158	63926	0.3319	Alzheimer's disease || id:ieu-b-2	Alzheimer's disease	Alzheimer's disease || ||	TRUE	igd	0.0025	3.362e-06	7348	M01670.metal.pos.txt.gz	TRUE	reported	X5F9q5	2	TRUE	0.00302274	22.2723
rs1569823	T	C	T	C	-0.0152	0.0063	0.8757	FALSE	FALSE	FALSE	ieu-b-2	20	57205836	0.0218	63926	0.771299	Alzheimer's disease || id:ieu-b-2	Alzheimer's disease	Alzheimer's disease || ||	TRUE	igd	0.0034	8.248e-06	7348	M01670.metal.pos.txt.gz	TRUE	reported	X5F9q5	2	TRUE	0.00271257	19.9807
rs1792544	A	G	A	G	-0.0155	-0.0293	0.8963	FALSE	FALSE	FALSE	ieu-b-2	11	15180533	0.0233	63926	0.208	Alzheimer's disease || id:ieu-b-2	Alzheimer's disease	Alzheimer's disease || ||	TRUE	igd	0.0034	5.829e-06	7348	M01670.metal.pos.txt.gz	TRUE	reported	X5F9q5	2	TRUE	0.00282039	20.7772
rs2170700	A	G	A	G	0.0326	0.0031	0.8663	FALSE	FALSE	FALSE	ieu-b-2	15	93855208	0.029	63926	0.9153	Alzheimer's disease || id:ieu-b-2	Alzheimer's disease	Alzheimer's disease || ||	TRUE	igd	0.0069	2.431e-06	1761	M01670.metal.pos.txt.gz	TRUE	reported	X5F9q5	2	TRUE	0.0125172	22.2968
rs2424200	T	C	T	C	0.0152	-0.0608	0.1163	FALSE	FALSE	FALSE	ieu-b-2	20	18435035	0.0223	63926	0.00631902	Alzheimer's disease || id:ieu-b-2	Alzheimer's disease	Alzheimer's disease || ||	TRUE	igd	0.0034	6.428e-06	7348	M01670.metal.pos.txt.gz	TRUE	reported	X5F9q5	2	TRUE	0.00271257	19.9807
rs6074893	A	C	A	C	-0.0115	0.0355	0.7512	FALSE	FALSE	FALSE	ieu-b-2	20	15419872	0.0165	63926	0.0311903	Alzheimer's disease || id:ieu-b-2	Alzheimer's disease	Alzheimer's disease || ||	TRUE	igd	0.0026	8.524e-06	7348	M01670.metal.pos.txt.gz	TRUE	reported	X5F9q5	2	TRUE	0.00265537	19.5583
rs6753621	A	G	A	G	-0.0117	0.0011	0.2183	FALSE	FALSE	FALSE	ieu-b-2	2	218810908	0.017	63926	0.9506	Alzheimer's disease || id:ieu-b-2	Alzheimer's disease	Alzheimer's disease || ||	TRUE	igd	0.0026	7.017e-06	7348	M01670.metal.pos.txt.gz	TRUE	reported	X5F9q5	2	TRUE	0.00274828	20.2445
rs686346	T	C	T	C	0.0128	0.0233	0.7658	FALSE	FALSE	FALSE	ieu-b-2	9	135982925	0.0171	63926	0.1746	Alzheimer's disease || id:ieu-b-2	Alzheimer's disease	Alzheimer's disease || ||	TRUE	igd	0.0027	1.443e-06	7348	M01670.metal.pos.txt.gz	TRUE	reported	X5F9q5	2	TRUE	0.00304928	22.4685	TRUE	rs686346	rs639827	C	T	G	A
rs7739842	T	G	T	G	0.0134	-0.0353	0.8202	FALSE	FALSE	FALSE	ieu-b-2	6	131954797	0.0185	63926	0.0566696	Alzheimer's disease || id:ieu-b-2	Alzheimer's disease	Alzheimer's disease || ||	TRUE	igd	0.0027	8.001e-07	7348	M01670.metal.pos.txt.gz	TRUE	reported	X5F9q5	2	TRUE	0.00334087	24.6243
rs7990832	A	G	A	G	0.0122	0.0026	0.1792	FALSE	FALSE	FALSE	ieu-b-2	13	43743933	0.0183	63926	0.8886	Alzheimer's disease || id:ieu-b-2	Alzheimer's disease	Alzheimer's disease || ||	TRUE	igd	0.0026	3.874e-06	7348	M01670.metal.pos.txt.gz	TRUE	reported	X5F9q5	2	TRUE	0.00298748	22.0118
rs9646626	T	C	T	C	-0.0226	0.0444	0.948	FALSE	FALSE	FALSE	ieu-b-2	18	58527305	0.03	63926	0.1399	Alzheimer's disease || id:ieu-b-2	Alzheimer's disease	Alzheimer's disease || ||	TRUE	igd	0.0051	7.979e-06	7348	M01670.metal.pos.txt.gz	TRUE	reported	X5F9q5	2	TRUE	0.00266531	19.6317
rs1010874	A	G	A	G	-0.0491	0.0537	0.0629	FALSE	FALSE	FALSE	ieu-b-2	10	84501091	0.0314	63926	0.0871706	Alzheimer's disease || id:ieu-b-2	Alzheimer's disease	Alzheimer's disease || ||	TRUE	igd	0.0096	3.169e-07	1753	M01712.metal.pos.txt.gz	TRUE	reported	coeDXh	2	TRUE	0.014703	26.1291
rs1173842	A	G	A	G	-0.0217	0.0086	0.567	FALSE	FALSE	FALSE	ieu-b-2	1	245535862	0.0145	63926	0.5553	Alzheimer's disease || id:ieu-b-2	Alzheimer's disease	Alzheimer's disease || ||	TRUE	igd	0.0049	8.343e-06	1753	M01712.metal.pos.txt.gz	TRUE	reported	coeDXh	2	TRUE	0.011064	19.5899
rs11855136	A	G	A	G	-0.0618	0.0043	0.0406	FALSE	FALSE	FALSE	ieu-b-2	15	57770091	0.0401	63926	0.9137	Alzheimer's disease || id:ieu-b-2	Alzheimer's disease	Alzheimer's disease || ||	TRUE	igd	0.0121	2.991e-07	1753	M01712.metal.pos.txt.gz	TRUE	reported	coeDXh	2	TRUE	0.0146625	26.0562
rs11987983	T	C	T	C	-0.0457	0.0205	0.099	FALSE	FALSE	FALSE	ieu-b-2	8	6718301	0.0289	63926	0.4791	Alzheimer's disease || id:ieu-b-2	Alzheimer's disease	Alzheimer's disease || ||	TRUE	igd	0.0102	7.164e-06	1753	M01712.metal.pos.txt.gz	TRUE	reported	coeDXh	2	TRUE	0.0113215	20.051
rs12210538	A	G	A	G	0.0254	0.0171	0.8442	FALSE	FALSE	FALSE	ieu-b-2	6	110760008	0.0169	63926	0.3116	Alzheimer's disease || id:ieu-b-2	Alzheimer's disease	Alzheimer's disease || ||	TRUE	igd	0.0057	9.185e-06	7346	M01712.metal.pos.txt.gz	TRUE	reported	coeDXh	2	TRUE	0.00269584	19.8518
rs12883490	T	C	T	C	0.0166	-0.0105	0.6656	FALSE	FALSE	FALSE	ieu-b-2	14	91195372	0.0153	63926	0.4934	Alzheimer's disease || id:ieu-b-2	Alzheimer's disease	Alzheimer's disease || ||	TRUE	igd	0.0033	3.756e-07	7346	M01712.metal.pos.txt.gz	TRUE	reported	coeDXh	2	TRUE	0.00343276	25.2971
rs1381274	T	C	T	C	-0.0146	0.0007	0.4672	FALSE	FALSE	FALSE	ieu-b-2	14	98655131	0.0143	63926	0.9604	Alzheimer's disease || id:ieu-b-2	Alzheimer's disease	Alzheimer's disease || ||	TRUE	igd	0.0032	3.625e-06	7346	M01712.metal.pos.txt.gz	TRUE	reported	coeDXh	2	TRUE	0.0028257	20.8107
rs1448767	T	C	T	C	-0.0144	-0.0079	0.6289	FALSE	FALSE	FALSE	ieu-b-2	8	29726906	0.0152	63926	0.6027	Alzheimer's disease || id:ieu-b-2	Alzheimer's disease	Alzheimer's disease || ||	TRUE	igd	0.0033	9.947e-06	7346	M01712.metal.pos.txt.gz	TRUE	reported	coeDXh	2	TRUE	0.00258537	19.0361
rs4439706	T	C	T	C	0.0151	0.0043	0.7156	FALSE	FALSE	FALSE	ieu-b-2	15	47129544	0.0156	63926	0.782099	Alzheimer's disease || id:ieu-b-2	Alzheimer's disease	Alzheimer's disease || ||	TRUE	igd	0.0033	3.775e-06	7346	M01712.metal.pos.txt.gz	TRUE	reported	coeDXh	2	TRUE	0.0028421	20.9319
rs9446392	T	C	T	C	-0.0331	-0.0124	0.9533	FALSE	FALSE	FALSE	ieu-b-2	6	72157939	0.0332	63926	0.7083	Alzheimer's disease || id:ieu-b-2	Alzheimer's disease	Alzheimer's disease || ||	TRUE	igd	0.0075	9.272e-06	7346	M01712.metal.pos.txt.gz	TRUE	reported	coeDXh	2	TRUE	0.00264443	19.4722
rs10102742	T	C	T	C	0.0078	-0.0079	0.4035	FALSE	FALSE	FALSE	ieu-b-2	8	132304508	0.0147	63926	0.5909	Alzheimer's disease || id:ieu-b-2	Alzheimer's disease	Alzheimer's disease || ||	TRUE	igd	0.0018	8.73e-06	7136	M01769.metal.pos.txt.gz	TRUE	reported	ebKd4E	2	TRUE	0.00262451	18.7725
rs10454657	T	C	T	C	0.0083	-0.0126	0.5849	FALSE	FALSE	FALSE	ieu-b-2	13	75591823	0.0144	63926	0.3797	Alzheimer's disease || id:ieu-b-2	Alzheimer's disease	Alzheimer's disease || ||	TRUE	igd	0.0017	1.637e-06	7136	M01769.metal.pos.txt.gz	TRUE	reported	ebKd4E	2	TRUE	0.00332932	23.8307
rs10824300	A	G	A	G	0.009	0.0373	0.383	FALSE	FALSE	FALSE	ieu-b-2	10	54011665	0.0146	63926	0.0105901	Alzheimer's disease || id:ieu-b-2	Alzheimer's disease	Alzheimer's disease || ||	TRUE	igd	0.002	6.795e-06	5422	M01769.metal.pos.txt.gz	TRUE	reported	ebKd4E	2	TRUE	0.00372089	20.2425
rs10851734	A	G	A	G	0.0078	-0.0097	0.6345	FALSE	FALSE	FALSE	ieu-b-2	15	64216247	0.015	63926	0.515901	Alzheimer's disease || id:ieu-b-2	Alzheimer's disease	Alzheimer's disease || ||	TRUE	igd	0.0017	6.048e-06	7136	M01769.metal.pos.txt.gz	TRUE	reported	ebKd4E	2	TRUE	0.00294142	21.046
rs10938815	T	G	T	G	0.0099	0.0005	0.5932	FALSE	FALSE	FALSE	ieu-b-2	4	20856353	0.0144	63926	0.9733	Alzheimer's disease || id:ieu-b-2	Alzheimer's disease	Alzheimer's disease || ||	TRUE	igd	0.0017	8.381e-09	7136	M01769.metal.pos.txt.gz	TRUE	reported	ebKd4E	2	TRUE	0.00472997	33.904
rs1115509	A	C	A	C	-0.0999	-0.037	0.0138	FALSE	FALSE	FALSE	ieu-b-2	17	20928954	0.0704	63926	0.5991	Alzheimer's disease || id:ieu-b-2	Alzheimer's disease	Alzheimer's disease || ||	TRUE	igd	0.0211	2.125e-06	1714	M01769.metal.pos.txt.gz	TRUE	reported	ebKd4E	2	TRUE	0.0129096	22.3903
rs11532668	A	G	A	G	0.0168	-0.0091	0.8339	FALSE	FALSE	FALSE	ieu-b-2	7	23109033	0.0203	63926	0.654699	Alzheimer's disease || id:ieu-b-2	Alzheimer's disease	Alzheimer's disease || ||	TRUE	igd	0.0038	9.746e-06	7136	M01769.metal.pos.txt.gz	TRUE	reported	ebKd4E	2	TRUE	0.00273155	19.5402
rs1173830	T	C	T	C	-0.0171	0.0147	0.6542	FALSE	FALSE	FALSE	ieu-b-2	1	245558664	0.015	63926	0.3278	Alzheimer's disease || id:ieu-b-2	Alzheimer's disease	Alzheimer's disease || ||	TRUE	igd	0.0034	6.602e-07	1714	M01769.metal.pos.txt.gz	TRUE	reported	ebKd4E	2	TRUE	0.0145432	25.2655
rs13280205	A	C	A	C	0.0121	-0.0274	0.805	FALSE	FALSE	FALSE	ieu-b-2	8	5857112	0.0167	63926	0.1024	Alzheimer's disease || id:ieu-b-2	Alzheimer's disease	Alzheimer's disease || ||	TRUE	igd	0.0025	2.015e-06	7136	M01769.metal.pos.txt.gz	TRUE	reported	ebKd4E	2	TRUE	0.00327199	23.419
rs17248331	T	C	T	C	-0.0089	0.0124	0.5848	FALSE	FALSE	FALSE	ieu-b-2	8	107963808	0.0144	63926	0.389	Alzheimer's disease || id:ieu-b-2	Alzheimer's disease	Alzheimer's disease || ||	TRUE	igd	0.0017	1.699e-07	7136	M01769.metal.pos.txt.gz	TRUE	reported	ebKd4E	2	TRUE	0.00382615	27.4006
rs2058473	A	G	A	G	-0.0077	-0.0046	0.6494	FALSE	FALSE	FALSE	ieu-b-2	12	6093926	0.0148	63926	0.7565	Alzheimer's disease || id:ieu-b-2	Alzheimer's disease	Alzheimer's disease || ||	TRUE	igd	0.0017	7.478e-06	7136	M01769.metal.pos.txt.gz	TRUE	reported	ebKd4E	2	TRUE	0.0028667	20.5098
rs2118096	A	C	A	C	0.0084	-0.001	0.6068	FALSE	FALSE	FALSE	ieu-b-2	3	161525058	0.0148	63926	0.9456	Alzheimer's disease || id:ieu-b-2	Alzheimer's disease	Alzheimer's disease || ||	TRUE	igd	0.0017	1.133e-06	7136	M01769.metal.pos.txt.gz	TRUE	reported	ebKd4E	2	TRUE	0.00340975	24.4084
rs2272663	A	G	A	G	0.0077	-0.0062	0.5321	FALSE	FALSE	FALSE	ieu-b-2	8	145578296	0.0148	63926	0.674099	Alzheimer's disease || id:ieu-b-2	Alzheimer's disease	Alzheimer's disease || ||	TRUE	igd	0.0017	9.389e-06	7136	M01769.metal.pos.txt.gz	TRUE	reported	ebKd4E	2	TRUE	0.0028667	20.5098
rs227421	T	C	T	C	0.0116	-0.0126	0.1489	FALSE	FALSE	FALSE	ieu-b-2	14	70458035	0.0196	63926	0.5215	Alzheimer's disease || id:ieu-b-2	Alzheimer's disease	Alzheimer's disease || ||	TRUE	igd	0.0025	4.035e-06	7136	M01769.metal.pos.txt.gz	TRUE	reported	ebKd4E	2	TRUE	0.00300797	21.5236
rs2325727	T	C	T	C	-0.0076	0.0172	0.4423	FALSE	FALSE	FALSE	ieu-b-2	6	2013899	0.0143	63926	0.2285	Alzheimer's disease || id:ieu-b-2	Alzheimer's disease	Alzheimer's disease || ||	TRUE	igd	0.0017	9.34e-06	7136	M01769.metal.pos.txt.gz	TRUE	reported	ebKd4E	2	TRUE	0.00279293	19.9806
rs2351174	T	G	T	G	-0.0081	0.0125	0.6063	FALSE	FALSE	FALSE	ieu-b-2	14	61013237	0.0146	63926	0.3921	Alzheimer's disease || id:ieu-b-2	Alzheimer's disease	Alzheimer's disease || ||	TRUE	igd	0.0017	2.628e-06	7136	M01769.metal.pos.txt.gz	TRUE	reported	ebKd4E	2	TRUE	0.0031713	22.6961
rs2364598	A	C	A	C	-0.014	-0.0186	0.149	FALSE	FALSE	FALSE	ieu-b-2	12	53795365	0.0204	63926	0.3629	Alzheimer's disease || id:ieu-b-2	Alzheimer's disease	Alzheimer's disease || ||	TRUE	igd	0.003	3.061e-06	5422	M01769.metal.pos.txt.gz	TRUE	reported	ebKd4E	2	TRUE	0.00400049	21.7697
rs3095571	A	G	A	G	0.0078	0.0193	0.4465	FALSE	FALSE	FALSE	ieu-b-2	16	53544993	0.0143	63926	0.1788	Alzheimer's disease || id:ieu-b-2	Alzheimer's disease	Alzheimer's disease || ||	TRUE	igd	0.0017	6.744e-06	7136	M01769.metal.pos.txt.gz	TRUE	reported	ebKd4E	2	TRUE	0.00294142	21.046
rs4470135	A	C	A	C	0.0088	0.0048	0.5203	FALSE	FALSE	FALSE	ieu-b-2	16	59190194	0.0144	63926	0.7383	Alzheimer's disease || id:ieu-b-2	Alzheimer's disease	Alzheimer's disease || ||	TRUE	igd	0.0018	5.174e-07	7136	M01769.metal.pos.txt.gz	TRUE	reported	ebKd4E	2	TRUE	0.00333821	23.8945
rs4653629	T	C	T	C	-0.0084	0.0086	0.5584	FALSE	FALSE	FALSE	ieu-b-2	1	225520055	0.0144	63926	0.5488	Alzheimer's disease || id:ieu-b-2	Alzheimer's disease	Alzheimer's disease || ||	TRUE	igd	0.0017	1.249e-06	7136	M01769.metal.pos.txt.gz	TRUE	reported	ebKd4E	2	TRUE	0.00340975	24.4084
rs4717222	A	C	A	C	-0.0086	-0.0133	0.4686	FALSE	FALSE	FALSE	ieu-b-2	7	64340294	0.0142	63926	0.3494	Alzheimer's disease || id:ieu-b-2	Alzheimer's disease	Alzheimer's disease || ||	TRUE	igd	0.0017	4.344e-07	7136	M01769.metal.pos.txt.gz	TRUE	reported	ebKd4E	2	TRUE	0.00357346	25.5845
rs4930767	T	C	T	C	-0.0079	0.0023	0.4862	FALSE	FALSE	FALSE	ieu-b-2	12	5597381	0.0142	63926	0.8686	Alzheimer's disease || id:ieu-b-2	Alzheimer's disease	Alzheimer's disease || ||	TRUE	igd	0.0017	3.687e-06	7136	M01769.metal.pos.txt.gz	TRUE	reported	ebKd4E	2	TRUE	0.0030171	21.5891
rs6017596	T	C	T	C	-0.0084	-0.0121	0.5825	FALSE	FALSE	FALSE	ieu-b-2	20	35868219	0.0149	63926	0.4148	Alzheimer's disease || id:ieu-b-2	Alzheimer's disease	Alzheimer's disease || ||	TRUE	igd	0.0017	8.308e-07	7136	M01769.metal.pos.txt.gz	TRUE	reported	ebKd4E	2	TRUE	0.00340975	24.4084
rs6539409	T	G	T	G	-0.0078	-0.0148	0.5663	FALSE	FALSE	FALSE	ieu-b-2	12	108427987	0.0143	63926	0.303	Alzheimer's disease || id:ieu-b-2	Alzheimer's disease	Alzheimer's disease || ||	TRUE	igd	0.0017	4.953e-06	7136	M01769.metal.pos.txt.gz	TRUE	reported	ebKd4E	2	TRUE	0.00294142	21.046
rs6910731	A	G	A	G	0.0087	0.0052	0.4495	FALSE	FALSE	FALSE	ieu-b-2	6	23415462	0.0145	63926	0.7205	Alzheimer's disease || id:ieu-b-2	Alzheimer's disease	Alzheimer's disease || ||	TRUE	igd	0.0018	9.064e-07	7136	M01769.metal.pos.txt.gz	TRUE	reported	ebKd4E	2	TRUE	0.00326302	23.3546
rs7562418	A	C	A	C	0.0077	0.0088	0.5075	FALSE	FALSE	FALSE	ieu-b-2	2	7343159	0.0142	63926	0.5349	Alzheimer's disease || id:ieu-b-2	Alzheimer's disease	Alzheimer's disease || ||	TRUE	igd	0.0017	6.809e-06	7136	M01769.metal.pos.txt.gz	TRUE	reported	ebKd4E	2	TRUE	0.0028667	20.5098
rs7661472	A	C	A	C	-0.0082	0.0274	0.4922	FALSE	FALSE	FALSE	ieu-b-2	4	142063686	0.0143	63926	0.0546198	Alzheimer's disease || id:ieu-b-2	Alzheimer's disease	Alzheimer's disease || ||	TRUE	igd	0.0017	1.379e-06	7136	M01769.metal.pos.txt.gz	TRUE	reported	ebKd4E	2	TRUE	0.00324984	23.2599
rs7670890	A	G	A	G	-0.0076	-0.0221	0.6344	FALSE	FALSE	FALSE	ieu-b-2	4	80769393	0.0148	63926	0.1356	Alzheimer's disease || id:ieu-b-2	Alzheimer's disease	Alzheimer's disease || ||	TRUE	igd	0.0017	9.639e-06	7136	M01769.metal.pos.txt.gz	TRUE	reported	ebKd4E	2	TRUE	0.00279293	19.9806
rs7814638	A	G	A	G	-0.0133	-0.052	0.141	FALSE	FALSE	FALSE	ieu-b-2	8	40213193	0.021	63926	0.0133999	Alzheimer's disease || id:ieu-b-2	Alzheimer's disease	Alzheimer's disease || ||	TRUE	igd	0.0025	1.231e-07	7136	M01769.metal.pos.txt.gz	TRUE	reported	ebKd4E	2	TRUE	0.00395048	28.2945
rs7837792	T	C	T	C	-0.0081	0.0086	0.5936	FALSE	FALSE	FALSE	ieu-b-2	8	123785276	0.0149	63926	0.5633	Alzheimer's disease || id:ieu-b-2	Alzheimer's disease	Alzheimer's disease || ||	TRUE	igd	0.0017	2.782e-06	7136	M01769.metal.pos.txt.gz	TRUE	reported	ebKd4E	2	TRUE	0.0031713	22.6961
rs7915877	T	C	T	C	-0.0078	0.0273	0.5509	FALSE	FALSE	FALSE	ieu-b-2	10	78727967	0.0144	63926	0.0573099	Alzheimer's disease || id:ieu-b-2	Alzheimer's disease	Alzheimer's disease || ||	TRUE	igd	0.0017	4.416e-06	7136	M01769.metal.pos.txt.gz	TRUE	reported	ebKd4E	2	TRUE	0.00294142	21.046
rs9379820	T	C	T	C	-0.0076	0.015	0.5914	FALSE	FALSE	FALSE	ieu-b-2	6	26049924	0.0145	63926	0.3003	Alzheimer's disease || id:ieu-b-2	Alzheimer's disease	Alzheimer's disease || ||	TRUE	igd	0.0017	8.316e-06	7136	M01769.metal.pos.txt.gz	TRUE	reported	ebKd4E	2	TRUE	0.00279293	19.9806
rs9391679	A	C	A	C	0.0123	-0.0491	0.157	FALSE	FALSE	FALSE	ieu-b-2	6	30228652	0.0202	63926	0.01513	Alzheimer's disease || id:ieu-b-2	Alzheimer's disease	Alzheimer's disease || ||	TRUE	igd	0.0025	5.815e-07	7136	M01769.metal.pos.txt.gz	TRUE	reported	ebKd4E	2	TRUE	0.00338068	24.1996
rs940511	A	G	A	G	-0.0077	0.0057	0.4652	FALSE	FALSE	FALSE	ieu-b-2	6	82346606	0.0144	63926	0.6912	Alzheimer's disease || id:ieu-b-2	Alzheimer's disease	Alzheimer's disease || ||	TRUE	igd	0.0017	6.713e-06	7136	M01769.metal.pos.txt.gz	TRUE	reported	ebKd4E	2	TRUE	0.0028667	20.5098
rs960381	A	C	A	C	0.008	0.0002	0.5958	FALSE	FALSE	FALSE	ieu-b-2	7	49558713	0.0145	63926	0.9863	Alzheimer's disease || id:ieu-b-2	Alzheimer's disease	Alzheimer's disease || ||	TRUE	igd	0.0017	3.559e-06	7136	M01769.metal.pos.txt.gz	TRUE	reported	ebKd4E	2	TRUE	0.00309372	22.1391
rs9674799	A	G	A	G	0.0157	-0.002	0.8784	FALSE	FALSE	FALSE	ieu-b-2	17	1984540	0.0222	63926	0.9294	Alzheimer's disease || id:ieu-b-2	Alzheimer's disease	Alzheimer's disease || ||	TRUE	igd	0.0032	7.465e-07	7136	M01769.metal.pos.txt.gz	TRUE	reported	ebKd4E	2	TRUE	0.00336188	24.0645
rs10183099	A	G	A	G	-0.0084	0.0033	0.6391	FALSE	FALSE	FALSE	ieu-b-2	2	152245087	0.0152	63926	0.8261	Alzheimer's disease || id:ieu-b-2	Alzheimer's disease	Alzheimer's disease || ||	TRUE	igd	0.0018	2.443e-06	7367	M01898.metal.pos.txt.gz	TRUE	reported	zdSK9v	2	TRUE	0.00294741	21.7719
rs10501294	T	C	T	C	-0.0124	-0.0276	0.8715	FALSE	FALSE	FALSE	ieu-b-2	11	43086410	0.0212	63926	0.193	Alzheimer's disease || id:ieu-b-2	Alzheimer's disease	Alzheimer's disease || ||	TRUE	igd	0.0027	3.11e-06	7367	M01898.metal.pos.txt.gz	TRUE	reported	zdSK9v	2	TRUE	0.00285485	21.0862
rs10512634	A	G	A	G	0.0117	-0.0227	0.1405	FALSE	FALSE	FALSE	ieu-b-2	5	35987551	0.0208	63926	0.2758	Alzheimer's disease || id:ieu-b-2	Alzheimer's disease	Alzheimer's disease || ||	TRUE	igd	0.0026	8.593e-06	7367	M01898.metal.pos.txt.gz	TRUE	reported	zdSK9v	2	TRUE	0.00274121	20.2445
rs10747856	A	G	A	G	-0.0079	-0.0075	0.5243	FALSE	FALSE	FALSE	ieu-b-2	12	60262116	0.0145	63926	0.606801	Alzheimer's disease || id:ieu-b-2	Alzheimer's disease	Alzheimer's disease || ||	TRUE	igd	0.0017	6.032e-06	7367	M01898.metal.pos.txt.gz	TRUE	reported	zdSK9v	2	TRUE	0.00292277	21.5893
rs10954090	T	C	T	C	0.013	-0.0349	0.1522	FALSE	FALSE	FALSE	ieu-b-2	7	125529994	0.0201	63926	0.0825506	Alzheimer's disease || id:ieu-b-2	Alzheimer's disease	Alzheimer's disease || ||	TRUE	igd	0.0026	3.971e-07	7367	M01898.metal.pos.txt.gz	TRUE	reported	zdSK9v	2	TRUE	0.00338203	24.9932
rs11075967	T	C	T	C	-0.0087	-0.0007	0.6699	FALSE	FALSE	FALSE	ieu-b-2	16	73154049	0.0152	63926	0.9634	Alzheimer's disease || id:ieu-b-2	Alzheimer's disease	Alzheimer's disease || ||	TRUE	igd	0.0018	8.671e-07	7367	M01898.metal.pos.txt.gz	TRUE	reported	zdSK9v	2	TRUE	0.00316102	23.3548
rs11183620	A	G	A	G	0.0082	-0.0383	0.4679	FALSE	FALSE	FALSE	ieu-b-2	12	47212370	0.0143	63926	0.00728299	Alzheimer's disease || id:ieu-b-2	Alzheimer's disease	Alzheimer's disease || ||	TRUE	igd	0.0017	2.343e-06	7367	M01898.metal.pos.txt.gz	TRUE	reported	zdSK9v	2	TRUE	0.00314825	23.2601
rs11784679	T	G	T	G	-0.0116	0.0028	0.7763	FALSE	FALSE	FALSE	ieu-b-2	8	22831150	0.0173	63926	0.872	Alzheimer's disease || id:ieu-b-2	Alzheimer's disease	Alzheimer's disease || ||	TRUE	igd	0.0025	3.615e-06	7367	M01898.metal.pos.txt.gz	TRUE	reported	zdSK9v	2	TRUE	0.00291392	21.5238
rs11848063	A	G	A	G	0.0087	-0.0123	0.5861	FALSE	FALSE	FALSE	ieu-b-2	14	47235445	0.0149	63926	0.4095	Alzheimer's disease || id:ieu-b-2	Alzheimer's disease	Alzheimer's disease || ||	TRUE	igd	0.0018	7.138e-07	7367	M01898.metal.pos.txt.gz	TRUE	reported	zdSK9v	2	TRUE	0.00316102	23.3548
rs12243290	A	G	A	G	-0.0157	-0.0201	0.8997	FALSE	FALSE	FALSE	ieu-b-2	10	66938581	0.0257	63926	0.4344	Alzheimer's disease || id:ieu-b-2	Alzheimer's disease	Alzheimer's disease || ||	TRUE	igd	0.0034	4e-06	7367	M01898.metal.pos.txt.gz	TRUE	reported	zdSK9v	2	TRUE	0.002886	21.3169
rs1394836	T	C	T	C	0.0083	-0.0124	0.6032	FALSE	FALSE	FALSE	ieu-b-2	3	192454733	0.0146	63926	0.3945	Alzheimer's disease || id:ieu-b-2	Alzheimer's disease	Alzheimer's disease || ||	TRUE	igd	0.0018	2.227e-06	7367	M01898.metal.pos.txt.gz	TRUE	reported	zdSK9v	2	TRUE	0.00287785	21.2566
rs1615586	T	G	T	G	-0.0196	-0.0107	0.7674	FALSE	FALSE	FALSE	ieu-b-2	2	161743385	0.0164	63926	0.5136	Alzheimer's disease || id:ieu-b-2	Alzheimer's disease	Alzheimer's disease || ||	TRUE	igd	0.0043	4.182e-06	1766	M01898.metal.pos.txt.gz	TRUE	reported	zdSK9v	2	TRUE	0.011628	20.7531
rs175866	T	G	T	G	-0.0086	-0.0136	0.5784	FALSE	FALSE	FALSE	ieu-b-2	6	151225521	0.0147	63926	0.3544	Alzheimer's disease || id:ieu-b-2	Alzheimer's disease	Alzheimer's disease || ||	TRUE	igd	0.0018	1.139e-06	7367	M01898.metal.pos.txt.gz	TRUE	reported	zdSK9v	2	TRUE	0.003089	22.821
rs1888182	T	C	T	C	0.0079	-0.0078	0.4159	FALSE	FALSE	FALSE	ieu-b-2	1	54967890	0.0144	63926	0.5872	Alzheimer's disease || id:ieu-b-2	Alzheimer's disease	Alzheimer's disease || ||	TRUE	igd	0.0018	7.927e-06	7367	M01898.metal.pos.txt.gz	TRUE	reported	zdSK9v	2	TRUE	0.00260786	19.2571
rs2185865	A	C	A	C	0.0177	0.048	0.9245	FALSE	FALSE	FALSE	ieu-b-2	6	18828241	0.0274	63926	0.0797003	Alzheimer's disease || id:ieu-b-2	Alzheimer's disease	Alzheimer's disease || ||	TRUE	igd	0.0034	1.698e-07	7367	M01898.metal.pos.txt.gz	TRUE	reported	zdSK9v	2	TRUE	0.00366525	27.0939
rs2518802	A	C	A	C	-0.0534	0.0364	0.903	FALSE	FALSE	FALSE	ieu-b-2	22	18975345	0.0243	63926	0.1337	Alzheimer's disease || id:ieu-b-2	Alzheimer's disease	Alzheimer's disease || ||	TRUE	igd	0.0033	4.152e-59	7367	M01898.metal.pos.txt.gz	TRUE	reported	zdSK9v	2	TRUE	0.0343238	261.78
rs2935623	A	G	A	G	-0.0079	-0.0063	0.6235	FALSE	FALSE	FALSE	ieu-b-2	5	2767556	0.0148	63926	0.6718	Alzheimer's disease || id:ieu-b-2	Alzheimer's disease	Alzheimer's disease || ||	TRUE	igd	0.0018	8.71e-06	7367	M01898.metal.pos.txt.gz	TRUE	reported	zdSK9v	2	TRUE	0.00260786	19.2571
rs4580644	T	C	T	C	0.0157	0.0511	0.4937	FALSE	FALSE	FALSE	ieu-b-2	4	15785201	0.0143	63926	0.000338797	Alzheimer's disease || id:ieu-b-2	Alzheimer's disease	Alzheimer's disease || ||	TRUE	igd	0.0035	8.163e-06	1766	M01898.metal.pos.txt.gz	TRUE	reported	zdSK9v	2	TRUE	0.0112655	20.0988
rs4978836	A	G	A	G	0.009	-0.0038	0.391	FALSE	FALSE	FALSE	ieu-b-2	9	112338981	0.0146	63926	0.7945	Alzheimer's disease || id:ieu-b-2	Alzheimer's disease	Alzheimer's disease || ||	TRUE	igd	0.002	6.795e-06	5601	M01898.metal.pos.txt.gz	TRUE	reported	zdSK9v	2	TRUE	0.0036024	20.2428
rs535633	A	G	A	G	-0.0086	-0.0132	0.5847	FALSE	FALSE	FALSE	ieu-b-2	11	92825738	0.0146	63926	0.3643	Alzheimer's disease || id:ieu-b-2	Alzheimer's disease	Alzheimer's disease || ||	TRUE	igd	0.0018	1.049e-06	7367	M01898.metal.pos.txt.gz	TRUE	reported	zdSK9v	2	TRUE	0.003089	22.821
rs5747934	T	C	T	C	0.0715	-0.0441	0.0468	FALSE	FALSE	FALSE	ieu-b-2	22	18915282	0.0347	63926	0.2032	Alzheimer's disease || id:ieu-b-2	Alzheimer's disease	Alzheimer's disease || ||	TRUE	igd	0.0051	1.997e-44	7367	M01898.metal.pos.txt.gz	TRUE	reported	zdSK9v	2	TRUE	0.0259864	196.496
rs6085132	T	C	T	C	-0.0272	0.0424	0.9725	FALSE	FALSE	FALSE	ieu-b-2	20	5344064	0.0365	63926	0.2457	Alzheimer's disease || id:ieu-b-2	Alzheimer's disease	Alzheimer's disease || ||	TRUE	igd	0.0059	4.011e-06	7367	M01898.metal.pos.txt.gz	TRUE	reported	zdSK9v	2	TRUE	0.00287668	21.2479
rs6798346	A	G	A	G	-0.0167	-0.0112	0.627	FALSE	FALSE	FALSE	ieu-b-2	3	73078044	0.0145	63926	0.4396	Alzheimer's disease || id:ieu-b-2	Alzheimer's disease	Alzheimer's disease || ||	TRUE	igd	0.0038	8.776e-06	1766	M01898.metal.pos.txt.gz	TRUE	reported	zdSK9v	2	TRUE	0.0108181	19.2918
rs7029664	T	C	T	C	0.0077	0.0132	0.5057	FALSE	FALSE	FALSE	ieu-b-2	9	132048953	0.0144	63926	0.3592	Alzheimer's disease || id:ieu-b-2	Alzheimer's disease	Alzheimer's disease || ||	TRUE	igd	0.0017	9.66e-06	7367	M01898.metal.pos.txt.gz	TRUE	reported	zdSK9v	2	TRUE	0.00277706	20.51
rs7208186	T	C	T	C	0.0139	0.0023	0.8619	FALSE	FALSE	FALSE	ieu-b-2	17	10680890	0.02	63926	0.9074	Alzheimer's disease || id:ieu-b-2	Alzheimer's disease	Alzheimer's disease || ||	TRUE	igd	0.0026	6.262e-08	7367	M01898.metal.pos.txt.gz	TRUE	reported	zdSK9v	2	TRUE	0.00386465	28.5736
rs7288481	A	G	A	G	-0.0139	0.0092	0.2805	FALSE	FALSE	FALSE	ieu-b-2	22	18961782	0.0162	63926	0.5718	Alzheimer's disease || id:ieu-b-2	Alzheimer's disease	Alzheimer's disease || ||	TRUE	igd	0.0024	7.268e-09	7367	M01898.metal.pos.txt.gz	TRUE	reported	zdSK9v	2	TRUE	0.00453256	33.5343
rs7296105	A	C	A	C	0.0262	0.016	0.8773	FALSE	FALSE	FALSE	ieu-b-2	12	117842549	0.0226	63926	0.4791	Alzheimer's disease || id:ieu-b-2	Alzheimer's disease	Alzheimer's disease || ||	TRUE	igd	0.0055	2.349e-06	1766	M01898.metal.pos.txt.gz	TRUE	reported	zdSK9v	2	TRUE	0.0126865	22.6665
rs7560860	A	G	A	G	0.0079	-0.0134	0.4253	FALSE	FALSE	FALSE	ieu-b-2	2	42497679	0.0145	63926	0.3562	Alzheimer's disease || id:ieu-b-2	Alzheimer's disease	Alzheimer's disease || ||	TRUE	igd	0.0018	6.427e-06	7367	M01898.metal.pos.txt.gz	TRUE	reported	zdSK9v	2	TRUE	0.00260786	19.2571
rs893175	A	C	A	C	-0.0086	-0.0085	0.5884	FALSE	FALSE	FALSE	ieu-b-2	16	49303818	0.015	63926	0.5734	Alzheimer's disease || id:ieu-b-2	Alzheimer's disease	Alzheimer's disease || ||	TRUE	igd	0.0018	1.527e-06	7367	M01898.metal.pos.txt.gz	TRUE	reported	zdSK9v	2	TRUE	0.003089	22.821
rs9360494	T	C	T	C	-0.0083	-0.0083	0.5977	FALSE	FALSE	FALSE	ieu-b-2	6	72485205	0.0144	63926	0.5637	Alzheimer's disease || id:ieu-b-2	Alzheimer's disease	Alzheimer's disease || ||	TRUE	igd	0.0018	2.689e-06	7367	M01898.metal.pos.txt.gz	TRUE	reported	zdSK9v	2	TRUE	0.00287785	21.2566
rs950755	T	C	T	C	-0.0116	-0.0081	0.8596	FALSE	FALSE	FALSE	ieu-b-2	12	61227957	0.0195	63926	0.676401	Alzheimer's disease || id:ieu-b-2	Alzheimer's disease	Alzheimer's disease || ||	TRUE	igd	0.0026	8.512e-06	7367	M01898.metal.pos.txt.gz	TRUE	reported	zdSK9v	2	TRUE	0.00269468	19.8999
rs9540462	T	G	T	G	-0.012	0.001	0.8756	FALSE	FALSE	FALSE	ieu-b-2	13	66100680	0.0211	63926	0.9629	Alzheimer's disease || id:ieu-b-2	Alzheimer's disease	Alzheimer's disease || ||	TRUE	igd	0.0026	4.797e-06	7367	M01898.metal.pos.txt.gz	TRUE	reported	zdSK9v	2	TRUE	0.00288318	21.296
rs10164524	A	G	A	G	-0.01	-0.0356	0.6775	FALSE	FALSE	FALSE	ieu-b-2	2	211664333	0.0153	63926	0.0196802	Alzheimer's disease || id:ieu-b-2	Alzheimer's disease	Alzheimer's disease || ||	TRUE	igd	0.0017	1.059e-08	7325	M02132.metal.pos.txt.gz	TRUE	reported	1jIA1Z	2	TRUE	0.00470162	34.5926
rs10234187	T	C	T	C	0.0085	0.0101	0.3185	FALSE	FALSE	FALSE	ieu-b-2	7	11216782	0.0152	63926	0.5071	Alzheimer's disease || id:ieu-b-2	Alzheimer's disease	Alzheimer's disease || ||	TRUE	igd	0.0017	1.074e-06	7325	M02132.metal.pos.txt.gz	TRUE	reported	1jIA1Z	2	TRUE	0.00340136	24.9932
rs10477454	T	C	T	C	-0.0374	-0.0267	0.0169	FALSE	FALSE	FALSE	ieu-b-2	5	109636551	0.0511	63926	0.6005	Alzheimer's disease || id:ieu-b-2	Alzheimer's disease	Alzheimer's disease || ||	TRUE	igd	0.0082	4.645e-06	7325	M02132.metal.pos.txt.gz	TRUE	reported	1jIA1Z	2	TRUE	0.00283189	20.7968
rs10489008	A	C	A	C	-0.0076	-0.0114	0.4919	FALSE	FALSE	FALSE	ieu-b-2	4	31718284	0.0145	63926	0.4289	Alzheimer's disease || id:ieu-b-2	Alzheimer's disease	Alzheimer's disease || ||	TRUE	igd	0.0017	7.369e-06	7325	M02132.metal.pos.txt.gz	TRUE	reported	1jIA1Z	2	TRUE	0.00272106	19.9807
rs10858075	T	C	T	C	-0.0091	-0.0151	0.4061	FALSE	FALSE	FALSE	ieu-b-2	1	115877522	0.0148	63926	0.3081	Alzheimer's disease || id:ieu-b-2	Alzheimer's disease	Alzheimer's disease || ||	TRUE	igd	0.0017	1.124e-07	7325	M02132.metal.pos.txt.gz	TRUE	reported	1jIA1Z	2	TRUE	0.00389656	28.6462
rs10901047	T	C	T	C	-0.009	0.0258	0.5877	FALSE	FALSE	FALSE	ieu-b-2	9	133323675	0.0146	63926	0.0777804	Alzheimer's disease || id:ieu-b-2	Alzheimer's disease	Alzheimer's disease || ||	TRUE	igd	0.0018	2.964e-07	7325	M02132.metal.pos.txt.gz	TRUE	reported	1jIA1Z	2	TRUE	0.00340136	24.9932
rs10901320	A	G	A	G	0.0087	-0.0123	0.4313	FALSE	FALSE	FALSE	ieu-b-2	9	133290721	0.0144	63926	0.391	Alzheimer's disease || id:ieu-b-2	Alzheimer's disease	Alzheimer's disease || ||	TRUE	igd	0.0017	4.343e-07	7325	M02132.metal.pos.txt.gz	TRUE	reported	1jIA1Z	2	TRUE	0.00356273	26.1832
rs11119951	T	C	T	C	0.0119	0.0013	0.1175	FALSE	FALSE	FALSE	ieu-b-2	1	212665790	0.0226	63926	0.955	Alzheimer's disease || id:ieu-b-2	Alzheimer's disease	Alzheimer's disease || ||	TRUE	igd	0.0026	4.358e-06	7325	M02132.metal.pos.txt.gz	TRUE	reported	1jIA1Z	2	TRUE	0.00285167	20.9425
rs11993007	A	G	A	G	-0.0127	0.029	0.3167	FALSE	FALSE	FALSE	ieu-b-2	8	28307911	0.0162	63926	0.0728903	Alzheimer's disease || id:ieu-b-2	Alzheimer's disease	Alzheimer's disease || ||	TRUE	igd	0.0028	5.239e-06	7325	M02132.metal.pos.txt.gz	TRUE	reported	1jIA1Z	2	TRUE	0.00280069	20.5671
rs12701265	A	G	A	G	0.0086	-0.0294	0.3919	FALSE	FALSE	FALSE	ieu-b-2	7	32971236	0.0146	63926	0.0438601	Alzheimer's disease || id:ieu-b-2	Alzheimer's disease	Alzheimer's disease || ||	TRUE	igd	0.0017	7.372e-07	7325	M02132.metal.pos.txt.gz	TRUE	reported	1jIA1Z	2	TRUE	0.00348158	25.5847
rs13105113	A	C	A	C	0.0114	0.0202	0.8769	FALSE	FALSE	FALSE	ieu-b-2	4	136527846	0.0216	63926	0.3498	Alzheimer's disease || id:ieu-b-2	Alzheimer's disease	Alzheimer's disease || ||	TRUE	igd	0.0026	9.176e-06	7325	M02132.metal.pos.txt.gz	TRUE	reported	1jIA1Z	2	TRUE	0.00261768	19.2196
rs13208172	T	C	T	C	0.0216	0.0243	0.9562	FALSE	FALSE	FALSE	ieu-b-2	6	67311765	0.034	63926	0.4759	Alzheimer's disease || id:ieu-b-2	Alzheimer's disease	Alzheimer's disease || ||	TRUE	igd	0.0049	9.915e-06	7325	M02132.metal.pos.txt.gz	TRUE	reported	1jIA1Z	2	TRUE	0.0026458	19.4266
rs13267180	A	G	A	G	0.0081	-0.0022	0.4794	FALSE	FALSE	FALSE	ieu-b-2	8	10466482	0.0146	63926	0.8783	Alzheimer's disease || id:ieu-b-2	Alzheimer's disease	Alzheimer's disease || ||	TRUE	igd	0.0017	3.775e-06	7325	M02132.metal.pos.txt.gz	TRUE	reported	1jIA1Z	2	TRUE	0.00308973	22.6962
rs1437588	A	G	A	G	0.0078	0.0019	0.479	FALSE	FALSE	FALSE	ieu-b-2	15	96809782	0.0145	63926	0.8964	Alzheimer's disease || id:ieu-b-2	Alzheimer's disease	Alzheimer's disease || ||	TRUE	igd	0.0018	7.672e-06	7325	M02132.metal.pos.txt.gz	TRUE	reported	1jIA1Z	2	TRUE	0.00255696	18.7727
rs1509820	A	G	A	G	0.0096	-0.0088	0.5299	FALSE	FALSE	FALSE	ieu-b-2	2	211386484	0.0143	63926	0.537901	Alzheimer's disease || id:ieu-b-2	Alzheimer's disease	Alzheimer's disease || ||	TRUE	igd	0.0017	1.749e-08	7325	M02132.metal.pos.txt.gz	TRUE	reported	1jIA1Z	2	TRUE	0.00433461	31.8806
rs1511589	A	G	A	G	0.0077	-0.007	0.4559	FALSE	FALSE	FALSE	ieu-b-2	12	84061431	0.0143	63926	0.6216	Alzheimer's disease || id:ieu-b-2	Alzheimer's disease	Alzheimer's disease || ||	TRUE	igd	0.0017	7.553e-06	7325	M02132.metal.pos.txt.gz	TRUE	reported	1jIA1Z	2	TRUE	0.00279294	20.51
rs16841570	T	C	T	C	0.0248	-0.03	0.9726	FALSE	FALSE	FALSE	ieu-b-2	4	8016164	0.0361	63926	0.4062	Alzheimer's disease || id:ieu-b-2	Alzheimer's disease	Alzheimer's disease || ||	TRUE	igd	0.0056	8.589e-06	7325	M02132.metal.pos.txt.gz	TRUE	reported	1jIA1Z	2	TRUE	0.00267029	19.6069
rs17142889	T	G	T	G	0.0111	0.0426	0.1339	FALSE	FALSE	FALSE	ieu-b-2	5	117041009	0.0205	63926	0.0373999	Alzheimer's disease || id:ieu-b-2	Alzheimer's disease	Alzheimer's disease || ||	TRUE	igd	0.0025	9.909e-06	7325	M02132.metal.pos.txt.gz	TRUE	reported	1jIA1Z	2	TRUE	0.00268405	19.7082
rs17681684	A	G	A	G	0.0085	-0.0195	0.3158	FALSE	FALSE	FALSE	ieu-b-2	17	9792768	0.0156	63926	0.2117	Alzheimer's disease || id:ieu-b-2	Alzheimer's disease	Alzheimer's disease || ||	TRUE	igd	0.0017	1.038e-06	7325	M02132.metal.pos.txt.gz	TRUE	reported	1jIA1Z	2	TRUE	0.00340136	24.9932
rs17821771	T	G	T	G	-0.0082	-0.0315	0.3485	FALSE	FALSE	FALSE	ieu-b-2	7	33973249	0.0152	63926	0.0382701	Alzheimer's disease || id:ieu-b-2	Alzheimer's disease	Alzheimer's disease || ||	TRUE	igd	0.0017	1.917e-06	7325	M02132.metal.pos.txt.gz	TRUE	reported	1jIA1Z	2	TRUE	0.00316625	23.2601
rs1920325	T	C	T	C	-0.0081	0.0146	0.6425	FALSE	FALSE	FALSE	ieu-b-2	3	103866190	0.015	63926	0.3294	Alzheimer's disease || id:ieu-b-2	Alzheimer's disease	Alzheimer's disease || ||	TRUE	igd	0.0017	3.658e-06	7325	M02132.metal.pos.txt.gz	TRUE	reported	1jIA1Z	2	TRUE	0.00308973	22.6962
rs229084	A	G	A	G	-0.0077	-0.0255	0.4727	FALSE	FALSE	FALSE	ieu-b-2	21	28251329	0.0142	63926	0.0735597	Alzheimer's disease || id:ieu-b-2	Alzheimer's disease	Alzheimer's disease || ||	TRUE	igd	0.0017	6.574e-06	7325	M02132.metal.pos.txt.gz	TRUE	reported	1jIA1Z	2	TRUE	0.00279294	20.51
rs2487410	T	C	T	C	-0.0081	0.012	0.4696	FALSE	FALSE	FALSE	ieu-b-2	6	70562615	0.0142	63926	0.3973	Alzheimer's disease || id:ieu-b-2	Alzheimer's disease	Alzheimer's disease || ||	TRUE	igd	0.0017	1.841e-06	7325	M02132.metal.pos.txt.gz	TRUE	reported	1jIA1Z	2	TRUE	0.00308973	22.6962	TRUE	rs2487410	rs951494	T	C	G	A
rs2506864	T	G	T	G	-0.0076	-0.0115	0.4103	FALSE	FALSE	FALSE	ieu-b-2	6	141041299	0.0145	63926	0.4279	Alzheimer's disease || id:ieu-b-2	Alzheimer's disease	Alzheimer's disease || ||	TRUE	igd	0.0017	8.81e-06	7325	M02132.metal.pos.txt.gz	TRUE	reported	1jIA1Z	2	TRUE	0.00272106	19.9807
rs310101	A	G	A	G	0.0367	-0.0117	0.9579	FALSE	FALSE	FALSE	ieu-b-2	1	153040570	0.0321	63926	0.716	Alzheimer's disease || id:ieu-b-2	Alzheimer's disease	Alzheimer's disease || ||	TRUE	igd	0.0079	3.86e-06	1753	M02132.metal.pos.txt.gz	TRUE	reported	1jIA1Z	2	TRUE	0.0121614	21.5567
rs4768769	T	C	T	C	-0.0078	0.0292	0.6012	FALSE	FALSE	FALSE	ieu-b-2	12	47423032	0.0144	63926	0.0428302	Alzheimer's disease || id:ieu-b-2	Alzheimer's disease	Alzheimer's disease || ||	TRUE	igd	0.0017	6.637e-06	7325	M02132.metal.pos.txt.gz	TRUE	reported	1jIA1Z	2	TRUE	0.00286574	21.0462
rs539904	A	G	A	G	-0.0086	-0.0132	0.7056	FALSE	FALSE	FALSE	ieu-b-2	18	22085351	0.0157	63926	0.4014	Alzheimer's disease || id:ieu-b-2	Alzheimer's disease	Alzheimer's disease || ||	TRUE	igd	0.0018	1.507e-06	7325	M02132.metal.pos.txt.gz	TRUE	reported	1jIA1Z	2	TRUE	0.00310665	22.8209
rs554710	T	C	T	C	-0.0084	0.0083	0.7074	FALSE	FALSE	FALSE	ieu-b-2	9	136181848	0.0157	63926	0.5962	Alzheimer's disease || id:ieu-b-2	Alzheimer's disease	Alzheimer's disease || ||	TRUE	igd	0.0018	1.587e-06	7325	M02132.metal.pos.txt.gz	TRUE	reported	1jIA1Z	2	TRUE	0.00296426	21.7718
rs6040877	A	G	A	G	-0.0081	-0.0207	0.2715	FALSE	FALSE	FALSE	ieu-b-2	20	11756767	0.0161	63926	0.2007	Alzheimer's disease || id:ieu-b-2	Alzheimer's disease	Alzheimer's disease || ||	TRUE	igd	0.0018	4.01e-06	7325	M02132.metal.pos.txt.gz	TRUE	reported	1jIA1Z	2	TRUE	0.00275688	20.2445
rs6510448	T	G	T	G	0.0077	0.008	0.6691	FALSE	FALSE	FALSE	ieu-b-2	19	35240154	0.0154	63926	0.605701	Alzheimer's disease || id:ieu-b-2	Alzheimer's disease	Alzheimer's disease || ||	TRUE	igd	0.0017	8.14e-06	7325	M02132.metal.pos.txt.gz	TRUE	reported	1jIA1Z	2	TRUE	0.00279294	20.51
rs682103	T	C	T	C	-0.0097	-0.0027	0.7055	FALSE	FALSE	FALSE	ieu-b-2	5	53394938	0.0156	63926	0.8636	Alzheimer's disease || id:ieu-b-2	Alzheimer's disease	Alzheimer's disease || ||	TRUE	igd	0.0018	4.257e-08	7325	M02132.metal.pos.txt.gz	TRUE	reported	1jIA1Z	2	TRUE	0.00394887	29.0322
rs6889120	T	C	T	C	-0.034	-0.0017	0.9378	FALSE	FALSE	FALSE	ieu-b-2	5	158096174	0.0267	63926	0.9508	Alzheimer's disease || id:ieu-b-2	Alzheimer's disease	Alzheimer's disease || ||	TRUE	igd	0.0076	7.436e-06	1753	M02132.metal.pos.txt.gz	TRUE	reported	1jIA1Z	2	TRUE	0.011288	19.991	TRUE	rs6889120	rs6881040	C	T	T	C
rs6994363	A	G	A	G	-0.0121	-0.0032	0.8662	FALSE	FALSE	FALSE	ieu-b-2	8	11125062	0.02	63926	0.8732	Alzheimer's disease || id:ieu-b-2	Alzheimer's disease	Alzheimer's disease || ||	TRUE	igd	0.0026	2.495e-06	7325	M02132.metal.pos.txt.gz	TRUE	reported	1jIA1Z	2	TRUE	0.00294805	21.6524
rs7012395	T	C	T	C	-0.0081	0.0013	0.3041	FALSE	FALSE	FALSE	ieu-b-2	8	8538009	0.0157	63926	0.9316	Alzheimer's disease || id:ieu-b-2	Alzheimer's disease	Alzheimer's disease || ||	TRUE	igd	0.0018	4.962e-06	7325	M02132.metal.pos.txt.gz	TRUE	reported	1jIA1Z	2	TRUE	0.00275688	20.2445
rs758186	T	C	T	C	-0.0077	-0.0049	0.6536	FALSE	FALSE	FALSE	ieu-b-2	17	12500658	0.0153	63926	0.751701	Alzheimer's disease || id:ieu-b-2	Alzheimer's disease	Alzheimer's disease || ||	TRUE	igd	0.0017	8.687e-06	7325	M02132.metal.pos.txt.gz	TRUE	reported	1jIA1Z	2	TRUE	0.00279294	20.51
rs7597477	A	G	A	G	-0.0155	0.002	0.9327	FALSE	FALSE	FALSE	ieu-b-2	2	104826331	0.0289	63926	0.946	Alzheimer's disease || id:ieu-b-2	Alzheimer's disease	Alzheimer's disease || ||	TRUE	igd	0.0034	6.797e-06	7325	M02132.metal.pos.txt.gz	TRUE	reported	1jIA1Z	2	TRUE	0.00282922	20.7772
rs7615965	T	C	T	C	0.0086	0.0018	0.7121	FALSE	FALSE	FALSE	ieu-b-2	3	171041464	0.016	63926	0.9088	Alzheimer's disease || id:ieu-b-2	Alzheimer's disease	Alzheimer's disease || ||	TRUE	igd	0.0019	4.149e-06	7325	M02132.metal.pos.txt.gz	TRUE	reported	1jIA1Z	2	TRUE	0.00278913	20.4819
rs779463	T	G	T	G	-0.0077	-0.008	0.3012	FALSE	FALSE	FALSE	ieu-b-2	6	69942066	0.0157	63926	0.611299	Alzheimer's disease || id:ieu-b-2	Alzheimer's disease	Alzheimer's disease || ||	TRUE	igd	0.0017	9.458e-06	7325	M02132.metal.pos.txt.gz	TRUE	reported	1jIA1Z	2	TRUE	0.00279294	20.51
rs8021336	A	G	A	G	-0.0086	-0.0072	0.313	FALSE	FALSE	FALSE	ieu-b-2	14	32733465	0.0154	63926	0.640301	Alzheimer's disease || id:ieu-b-2	Alzheimer's disease	Alzheimer's disease || ||	TRUE	igd	0.0018	9.887e-07	7325	M02132.metal.pos.txt.gz	TRUE	reported	1jIA1Z	2	TRUE	0.00310665	22.8209
rs8033140	T	C	T	C	0.008	0.0134	0.3547	FALSE	FALSE	FALSE	ieu-b-2	15	68212656	0.0152	63926	0.3769	Alzheimer's disease || id:ieu-b-2	Alzheimer's disease	Alzheimer's disease || ||	TRUE	igd	0.0017	4.323e-06	7325	M02132.metal.pos.txt.gz	TRUE	reported	1jIA1Z	2	TRUE	0.00301414	22.1393	TRUE	rs8033140	rs112038455	T	C	T	C
rs879126	T	G	T	G	-0.0086	0.0399	0.3286	FALSE	FALSE	FALSE	ieu-b-2	2	207922006	0.015	63926	0.00785398	Alzheimer's disease || id:ieu-b-2	Alzheimer's disease	Alzheimer's disease || ||	TRUE	igd	0.0017	7.474e-07	7325	M02132.metal.pos.txt.gz	TRUE	reported	1jIA1Z	2	TRUE	0.00348158	25.5847
rs9354336	T	C	T	C	0.0113	0.0053	0.8733	FALSE	FALSE	FALSE	ieu-b-2	6	66609594	0.0214	63926	0.803	Alzheimer's disease || id:ieu-b-2	Alzheimer's disease	Alzheimer's disease || ||	TRUE	igd	0.0025	8.569e-06	7325	M02132.metal.pos.txt.gz	TRUE	reported	1jIA1Z	2	TRUE	0.00278138	20.4248
rs9400834	T	C	T	C	0.008	0.0325	0.7024	FALSE	FALSE	FALSE	ieu-b-2	6	115675458	0.0155	63926	0.0356903	Alzheimer's disease || id:ieu-b-2	Alzheimer's disease	Alzheimer's disease || ||	TRUE	igd	0.0018	5.619e-06	7325	M02132.metal.pos.txt.gz	TRUE	reported	1jIA1Z	2	TRUE	0.00268941	19.7477
rs10170160	T	C	T	C	0.0338	-0.0088	0.5675	FALSE	FALSE	FALSE	ieu-b-2	2	234700578	0.0172	63926	0.6078	Alzheimer's disease || id:ieu-b-2	Alzheimer's disease	Alzheimer's disease || ||	TRUE	igd	0.0057	2.711e-09	6252	M02137.metal.pos.txt.gz	TRUE	reported	cNBpDs	2	TRUE	0.0055928	35.1516
rs1019595	T	C	T	C	-0.0345	0.0089	0.9326	FALSE	FALSE	FALSE	ieu-b-2	10	82585950	0.0299	63926	0.7668	Alzheimer's disease || id:ieu-b-2	Alzheimer's disease	Alzheimer's disease || ||	TRUE	igd	0.0076	5.463e-06	6252	M02137.metal.pos.txt.gz	TRUE	reported	cNBpDs	2	TRUE	0.00328521	20.6002
rs12371604	T	C	T	C	-0.0205	-0.0084	0.7709	FALSE	FALSE	FALSE	ieu-b-2	12	21391336	0.0171	63926	0.6239	Alzheimer's disease || id:ieu-b-2	Alzheimer's disease	Alzheimer's disease || ||	TRUE	igd	0.0043	2.18e-06	6252	M02137.metal.pos.txt.gz	TRUE	reported	cNBpDs	2	TRUE	0.00362223	22.7212
rs12496969	A	G	A	G	0.0202	-0.023	0.7844	FALSE	FALSE	FALSE	ieu-b-2	3	24791310	0.0176	63926	0.1925	Alzheimer's disease || id:ieu-b-2	Alzheimer's disease	Alzheimer's disease || ||	TRUE	igd	0.0044	4.279e-06	6252	M02137.metal.pos.txt.gz	TRUE	reported	cNBpDs	2	TRUE	0.00335983	21.0697
rs17868378	A	C	A	C	-0.034	-0.0008	0.932	FALSE	FALSE	FALSE	ieu-b-2	2	234808378	0.0269	63926	0.976	Alzheimer's disease || id:ieu-b-2	Alzheimer's disease	Alzheimer's disease || ||	TRUE	igd	0.0075	6.487e-06	6252	M02137.metal.pos.txt.gz	TRUE	reported	cNBpDs	2	TRUE	0.00327636	20.5445
rs1891053	A	G	A	G	0.1831	0.2162	0.0145	FALSE	FALSE	FALSE	ieu-b-2	10	15725671	0.0681	63926	0.00149899	Alzheimer's disease || id:ieu-b-2	Alzheimer's disease	Alzheimer's disease || ||	TRUE	igd	0.0371	8.028e-07	1175	M02137.metal.pos.txt.gz	TRUE	reported	cNBpDs	2	TRUE	0.0203086	24.3158
rs2349945	T	C	T	C	-0.0347	-0.0309	0.3863	FALSE	FALSE	FALSE	ieu-b-2	8	62168429	0.0149	63926	0.0384804	Alzheimer's disease || id:ieu-b-2	Alzheimer's disease	Alzheimer's disease || ||	TRUE	igd	0.0077	7.253e-06	1175	M02137.metal.pos.txt.gz	TRUE	reported	cNBpDs	2	TRUE	0.0169902	20.2739
rs2760277	A	G	A	G	0.0197	0.0252	0.7946	FALSE	FALSE	FALSE	ieu-b-2	3	130646603	0.0179	63926	0.1595	Alzheimer's disease || id:ieu-b-2	Alzheimer's disease	Alzheimer's disease || ||	TRUE	igd	0.0044	8.256e-06	6252	M02137.metal.pos.txt.gz	TRUE	reported	cNBpDs	2	TRUE	0.00319608	20.0396
rs280194	T	C	T	C	-0.0197	0.0043	0.7311	FALSE	FALSE	FALSE	ieu-b-2	2	121738820	0.0163	63926	0.791899	Alzheimer's disease || id:ieu-b-2	Alzheimer's disease	Alzheimer's disease || ||	TRUE	igd	0.0043	5.766e-06	6252	M02137.metal.pos.txt.gz	TRUE	reported	cNBpDs	2	TRUE	0.00334596	20.9825
rs4944238	A	G	A	G	-0.0241	-0.0385	0.8712	FALSE	FALSE	FALSE	ieu-b-2	11	79335591	0.0215	63926	0.0741498	Alzheimer's disease || id:ieu-b-2	Alzheimer's disease	Alzheimer's disease || ||	TRUE	igd	0.0053	4.882e-06	6252	M02137.metal.pos.txt.gz	TRUE	reported	cNBpDs	2	TRUE	0.00329632	20.6701
rs6503066	T	C	T	C	0.0317	0.0367	0.0984	FALSE	FALSE	FALSE	ieu-b-2	17	7766228	0.0233	63926	0.1157	Alzheimer's disease || id:ieu-b-2	Alzheimer's disease	Alzheimer's disease || ||	TRUE	igd	0.0065	9.488e-07	6252	M02137.metal.pos.txt.gz	TRUE	reported	cNBpDs	2	TRUE	0.00378987	23.7768
rs6823453	A	G	A	G	0.0231	0.0317	0.2233	FALSE	FALSE	FALSE	ieu-b-2	4	85470969	0.0169	63926	0.0605899	Alzheimer's disease || id:ieu-b-2	Alzheimer's disease	Alzheimer's disease || ||	TRUE	igd	0.0044	1.781e-07	6252	M02137.metal.pos.txt.gz	TRUE	reported	cNBpDs	2	TRUE	0.00438924	27.5537
rs6837370	A	G	A	G	0.0645	-0.0069	0.1004	FALSE	FALSE	FALSE	ieu-b-2	4	56130829	0.0238	63926	0.770501	Alzheimer's disease || id:ieu-b-2	Alzheimer's disease	Alzheimer's disease || ||	TRUE	igd	0.0122	1.149e-07	1175	M02137.metal.pos.txt.gz	TRUE	reported	cNBpDs	2	TRUE	0.0232355	27.9036	TRUE	rs6837370	rs6554256	A	G	T	C
rs7045137	A	G	A	G	-0.0169	-0.0374	0.3947	FALSE	FALSE	FALSE	ieu-b-2	9	116868762	0.0149	63926	0.0120099	Alzheimer's disease || id:ieu-b-2	Alzheimer's disease	Alzheimer's disease || ||	TRUE	igd	0.0037	3.995e-06	6252	M02137.metal.pos.txt.gz	TRUE	reported	cNBpDs	2	TRUE	0.00332586	20.856
rs741382	T	C	T	C	-0.0472	0.0047	0.2234	FALSE	FALSE	FALSE	ieu-b-2	2	217682247	0.0178	63926	0.7939	Alzheimer's disease || id:ieu-b-2	Alzheimer's disease	Alzheimer's disease || ||	TRUE	igd	0.0093	3.742e-07	1175	M02137.metal.pos.txt.gz	TRUE	reported	cNBpDs	2	TRUE	0.0214517	25.7145
rs7440035	T	G	T	G	-0.0405	0.0034	0.7877	FALSE	FALSE	FALSE	ieu-b-2	4	182482973	0.0174	63926	0.846	Alzheimer's disease || id:ieu-b-2	Alzheimer's disease	Alzheimer's disease || ||	TRUE	igd	0.0091	9.286e-06	1175	M02137.metal.pos.txt.gz	TRUE	reported	cNBpDs	2	TRUE	0.0165779	19.7737
rs838705	A	G	A	G	0.0266	-0.0128	0.6134	FALSE	FALSE	FALSE	ieu-b-2	2	234273242	0.0146	63926	0.3777	Alzheimer's disease || id:ieu-b-2	Alzheimer's disease	Alzheimer's disease || ||	TRUE	igd	0.0036	1.228e-13	6252	M02137.metal.pos.txt.gz	TRUE	reported	cNBpDs	2	TRUE	0.00865692	54.5782
rs887829	T	C	T	C	0.1131	0.0012	0.3411	FALSE	FALSE	FALSE	ieu-b-2	2	234668570	0.0151	63926	0.9384	Alzheimer's disease || id:ieu-b-2	Alzheimer's disease	Alzheimer's disease || ||	TRUE	igd	0.0041	2.5e-168	6252	M02137.metal.pos.txt.gz	TRUE	reported	cNBpDs	2	TRUE	0.108507	760.709
rs10516056	T	C	T	C	-0.0222	-0.001	0.1978	FALSE	FALSE	FALSE	ieu-b-2	5	168468537	0.0186	63926	0.9579	Alzheimer's disease || id:ieu-b-2	Alzheimer's disease	Alzheimer's disease || ||	TRUE	igd	0.0045	6.992e-07	5791	M02342.metal.pos.txt.gz	TRUE	reported	qHMzOJ	2	TRUE	0.0041851	24.3294
rs10881427	T	G	T	G	-0.015	-0.0064	0.5558	FALSE	FALSE	FALSE	ieu-b-2	1	107172665	0.0144	63926	0.6576	Alzheimer's disease || id:ieu-b-2	Alzheimer's disease	Alzheimer's disease || ||	TRUE	igd	0.0032	3.688e-06	5791	M02342.metal.pos.txt.gz	TRUE	reported	qHMzOJ	2	TRUE	0.00377993	21.9651
rs10953038	T	C	T	C	0.022	-0.0019	0.8497	FALSE	FALSE	FALSE	ieu-b-2	7	90857574	0.02	63926	0.924	Alzheimer's disease || id:ieu-b-2	Alzheimer's disease	Alzheimer's disease || ||	TRUE	igd	0.0048	4.116e-06	5791	M02342.metal.pos.txt.gz	TRUE	reported	qHMzOJ	2	TRUE	0.0036144	20.9997
rs11781043	T	C	T	C	-0.0187	-0.0176	0.6731	FALSE	FALSE	FALSE	ieu-b-2	8	98861844	0.016	63926	0.2719	Alzheimer's disease || id:ieu-b-2	Alzheimer's disease	Alzheimer's disease || ||	TRUE	igd	0.0042	8.808e-06	5791	M02342.metal.pos.txt.gz	TRUE	reported	qHMzOJ	2	TRUE	0.00341151	19.8168
rs12646122	T	C	T	C	-0.0497	0.06	0.0308	FALSE	FALSE	FALSE	ieu-b-2	4	156246202	0.0532	63926	0.2597	Alzheimer's disease || id:ieu-b-2	Alzheimer's disease	Alzheimer's disease || ||	TRUE	igd	0.0104	1.802e-06	5791	M02342.metal.pos.txt.gz	TRUE	reported	qHMzOJ	2	TRUE	0.00392811	22.8295
rs17708932	A	G	A	G	-0.0766	0.0273	0.0376	FALSE	FALSE	FALSE	ieu-b-2	9	14383287	0.0362	63926	0.4513	Alzheimer's disease || id:ieu-b-2	Alzheimer's disease	Alzheimer's disease || ||	TRUE	igd	0.0171	7.215e-06	1741	M02342.metal.pos.txt.gz	TRUE	reported	qHMzOJ	2	TRUE	0.0113944	20.0432
rs2036136	T	C	T	C	-0.0256	0.0162	0.4587	FALSE	FALSE	FALSE	ieu-b-2	4	146631230	0.0143	63926	0.2568	Alzheimer's disease || id:ieu-b-2	Alzheimer's disease	Alzheimer's disease || ||	TRUE	igd	0.0056	5.114e-06	1741	M02342.metal.pos.txt.gz	TRUE	reported	qHMzOJ	2	TRUE	0.011861	20.874
rs3753556	T	C	T	C	0.015	-0.0117	0.4325	FALSE	FALSE	FALSE	ieu-b-2	1	175162805	0.0143	63926	0.4134	Alzheimer's disease || id:ieu-b-2	Alzheimer's disease	Alzheimer's disease || ||	TRUE	igd	0.0032	3.663e-06	5791	M02342.metal.pos.txt.gz	TRUE	reported	qHMzOJ	2	TRUE	0.00377993	21.9651	TRUE	rs3753556	rs3753555	T	C	G	T
rs5764174	T	C	T	C	-0.0194	-0.0163	0.2445	FALSE	FALSE	FALSE	ieu-b-2	22	44033934	0.0169	63926	0.335	Alzheimer's disease || id:ieu-b-2	Alzheimer's disease	Alzheimer's disease || ||	TRUE	igd	0.004	9.608e-07	5791	M02342.metal.pos.txt.gz	TRUE	reported	qHMzOJ	2	TRUE	0.00404547	23.5144
rs6466265	A	G	A	G	0.0186	-0.0377	0.7977	FALSE	FALSE	FALSE	ieu-b-2	7	78160248	0.0176	63926	0.0319499	Alzheimer's disease || id:ieu-b-2	Alzheimer's disease	Alzheimer's disease || ||	TRUE	igd	0.004	4.146e-06	5791	M02342.metal.pos.txt.gz	TRUE	reported	qHMzOJ	2	TRUE	0.00371992	21.615
rs7868774	A	G	A	G	-0.0188	0.0136	0.2709	FALSE	FALSE	FALSE	ieu-b-2	9	138016943	0.0162	63926	0.401	Alzheimer's disease || id:ieu-b-2	Alzheimer's disease	Alzheimer's disease || ||	TRUE	igd	0.0039	1.779e-06	5791	M02342.metal.pos.txt.gz	TRUE	reported	qHMzOJ	2	TRUE	0.00399663	23.2293
rs8113773	A	G	A	G	0.016	-0.0445	0.5616	FALSE	FALSE	FALSE	ieu-b-2	19	30350139	0.015	63926	0.00294198	Alzheimer's disease || id:ieu-b-2	Alzheimer's disease	Alzheimer's disease || ||	TRUE	igd	0.0033	1.117e-06	5791	M02342.metal.pos.txt.gz	TRUE	reported	qHMzOJ	2	TRUE	0.00404296	23.4997
rs825278	T	C	T	C	-0.0913	0.0346	0.0201	FALSE	FALSE	FALSE	ieu-b-2	2	222561267	0.0599	63926	0.5639	Alzheimer's disease || id:ieu-b-2	Alzheimer's disease	Alzheimer's disease || ||	TRUE	igd	0.0192	2.062e-06	1741	M02342.metal.pos.txt.gz	TRUE	reported	qHMzOJ	2	TRUE	0.0128214	22.586
rs988694	A	G	A	G	-0.0145	0.0239	0.477	FALSE	FALSE	FALSE	ieu-b-2	2	133627209	0.0143	63926	0.0939593	Alzheimer's disease || id:ieu-b-2	Alzheimer's disease	Alzheimer's disease || ||	TRUE	igd	0.0033	8.39e-06	5791	M02342.metal.pos.txt.gz	TRUE	reported	qHMzOJ	2	TRUE	0.00332284	19.3
rs9953702	A	G	A	G	0.0146	-0.0189	0.3601	FALSE	FALSE	FALSE	ieu-b-2	18	20550964	0.0149	63926	0.2046	Alzheimer's disease || id:ieu-b-2	Alzheimer's disease	Alzheimer's disease || ||	TRUE	igd	0.0033	9.22e-06	5791	M02342.metal.pos.txt.gz	TRUE	reported	qHMzOJ	2	TRUE	0.00336867	19.5672
rs10432570	A	G	A	G	0.0738	-0.024	0.0145	FALSE	FALSE	FALSE	ieu-b-2	2	241904473	0.0523	63926	0.646399	Alzheimer's disease || id:ieu-b-2	Alzheimer's disease	Alzheimer's disease || ||	TRUE	igd	0.0138	9.502e-08	1766	M02730.metal.pos.txt.gz	TRUE	reported	d5bbRD	2	TRUE	0.0159363	28.5669
rs10497174	T	C	T	C	0.0103	-0.0243	0.2732	FALSE	FALSE	FALSE	ieu-b-2	2	156926773	0.0163	63926	0.1358	Alzheimer's disease || id:ieu-b-2	Alzheimer's disease	Alzheimer's disease || ||	TRUE	igd	0.0022	4.162e-06	7226	M02730.metal.pos.txt.gz	TRUE	reported	d5bbRD	2	TRUE	0.00302424	21.9134
rs1260326	T	C	T	C	-0.0121	0.0147	0.4122	FALSE	FALSE	FALSE	ieu-b-2	2	27730940	0.0145	63926	0.3099	Alzheimer's disease || id:ieu-b-2	Alzheimer's disease	Alzheimer's disease || ||	TRUE	igd	0.0021	5.608e-09	7226	M02730.metal.pos.txt.gz	TRUE	reported	d5bbRD	2	TRUE	0.00457344	33.1904
rs12737843	T	C	T	C	0.012	-0.019	0.7976	FALSE	FALSE	FALSE	ieu-b-2	1	167010375	0.018	63926	0.2921	Alzheimer's disease || id:ieu-b-2	Alzheimer's disease	Alzheimer's disease || ||	TRUE	igd	0.0023	1.959e-07	7226	M02730.metal.pos.txt.gz	TRUE	reported	d5bbRD	2	TRUE	0.00375298	27.2136
rs17041868	T	C	T	C	0.0196	-0.0232	0.939	FALSE	FALSE	FALSE	ieu-b-2	2	111894720	0.0301	63926	0.4405	Alzheimer's disease || id:ieu-b-2	Alzheimer's disease	Alzheimer's disease || ||	TRUE	igd	0.0042	4.018e-06	7226	M02730.metal.pos.txt.gz	TRUE	reported	d5bbRD	2	TRUE	0.00300475	21.7718
rs1751956	T	G	T	G	0.016	-0.0373	0.8647	FALSE	FALSE	FALSE	ieu-b-2	10	29581998	0.0206	63926	0.0705001	Alzheimer's disease || id:ieu-b-2	Alzheimer's disease	Alzheimer's disease || ||	TRUE	igd	0.0029	2.353e-08	7226	M02730.metal.pos.txt.gz	TRUE	reported	d5bbRD	2	TRUE	0.00419489	30.4315
rs17602430	T	C	T	C	0.0172	-0.0102	0.079	FALSE	FALSE	FALSE	ieu-b-2	12	47185518	0.0278	63926	0.713801	Alzheimer's disease || id:ieu-b-2	Alzheimer's disease	Alzheimer's disease || ||	TRUE	igd	0.0036	1.574e-06	7226	M02730.metal.pos.txt.gz	TRUE	reported	d5bbRD	2	TRUE	0.00314908	22.8208
rs1832664	T	C	T	C	-0.0097	0.0047	0.2818	FALSE	FALSE	FALSE	ieu-b-2	13	72987203	0.0159	63926	0.7671	Alzheimer's disease || id:ieu-b-2	Alzheimer's disease	Alzheimer's disease || ||	TRUE	igd	0.0022	7.735e-06	7226	M02730.metal.pos.txt.gz	TRUE	reported	d5bbRD	2	TRUE	0.00268308	19.4347
[truncated: 6,997 more rows]

## Sheet: Table S3
Supplementary Table S3. Confounders identified from Phenoscanner
Metabolites	SNP	Trait	PMID	Beta	p
[truncated: 2 more rows]

## Sheet: Table S4
Supplementary Table S4. Metabolic pathways with suggestive significant enrichment of blood metabolites
[truncated: 7 more rows]
